# Supplementary material for: Functional networks of inhibitory neurons orchestrate synchrony in the hippocampus
Source: PLoS Biol. 2024 Oct 14;22(10):e3002837. doi: 10.1371/journal.pbio.3002837 (PMC11501041; doi:10.1371/journal.pbio.3002837)
Supplement: S1 Data — (XLSX) [file pbio.3002837.s010.xlsx]

## Sheet: 1c
DF/F
Pyr	Int
0.0797411	0.221467
0.0177431	0.10346
0.0170608	0.0510448
0.00703546	0.0515409
0.0231341	0.032674
0.0379097	0.113279
0.0253248	0.0939813
0.0348593	0.161575
0.0253151	0.0526105
0.0129464	0.00172486
0.0372422	0.0574829

## Sheet: 1d1
DF/F
Pyr rest	Pyr loc
0.0828791	0.252557
0.018166	0.125716
0.0174073	0.13967
0.00669102	0.0223948
0.0217076	0.0738667
0.0299862	0.143642
0.0224393	0.0712401
0.0317594	0.123567
0.0239724	0.057383
0.0109939	0.0877414
0.0330101	0.0910021

## Sheet: 1d2
DF/F
Int Rest	Int Loc
0.22406	0.915414
0.107147	0.830391
0.0510702	0.209864
0.0533356	0.237451
0.0297625	0.0403783
0.0785345	0.219616
0.0861012	0.173877
0.164881	0.255871
0.0433974	0.105923
0.00367681	-0.0217276
0.0536613	0.0901048

## Sheet: 1e
E/I Rest	E/I Loc
0.369898	0.275894
0.169543	0.151393
0.34085	0.665525
0.125451	0.0943134
0.72936	1.82937
0.381822	0.654059
0.260615	0.409716
0.19262	0.482929
0.552393	0.541744
2.99006	-4.03824
0.615157	1.00996

## Sheet: 1g1
Corr Pyr	Corr Int
0.0632896	0.373091
0.0729871	0.40664
0.0801346	0.121291
0.132701	0.342803
0.0602724	0.0837675
0.0395055	0.405702
0.0614217	0.247769
0.0324439	0.0776248
0.19109	0.218455
0.0269547	0.0418171
0.0330507	0.15551

## Sheet: 1g2
Corr Pyr rest	Corr Int rest
0.0640236	0.369751
0.0657451	0.405661
0.076693	0.125607
0.10893	0.280322
0.0575473	0.0900536
0.0434892	0.415459
0.0613888	0.230891
0.0358348	0.0662929
0.182909	0.223719
0.0243818	0.0435623
0.0307197	0.138016

## Sheet: 1g3
Corr Pyr Loc	Corr Int Loc
0.0609645	0.248421
0.0964975	0.313194
0.016414	0.183629
0.168578	0.442657
0.127544	0.163883
0.00758953	0.146531
0.016771	0.178024
0.00484955	-0.00460857
0.143708	0.227104
0.0143689	0.0934492
0.0242878	0.0954755

## Sheet: 1i2
% cells
Pyr in SCE	Int in SCE
0.994845	0.866667
1	1
1	1
0.928571	1
0.93913	0.785714
0.980583	0.9
0.838298	1
0.932127	0.875
0.310945	0.25
0.966258	1
0.633136	0.714286

## Sheet: 1i4
Corr with int
Highly active in SCE	Other
0.47442	0.0729791
0.166246	0.258307
0.119979	0.385992
0.470936	-0.183281
0.283926	0.472978
0.440852	0.0387727
0.408456	0.0513609
0.112267	0.0218542
0.027903	0.429634
0.109285	0.0468678
0.334423	-0.00793009
0.458298	0.299841
0.181706	0.456138
0.394506	0.00996253
0.462151	0.203275
0.169884	0.183939
0.422112	0.332934
0.410106	0.401713
0.0421273	0.348206
0.404466	0.272908
0.361145	0.286814
0.0380014	0.31972
0.00898467	-0.108454
0.267488	0.0767746
0.0837893	0.151022
0.110162	0.0933729
0.310033	0.467572
0.179635	0.262703
0.397648	-0.0227028
0.0991576	0.163737
0.344713	0.085661
0.111155	0.321084
0.302912	0.133273
0.4321	0.0498875
0.375557	0.255944
0.211826	0.0683877
0.481356	0.404511
0.235028	0.289021
0.443786	0.0638061
0.49511	0.460371
0.298064	0.242276
0.176671	0.222195
0.373917	0.287877
0.179124	0.0811913
0.346193	-0.115006
0.422709	0.0728271
0.224304	0.129818
0.0898527	0.173861
0.12782	0.273003
0.0837042	0.123174
0.219037	0.076411
0.124083	0.0705886
0.271963	0.270136
0.129247	0.425388
0.106897	0.21287
0.124791	0.29814
0.11023	-0.0965209
0.184641	0.266215
0.0038054	0.268226
0.203798	0.313813
0.327701	0.28933
0.492176	0.420399
0.305809	0.118421
0.398749	0.461741
0.19211	-0.0243792
0.453942	0.305726
0.265965	0.345472
0.213692	0.421502
0.364397	0.305529
-0.0636703	0.085202
0.00829517	0.299656
0.151159	0.0940265
0.139517	-0.10602
0.0752206	-0.0411896
0.172704	0.325636
0.209788	0.284385
0.288619	0.445091
0.160627	0.181092
0.224547	0.231136
0.180616	0.293004
0.154302	0.0580344
0.221057	0.132213
0.156556	0.141443
0.296774	0.0979728
0.239909	0.34559
0.0486995	0.452598
0.207276	0.197814
0.231462	-0.194412
0.0329773	0.322051
0.250011	0.095456
0.0614339	-0.0175948
0.139916	0.408539
0.157311	0.424714
0.268495	0.221528
0.121302	-0.258757
0.303938	-0.0229921
0.373388	0.306502
0.221929	-0.106948
0.106057	0.319354
0.287768	0.00561192
0.194927	-0.19835
0.153213	0.166145
0.170694	0.158274
0.121172	0.452071
0.28794	-0.136952
0.248644	-0.22861
0.260419	0.0876113
0.207198	0.0570021
0.194277	0.146836
0.140557	0.197103
0.222532	-0.0369896
0.201731	0.245404
0.15368	0.0983352
0.0921184	0.134698
0.160357	0.215543
0.166546	0.107202
0.117687	0.125709
0.265878	-0.0476337
0.132996	0.0763293
0.281765	-0.00828145
0.158737	0.421254
0.303914	0.053061
0.104599	-0.125466
0.188342	0.171867
-0.0795186	0.135186
0.205315	-0.146362
0.236932	0.463062
0.0400415	0.24344
0.103883	-0.132428
0.217375	0.327531
0.3322	-0.101199
0.237106	0.452026
0.0911856	0.25487
0.332827	3.93165e-05
0.311866	0.200541
0.184518	0.231675
0.128763	0.219174
0.175965	0.1383
0.29258	0.234996
0.125589	0.152546
0.135233	0.127376
0.16436	0.0320878
0.198552	0.36974
0.212285	0.0101212
0.106416	0.275147
0.315049	0.291198
0.255016	0.432252
0.148492	-0.071524
0.323345	0.0131364
0.0909056	0.357649
0.237136	-0.0394078
0.263757	-0.184652
0.0885614	0.320976
-0.0230362	0.138318
0.143971	0.379153
0.352772	0.0742871
0.282473	0.291623
0.297944	0.29166
0.342137	-0.0250393
0.129553	0.449294
0.288235	0.139756
0.114606	0.13272
0.161687	-0.0114367
0.0926139	-0.0138963
0.372839	-0.00417667
0.0717992	0.253774
0.282678	0.238518
0.0789881	0.19347
0.301085	0.2369
0.230778	0.442482
0.274835	-0.061364
0.286556	0.250599
0.268825	0.15151
0.221213	0.289023
0.33676	0.279059
0.150236	0.348073
0.329198	0.0302651
0.163129	0.00672544
0.293941	0.00691191
0.290432	0.0764625
0.331086	-0.00024675
-0.0067661	0.216926
0.171766	0.307039
0.359594	0.38787
0.347723	0.181334
0.127669	0.271974
0.4694	0.325894
0.306384	0.26859
0.304509	0.439893
0.218781	0.250078
0.259711	0.00580651
0.452489	0.172233
0.153268	0.428911
0.313825	-0.0249904
0.177292	0.122519
0.310204	-0.125831
0.420249	-0.0465123
0.314108	0.000144548
0.324222	0.188836
0.471187	0.37191
0.201537	0.0912999
0.381859	0.288215
0.236715	0.377995
0.349371	0.239902
0.139758	0.12716
0.3854	0.325542
0.282573	0.422333
0.424726	0.340697
0.308163	0.228024
0.257554	0.411548
0.183428	-0.138454
0.287658	-0.149038
0.150842	0.103094
0.188563	0.412095
0.231935	-0.192499
0.349545	0.0367556
-0.12041	0.126727
0.264569	0.0109888
0.144705	0.0551211
0.132542	0.0832851
0.193097	-0.209959
0.2771	0.427582
0.379584	0.0322441
0.258222	0.136515
0.352182	0.0188901
0.39044	0.31039
0.186463	0.271415
0.394361	-0.0448774
0.28248	0.214107
0.396161	-0.350099
0.248524	0.30205
0.260529	0.241156
0.293728	0.221831
0.283455	-0.0921599
0.320136	0.256737
0.381765	0.0523675
0.161773	-0.0431667
0.0491653	0.0898671
0.0461474	0.179631
0.0199404	-0.0233719
0.00546215	0.439986
-0.00245832	-0.0501168
0.0557192	-0.20784
0.0315224	0.120627
0.0992328	0.00814704
0.0418475	0.12969
0.035233	0.139322
-0.0239875	-0.150172
0.0115628	0.38884
0.0450489	0.110697
0.0227573	0.325609
0.0152024	0.0754308
0.0343448	0.125724
0.0200662	0.0054015
0.00861218	0.0165844
0.0774565	0.261699
0.0270856	0.0517942
0.0745015	0.436291
0.343607	-0.130502
0.249226	-0.372822
0.30183	0.0535513
0.0451023	0.175911
0.0745286	0.20252
0.120244	0.237674
0.101203	0.163916
0.105305	0.283727
0.187656	0.284637
0.283605	0.336676
0.291803	0.0601572
0.0625163	0.280952
0.16411	0.255118
0.337366	-0.102045
0.137832	-0.146644
0.231304	0.304895
0.0928837	0.315621
0.00233837	0.214075
	0.24815
	-0.246075
	0.212342
	0.393273
	-0.0496015
	0.297169
	-0.340819
	-0.0348593
	0.187125
	-0.134149
	0.31921
	0.0835578
	0.114315
	0.0756718
	0.319984
	0.139699
	0.0285466
	0.0520108
	-0.138244
	0.398712
	0.0595998
	0.00321613
	-0.251882
	-0.191109
	0.213669
	0.27989
	0.275981
	-0.145372
	0.169623
	0.156741
	0.248213
	0.0592458
	0.300644
	0.167268
	0.305504
	-0.120677
	-0.132264
	0.185102
	0.164668
	0.170217
	0.309763
	0.258629
	0.0841809
	0.0450728
	-0.00298286
	0.4245
	0.0746478
	0.402496
	0.223781
	-0.0229312
	0.00324332
	0.290602
	0.375899
	-0.143549
	0.136014
	0.0227604
	0.320771
	0.266997
	0.158469
	0.0758963
	0.176852
	-0.126782
	0.26029
	0.285427
	-0.0177662
	0.217078
	-0.175379
	0.164213
	0.405517
	0.244862
	0.346453
	0.172235
	-0.0298115
	0.354072
	-0.0237916
	0.111332
	0.0572638
	-0.240053
	0.258482
	-0.316848
	0.194895
	0.259394
	0.459113
	0.240351
	0.549766
	0.533966
	0.57239
	0.523401
	0.532257
	0.262099
	0.150237
	0.289497
	0.242171
	0.490193
	0.457783
	0.338401
	0.498289
	0.42453
	0.339392
	0.0823819
	0.054689
	0.11123
	0.265466
	0.173868
	0.224029
	0.0048047
	0.0157187
	0.121774
	0.0662703
	0.170299
	0.420356
	0.340915
	0.114546
	0.137464
	0.313277
	0.218173
	0.113005
	0.131903
	0.323386
	0.0233268
	-0.112151
	0.184064
	0.13067
	0.220707
	0.180835
	0.174916
	0.160256
	0.140393
	0.362098
	0.226555
	-0.0179718
	-0.0108735
	0.182421
	0.446671
	0.364704
	-0.0682553
	0.0045891
	-0.0335857
	0.0323899
	0.0286001
	0.0164323
	0.0908361
	0.316192
	0.268797
	0.360189
	0.309663
	0.37641
	0.447406
	0.0140809
	0.121461
	0.322599
	0.392702
	0.0742196
	0.328323
	0.396934
	0.0848947
	0.416798
	0.345922
	0.192257
	0.238143
	-0.0516622
	0.180836
	0.165272
	0.0349619
	0.223097
	0.35013
	0.44122
	0.0295304
	0.192376
	-0.0111751
	0.021818
	0.192404
	-0.00100447
	0.100215
	0.0401972
	0.172592
	-0.0154666
	-0.0948801
	0.00203519
	0.0347563
	0.347696
	0.401693
	0.0470519
	0.00432953
	0.293272
	0.292714
	0.033628
	0.00958082
	0.317104
	0.196565
	0.101913
	0.0347201
	0.0108116
	0.0122225
	0.301215
	-0.00617216
	0.169239
	0.0478809
	0.249951
	0.317512
	0.127117
	0.244385
	0.18089
	-0.150745
	0.0487322
	0.156124
	0.115645
	-0.0160619
	0.109832
	-0.0854812
	0.210058
	0.0548103
	-0.00567396
	0.019593
	0.061946
	0.220422
	0.205763
	0.0565688
	0.0934531
	0.0325188
	0.052661
	0.103503
	0.239448
	0.309165
	0.153929
	0.3527
	0.324452
	-0.0591021
	0.347263
	0.109781
	0.308348
	0.206403
	0.218306
	0.0219083
	0.292154
	0.351845
	0.112506
	0.291318
	0.0597715
	0.106246
	0.190502
	0.374042
	0.024159
	0.0452705
	0.404568
	0.270362
	0.422857
	0.536233
	0.15909
	0.0403418
	0.205448
	0.0917617
	0.0119332
	0.0812937
	0.0244258
	0.133486
	0.168938
	0.093333
	0.117771
	0.144137
	0.189765
	0.0979089
	0.174241
	0.139366
	0.0534414
	0.0755132
	0.184564
	0.0748856
	0.155106
	0.205229
	0.137262
	0.289511
	0.00162914
	0.154756
	0.139469
	0.0518417
	0.0923697
	0.091298
	0.0989362
	0.0416092
	0.0094222
	0.208071
	0.162756
	0.0745338
	0.0437465
	0.0972475
	0.0921551
	0.13592
	0.13079
	0.115832
	0.123454
	0.143561
	0.0524507
	0.143959
	0.0414247
	0.0983838
	0.18778
	0.173303
	-0.00895763
	0.0734929
	0.0502344
	0.116127
	0.164264
	0.296023
	0.17654
	0.135643
	0.0518421
	0.0624693
	0.140043
	0.0690395
	0.255575
	0.106974
	0.260699
	0.0537272
	0.152497
	0.192519
	0.168273
	0.0534464
	0.0309306
	0.0756221
	0.149392
	0.00396354
	0.0829476
	0.148879
	0.0613852
	0.0853606
	0.0682524
	0.118073
	0.149883
	0.1104
	0.122653
	0.0146777
	0.0480576
	0.125379
	0.125253
	0.0215715
	0.1216
	0.0994269
	0.0638107
	0.184184
	0.212773
	0.122759
	0.0431396
	0.1914
	0.14055
	0.164945
	0.0789183
	0.13857
	0.165619
	0.0422736
	0.0947306
	0.010694
	0.037915
	0.210021
	0.0689594
	0.324233
	0.0752081
	0.123239
	0.0107077
	0.0789822
	0.134868
	-0.00554385
	0.0905224
	0.107074
	0.0528567
	0.0654849
	0.12889
	0.0989965
	-0.067955
	0.116133
	0.00680188
	0.00620334
	-0.107121
	-0.0578791
	0.366038
	0.177161
	-0.0257707
	-0.11378
	0.305489
	0.459403
	0.187463
	0.383577
	0.154782
	-0.0575964
	0.3855
	0.261529
	0.0881841
	0.227332
	0.381139
	0.0447946
	0.307671
	0.230347
	0.392221
	0.318246
	0.092357
	0.235719
	0.220231
	0.334131
	0.375075
	0.196022
	-0.0272895
	0.379873
	0.328891
	-0.00181136
	0.426562
	-0.00235604
	0.202532
	0.444097
	0.290386
	0.0790984
	0.130411
	0.440264
	0.480243
	0.134466
	0.137197
	-0.0844116
	0.269588
	0.253238
	0.238926
	0.145249
	0.444023
	-0.0428202
	0.447111
	0.220778
	-0.153208
	0.368678
	0.454535
	0.36564
	0.288995
	0.28296
	0.182473
	-0.0604706
	0.410139
	0.279245
	0.30303
	0.212009
	0.159728
	0.22264
	0.330237
	0.236924
	0.13487
	0.506733
	0.139554
	0.305228
	0.301594
	-0.0564443
	0.359618
	0.20841
	0.260214
	0.359539
	0.402368
	0.391043
	0.434535
	-0.0595092
	0.199641
	0.0683523
	0.285643
	-0.170354
	0.0255345
	-0.101677
	0.0120654
	0.431238
	0.0578485
	0.246935
	0.30432
	-0.0522164
	0.254629
	0.193797
	0.353764
	0.360327
	0.0867929
	0.133502
	0.109533
	0.3038
	0.308592
	0.455565
	0.435133
	-0.0393209
	0.275487
	0.38229
	0.160697
	0.0306487
	0.406326
	0.361991
	0.484058
	0.121739
	-0.0300387
	0.170854
	0.249476
	0.0406729
	0.0118154
	0.434712
	0.281774
	0.234525
	0.339776
	0.11166
	0.41313
	-0.000875376
	0.23298
	0.0733934
	0.0883681
	0.0273372
	0.0804375
	0.108268
	0.105743
	-0.00912894
	0.0932633
	0.0588779
	0.102992
	-0.0236154
	0.0949807
	0.0581971
	0.10918
	0.149099
	-0.0882104
	-0.126973
	0.0947527
	0.0666399
	-0.00181083
	0.0462319
	0.0884959
	0.00280774
	0.0629308
	0.0650441
	0.0270384
	0.0906824
	0.163324
	-0.1326
	0.0773418
	0.102233
	0.0825386
	0.028344
	0.0291283
	-0.0222024
	0.079886
	0.0311946
	0.104278
	-0.0687788
	0.155578
	0.0555287
	0.130339
	0.098916
	0.066568
	0.198988
	0.0745553
	0.140196
	0.169707
	0.0475569
	0.124341
	0.0792294
	0.155707
	0.122977
	0.105965
	0.129373
	0.184731
	0.0756448
	0.0518285
	-0.0824081
	-0.113924
	0.115953
	0.0201738
	0.180445
	0.139523
	0.115008
	0.0756215
	0.177034
	0.19148
	0.180823
	0.0961143
	0.145211
	0.171179
	0.0768546
	0.1042
	0.0649867
	0.126635
	0.200031
	0.0478166
	0.153042
	0.189999
	-0.00138245
	0.0122477
	0.184168
	-0.0218769
	-0.00286894
	-0.0822639
	0.0875344
	0.164744
	0.0947651
	0.187153
	0.0687459
	0.167566
	0.192789
	0.109059
	0.164643
	0.159041
	0.00194498
	0.219788
	0.148822
	0.193135
	0.119385
	0.0444256
	-0.0705112
	-0.00211275
	-0.0360754
	0.136802
	0.13341
	-0.0146958
	0.0159413
	-0.00782658
	0.137321
	0.121782
	0.03216
	0.129929
	0.119126
	0.12925
	0.0667097
	-0.0204031
	0.212629
	0.127618
	0.0542114
	-0.156631
	0.158255
	0.181582
	-0.0594581
	0.0625023
	0.157293
	0.0558453
	-0.0766076
	0.176625
	0.159506
	0.198358
	0.199618
	-0.0102051
	0.0945602
	0.132722
	0.178409
	0.0705725
	0.0762812
	0.141752
	0.189585
	0.185627
	0.237923
	0.258432
	0.0304567
	0.309757
	0.248627
	-0.120244
	-0.131125
	0.294871
	0.285094
	0.0490929
	0.155125
	0.22906
	0.255336
	0.260532
	0.244625
	0.00483857
	0.0602095
	0.062846
	0.202504
	-0.0689057
	0.188518
	0.0811785
	0.16359
	0.239537
	0.0780686
	-0.0271919
	0.249004
	0.200429
	0.155532
	0.15779
	0.343813
	0.260728
	-0.0370996
	0.0077555
	0.152903
	0.0693216
	0.0500812
	0.166648
	0.164012
	0.0216612
	0.0562038
	0.110249
	0.0918483
	0.0479591
	0.277029
	0.064761
	0.00991723
	0.172675
	0.0904955
	0.00729802
	0.126185
	0.0733466
	0.15104
	0.041796
	0.00542994
	-0.00799634
	0.0101668
	0.100156
	0.215564
	0.073989
	0.0357919
	0.18514
	0.112521
	0.322085
	-0.00380565
	0.156876
	0.0373082
	0.138847
	0.0546768
	0.053149
	0.0447422
	0.251988
	-0.0122398
	0.00546813
	0.103811
	0.298093
	0.228546
	0.0720266
	0.189934
	0.0074398
	0.0458798
	0.207478
	0.0587971
	0.0482494
	0.11404
	0.0927692
	0.110619
	0.225061
	0.016381
	-0.0810939
	0.0678925
	0.0945431
	-0.0116395
	0.316981
	0.0526181
	0.0373159
	0.0746739
	-0.0421011
	-0.0177365
	0.136724
	0.294562
	0.171347
	0.0725084
	0.0351198
	0.0100633
	0.161465
	0.271378
	0.256904
	0.1404
	0.238094
	-0.0555071
	-0.0929697
	0.290648
	0.186238
	0.169753
	-0.0120629
	0.0445038
	0.133361
	0.0705538
	-0.0476054
	0.213632
	-0.0296578
	0.11067
	-0.023376
	0.206116
	0.141836
	0.259797
	0.322709
	0.128981
	-0.0332889
	0.102201
	0.138625
	0.245484
	-0.0738341
	0.117569
	0.216372
	0.116103
	-0.176556
	0.241936
	0.159794
	0.201288
	0.0614049
	0.0321744
	0.0235152
	0.10207
	0.150567
	0.150342
	0.311543
	0.0611694
	0.235483
	0.169512
	-0.177776
	-0.158019
	0.151371
	0.161229
	-0.0922257
	0.0309085
	0.158517
	0.149404
	0.00334172
	0.386111
	-0.020698
	0.351838
	-0.0195399
	-0.00703504
	0.050525
	0.0344238
	0.0354001
	0.146232
	0.121763
	-0.107012
	0.0185355
	0.120595
	0.177076
	0.0436252
	0.36317
	-0.0187118
	0.0863472
	0.23455
	0.183279
	0.116537
	0.128761
	0.145568
	-0.0935667
	-0.0596342
	0.321753
	0.173113
	0.373218
	0.0669577
	0.259978
	0.138653
	0.190047
	-0.159161
	0.246528
	0.325581
	0.109077
	0.225095
	0.19231
	0.270709
	-0.119235
	0.312286
	0.102466
	0.166128
	0.254511
	0.0866505
	0.105453
	-0.115841
	0.178456
	0.217463
	0.153716
	0.194131
	0.1104
	-0.0514446
	0.101711
	0.00605028
	-0.121387
	0.192773
	-0.0129383
	0.0135945
	0.0902094
	-0.118153
	0.236912
	0.405044
	0.290932
	-0.0459796
	0.0648262
	0.0417497
	0.0330926
	0.0409499
	0.111574
	-0.05736
	0.0988528
	0.107205
	0.167117
	0.247327
	0.00112048
	0.0924577
	-0.0452879
	0.221855
	0.0650231
	0.240231
	0.260829
	-0.00374952
	0.0131771
	0.0664333
	-0.0930319
	-0.139498
	-0.00645898
	0.272388
	0.261467
	0.212497
	-0.0813289
	0.202371
	-0.114227
	0.0581848
	0.275051
	0.169288
	0.0375771
	0.092932
	-0.0365641
	0.292169
	0.00991791
	0.221096
	0.151057
	0.125174
	0.291821
	0.0320466
	0.0735987
	0.328136
	-0.0422132
	-0.0863091
	0.170796
	-0.100229
	0.11877
	0.194421
	0.0604181
	0.245338
	0.26406
	0.141614
	0.0513359
	0.243774
	0.171148
	0.132403
	0.210055
	0.200539
	0.146612
	0.113451
	0.116115
	0.0635443
	0.0132833
	0.0673269
	-0.056829
	0.0764921
	0.094722
	0.342413
	0.130402
	0.0771316
	-0.0248743
	-0.164381
	0.260362
	-0.0941729
	0.109291
	-0.0213493
	0.211234
	-0.0498713
	0.120669
	0.077749
	0.100023
	0.106002
	0.0298238
	0.0836086
	0.106969
	0.0510341
	0.0373062
	0.0038913
	0.194772
	0.0981989
	0.145671
	0.0705946
	0.180123
	0.339088
	0.223754
	0.0870541
	0.221969
	0.0977922
	0.153816
	0.241219
	0.0164601
	0.409168
	0.14616
	0.23054
	-0.0382394
	0.386498
	0.0358515
	0.253792
	0.272237
	0.0900408
	-0.125546
	0.0967066
	0.0595081
	-0.000118711
	0.151722
	0.136768
	0.140245
	0.322453
	0.0435583
	0.0692067
	0.0995581
	0.1183
	0.144901
	0.0451355
	0.160234
	0.149266
	0.0676251
	0.0810104
	0.226966
	0.31631
	0.0362761
	0.256987
	0.303767
	0.231522
	0.21793
	0.216863
	0.121155
	0.181015
	0.307553
	0.265228
	0.0286448
	0.102635
	0.0498103
	0.253654
	0.201498
	0.32353
	0.0328207
	0.36087
	0.0398011
	0.126356
	0.0585127
	0.121237
	0.293727
	0.272761
	0.0528173
	0.308917
	-0.239147
	0.167328
	0.363985
	-0.179162
	0.239361
	-0.0798721
	0.0655918
	0.141202
	0.193537
	0.183116
	-0.0208428
	0.18638
	0.0553291
	0.048662
	0.0401914
	0.144273
	0.339047
	0.0223768
	0.152882
	-0.0625118
	0.210167
	0.303204
	0.267202
	0.102123
	0.0948215
	0.134903
	0.184243
	0.145413
	0.178985
	0.179806
	0.0752175
	0.294476
	0.00169711
	0.293767
	0.20323
	-0.110644
	0.0820773
	0.37201
	0.0857303
	0.350305
	0.000819107
	0.325266
	0.0235411
	0.064058
	0.108948
	0.361239
	0.0197293
	0.189112
	0.352032
	0.00816976
	-0.157889
	0.287625
	0.0916267
	0.275197
	0.00524708
	0.0897006
	0.0461925
	0.0163951
	0.194402
	0.300715
	0.19639
	0.182488
	0.340671
	0.171709
	0.268042
	0.15966
	0.167455
	-0.146452
	0.123089
	0.345479
	0.260033
	0.124373
	0.277883
	0.064079
	-0.0710618
	0.326501
	0.306239
	0.209413
	0.0170341
	0.228768
	0.0794241
	0.0327151
	0.231869
	0.172332
	0.13817
	0.0747268
	0.173752
	0.0844026
	0.186563
	-0.0517699
	0.21497
	-0.159149
	0.377853
	-0.0976959
	0.14672
	0.309654
	0.293286
	0.353052
	0.0340321
	0.0698656
	0.0375209
	0.0547953
	0.137081
	0.12642
	0.0325198
	-0.00734512
	-0.0399512
	-0.0623338
	-0.0132581
	0.0260473
	0.0931753
	0.0244074
	0.192026
	-0.0153899
	0.192548
	0.0139474
	0.116058
	-0.00884292
	0.140218
	-0.0528234
	0.0311282
	0.0346984
	-0.0117931
	0.196643
	-0.0275073
	0.166419
	-0.0945787
	0.123393
	0.11712
	-0.00722719
	0.0828001
	0.159047
	0.106628
	0.040702
	-0.0115124
	-0.0306699
	0.118068
	-0.0252961
	0.0184472
	0.154555
	0.117383
	0.00617742
	0.179388
	0.16925
	0.114044
	0.0712035
	0.00113016
	-0.0932907
	0.191186
	0.220631
	0.0934456
	-0.0886498
	0.166274
	-0.0313993
	0.126551
	0.201739
	0.0544322
	-0.00751711
	0.20305
	-0.0299884
	-0.012522
	0.0262367
	0.131099
	0.0739083
	0.060608
	0.179406
	0.0348017
	0.00921219
	0.145911
	-0.0617391
	0.177136
	0.169084
	0.0902335
	0.0520786
	-0.0970206
	0.000213907
	0.204605
	0.142694
	-0.00934646
	0.0206765
	0.125831
	-0.0159932
	0.175089
	0.00544955
	0.199299
	0.0673748
	-0.0269183
	-0.0592535
	0.184203
	0.0979489
	0.147736
	0.213391
	0.0180688
	-0.0608979
	0.0838828
	0.128265
	-0.0910231
	-0.0915979
	-0.0218737
	0.00935829
	0.131912
	-0.0378578
	0.174976
	0.177352
	-0.0371242
	0.0505299
	0.0495615
	-0.00431577
	0.03998
	0.0853666
	0.00537335
	0.00147416
	-0.0945432
	0.192485
	0.0153814
	0.113628
	0.177848
	0.1726
	0.00388304
	-0.128335
	0.00844187
	0.0484967
	-0.0884081
	0.107046
	0.0839197
	-0.0163359
	0.0639776
	0.0699207
	-0.00658693
	0.0805814
	0.180071
	-0.0647749
	-0.129262
	-0.0344272
	-0.0438412
	0.195728
	0.00340777
	0.0726143
	0.120094
	-0.11824
	0.065966
	0.154712
	-0.0106156
	-0.0864761
	0.137847
	0.0906245
	0.164989
	0.190372
	0.175223
	0.0900829
	0.104607
	0.0502204
	0.132314
	0.134123
	0.208817
	0.170952
	-0.0440948
	0.0162564
	-0.0140405
	0.140272
	0.172771
	0.00651944
	0.110044
	0.040128
	0.151848
	0.10411
	0.18766
	0.058699
	0.131315
	-0.0360504
	0.0672137
	0.116753
	-0.00152079
	-0.167409
	0.0799223
	-0.0187232
	0.0320102
	0.190532
	0.105539
	0.200082
	0.122008
	0.00767603
	-0.0638537
	0.133664
	0.00698685
	0.210527
	0.0640887
	0.0212463
	-0.00419603
	-0.0593462
	0.0817629
	0.0244554
	-0.0471276
	0.174338
	0.0394643
	0.177819
	0.0244457
	-0.00256449
	0.141504
	0.0679248
	0.184212
	0.146424
	-0.118241
	0.134322
	0.0202123
	0.206748
	0.0302855
	0.12885
	0.215281
	-0.177532
	0.177162
	0.0885509
	0.161589
	0.126671
	0.149237
	0.349044
	0.146809
	0.234684
	0.0504119
	0.153692
	0.162489
	0.155002
	0.128822
	0.0602581
	0.262901
	0.0619457
	0.281694
	0.227662
	0.165041
	0.230219
	0.148909
	0.206844
	0.150315
	0.163831
	0.112821
	0.202378
	0.173221
	0.266324
	0.16782
	0.199902
	0.355529
	0.236649
	0.338915
	0.260603
	0.0602735
	0.269087
	-0.164809
	0.251698
	0.104936
	0.0329692
	0.223902
	0.413949
	0.203745
	0.14173
	0.247743
	0.40627
	-0.0712242
	0.291357
	0.265534
	0.293969
	0.126773
	0.317039
	0.281629
	0.261343
	0.224075
	0.417957
	0.275261
	0.241596
	0.059897
	0.374865
	0.238959
	0.170711
	0.111626
	0.142426
	0.184117
	0.140588
	0.284133
	0.285192
	0.194769
	-0.0395113
	0.224784
	0.0512826
	0.0997623
	0.327019
	0.12616
	0.293559
	0.117871
	0.17995
	0.143832
	0.315127
	0.181828
	0.182209
	0.287734
	0.0508571
	0.0455517
	0.185012
	-0.1029
	0.330463
	0.175355
	0.14005
	0.130826
	0.224153
	0.170651
	0.403529
	0.270909
	0.363426
	0.40068
	0.43043
	0.181545
	0.251767
	0.134253
	0.212586
	0.166876
	-0.0985376
	0.248754
	0.158739
	0.261859
	0.116267
	0.227327
	0.32328
	0.364514
	0.456409
	0.170659
	0.309181
	0.202275
	0.245569
	0.346152
	0.370635
	0.271306
	0.369006
	0.252353
	0.334182
	-0.0770622
	0.372006
	0.315574
	0.320039
	0.0346485
	0.346016
	-0.101115
	0.273539
	0.2558
	0.252985
	0.144122
	0.334579
	0.0968099
	0.249476
	0.384189
	0.158377
	0.241063
	0.253313
	0.345934
	0.261198
	0.374854
	0.34118
	0.283712
	0.258434
	0.205194
	0.0287333
	0.22615
	0.297545
	0.291468
	0.239776
	0.314203
	0.246696
	0.365344
	0.266174
	0.141775
	0.227916
	0.251695
	0.109179
	0.20362
	0.414339
	0.120816
	0.343038
	0.235008
	0.280707
	0.305971
	0.21676
	-0.000329655
	0.135742
	0.279401
	-0.0377491
	0.329386
	0.300899
	0.177383
	0.268708
	0.259721
	0.292426
	0.250736
	0.413284
	0.348728
	0.145066
	0.337788
	0.364846
	0.229842
	0.120493
	0.464015
	0.243904
	0.356824
	0.199694
	0.367768
	0.220071
	0.0642709
	0.362879
	0.31769
	0.317456
	0.313561
	0.255545
	0.304083
	0.113354
	0.318353
	0.263032
	0.25245
	0.385175
	0.197852
	0.34675
	0.278402
	0.381634
	0.385836
	-0.10156
	0.156965
	0.118892
	0.238104
	0.203074
	0.317511
	0.271676
	0.252815
	0.321048
	0.201416
	0.32214
	0.163725
	0.296016
	0.370438
	0.405413
	0.289434
	0.308134
	0.391929
	0.303819
	0.369775
	0.187107
	0.380478
	0.388805
	0.282559
	0.328607
	0.198993
	0.37573
	0.291692
	0.0586927
	0.245328
	0.379825
	0.1644
	0.316494
	0.339296
	-0.172043
	-0.0312647
	0.256648
	0.0837606
	0.264091
	0.327527
	0.290047
	0.218417
	0.0983176
	0.376773
	0.295061
	0.314757
	0.166218
	-0.0306947
	0.27242
	0.389147
	0.269665
	0.446275
	0.114989
	0.266775
	0.292047
	0.0432314
	0.321458
	0.216298
	0.377111
	0.319123
	0.265847
	0.0820241
	0.082648
	0.221041
	0.437303
	0.348446
	0.189567
	0.326561
	0.150806
	0.39823
	0.39804
	0.0673249
	0.448864
	0.0350357
	0.0340772
	0.0221269
	0.00153923
	-0.00434926
	0.0237444
	-0.0485813
	0.0521415
	-0.00868451
	0.0879413
	-0.00612252
	0.0223826
	0.0730261
	0.0422312
	0.097181
	0.0284278
	0.0206965
	0.0510738
	0.0636792
	0.0685875
	0.053718
	0.0501905
	0.08902
	0.0548593
	0.0131599
	0.0407417
	0.00805926
	0.0734941
	0.0243644
	0.00486076
	-0.0112766
	0.0190913
	0.0700794
	0.0129092
	0.194287
	0.0066235
	0.0367529
	0.0507615
	-0.00425898
	0.000407791
	0.0651809
	0.052
	0.00648852
	0.0185922
	0.0409601
	0.0137591
	0.015615
	-0.0343656
	0.0446806
	-0.0198911
	-0.0016576
	0.0425397
	0.0310669
	-0.00408042
	0.0649711
	0.085225
	0.0450499
	0.00204355
	0.0926914
	-0.00343506
	0.0794369
	0.0438872
	0.0662489
	-0.00352302
	0.0491095
	0.0545212
	0.0195744
	0.0087218
	0.0377229
	0.0791518
	0.0162649
	0.0363438
	-0.0139082
	0.0253286
	0.0358496
	0.0482244
	0.109754
	0.0288025
	0.0157815
	0.0780421
	0.0566479
	0.00971707
	0.0322478
	-0.00155784
	0.0755124
	-0.04761
	0.0589486
	0.0638544
	0.00372638
	0.0452272
	0.00544944
	0.0366854
	0.054737
	0.0477422
	0.0353654
	0.0508384
	0.0620154
	0.0731696
	0.0596632
	0.00274791
	0.0664093
	0.0667504
	0.044634
	0.0882906
	0.0430929
	0.00701902
[truncated: 519 more rows]
