# Supplementary material for: Functional networks of inhibitory neurons orchestrate synchrony in the hippocampus
Source: PLoS Biol. 2024 Oct 14;22(10):e3002837. doi: 10.1371/journal.pbio.3002837 (PMC11501041; doi:10.1371/journal.pbio.3002837)
Supplement: S3 Data — (XLSX) [file pbio.3002837.s012.xlsx]

## Sheet: 3a
Response change (Exc)		Response change (Inh)
Fraction Positive (+)	Fraction Negative (-)	Fraction Positive (+)	Fraction Negative (-)
61.7	38.3	16	83
61.8	38.2	15	84
61.3	38.7	19	80
64.8	35.2	16	83
62.9	37.1	17	82
64.5	35.5	11	88
63.8	36.2	13	86
60	40	14	85
61.9	38.1	14	85
60.6	39.4	11	88
63.6	36.4	13	86
63.5	36.5	15	84
64.4	35.6	13	86
60.8	39.2	22	77
59.8	40.2	22	77
62.8	37.2	18	81
61.8	38.2	10	89
62.3	37.7	17	82
64.9	35.1	12	87
62.2	37.8	11	88
61.2	38.8	16	83
60.4	39.6	17	82
61.7	38.3	12	87
60.4	39.6	15	84
60	40	17	82
63.4	36.6	15	84
61.6	38.4	15	84
62.7	37.3	10	89
61.4	38.6	11	88
63	37	19	80
62.9	37.1	19	80
64.6	35.4	21	78
62.2	37.8	19	80
61.5	38.5	12	87
63.5	36.5	15	84
61.4	38.6	15	84
63.6	36.4	20	79
64.1	35.9	12	87
61.4	38.6	20	79
64.3	35.7	18	81
62.9	37.1	13	86
62	38	12	87
62.3	37.7	16	83
64.8	35.2	13	86
61.3	38.7	14	85
63.2	36.8	17	82
63.5	36.5	13	86
62.8	37.2	13	86
60.3	39.7	19	80
63.3	36.7	14	85
63.9	36.1	11	88
63.1	36.9	13	86
64.9	35.1	16	83
60.7	39.3	18	81
62.9	37.1	19	80
61.4	38.6	9	90
62.6	37.4	10	89
63.8	36.2	12	87
64.4	35.6	13	86
64.9	35.1	10	89
64.9	35.1	24	75
62.7	37.3	18	81
65.7	34.3	9	90
62.1	37.9	17	82
64.3	35.7	16	83
59.7	40.3	16	83
63.3	36.7	10	89
63.2	36.8	15	84
65.1	34.9	11	88
64.6	35.4	19	80
59.8	40.2	19	80
64.3	35.7	18	81
62.8	37.2	15	84
64.5	35.5	13	86
60.6	39.4	19	80
62.4	37.6	15	84
62.5	37.5	11	88
63.1	36.9	14	85
62.9	37.1	13	86
62	38	20	79
63.6	36.4	9	90
63.3	36.7	8	91
63.2	36.8	20	79
63.9	36.1	12	87
63.8	36.2	12	87
61.7	38.3	13	86
63.8	36.2	14	85
63.5	36.5	19	80
62.7	37.3	15	84
64.2	35.8	11	88
62.3	37.7	11	88
62.4	37.6	24	75
60.5	39.5	13	86
61.7	38.3	14	85
62.3	37.7	14	85
63.3	36.7	18	81
62.2	37.8	9	90
62.2	37.8	17	82
61	39	13	86
62.5	37.5	10	89

## Sheet: 3b
Response change (Exc)		Response change (Inh)
Fraction Positive (+)	Fraction Negative (-)	Fraction Positive (+)	Fraction Negative (-)
50.1	49.9	17	82
49.9	50.1	12	87
50.8	49.2	11	88
49.2	50.8	18	81
51.3	48.7	22	77
47.7	52.3	14	85
49.1	50.9	20	79
47	53	13	86
51	49	17	82
52.4	47.6	18	81
52.1	47.9	16	83
49.3	50.7	9	90
51.8	48.2	24	75
48.2	51.8	17	82
48	52	8	91
51.4	48.6	9	90
51	49	7	92
49.2	50.8	10	89
52.3	47.7	11	88
48.2	51.8	20	79
48.4	51.6	15	84
51.3	48.7	14	85
49.3	50.7	11	88
48.2	51.8	17	82
53.4	46.6	25	74
51.9	48.1	11	88
50.7	49.3	15	84
51.4	48.6	15	84
48.8	51.2	13	86
50.1	49.9	18	81
50	50	12	87
51.3	48.7	13	86
50	50	13	86
51.2	48.8	20	79
48.4	51.6	11	88
49.9	50.1	12	87
50.4	49.6	9	90
50.6	49.4	20	79
49.1	50.9	13	86
50.8	49.2	11	88
50.9	49.1	20	79
50.1	49.9	14	85
47.6	52.4	10	89
52.7	47.3	11	88
48.8	51.2	12	87
48.3	51.7	19	80
49.7	50.3	14	85
47.7	52.3	11	88
47.4	52.6	14	85
52.2	47.8	10	89
51.2	48.8	15	84
52.1	47.9	19	80
50	50	16	83
51.8	48.2	15	84
52.6	47.4	10	89
49.5	50.5	11	88
49.5	50.5	12	87
51.2	48.8	14	85
50.8	49.2	17	82
49.2	50.8	19	80
51	49	16	83
50.2	49.8	14	85
49.8	50.2	18	81
50.1	49.9	14	85
50.4	49.6	12	87
51.1	48.9	13	86
49.4	50.6	22	77
49.5	50.5	17	82
46.2	53.8	14	85
51.7	48.3	15	84
49.4	50.6	13	86
50.4	49.6	15	84
50.2	49.8	7	92
51.9	48.1	14	85
48.6	51.4	11	88
50.4	49.6	15	84
49.5	50.5	15	84
48.6	51.4	15	84
49.7	50.3	18	81
50.6	49.4	8	91
48.5	51.5	17	82
49.4	50.6	17	82
50.8	49.2	11	88
49.6	50.4	17	82
49	51	9	90
50.1	49.9	15	84
51.7	48.3	18	81
48.7	51.3	20	79
49.3	50.7	14	85
48.4	51.6	13	86
45.9	54.1	23	76
50.7	49.3	10	89
49.9	50.1	15	84
51.9	48.1	14	85
46.6	53.4	13	86
52.7	47.3	13	86
49.9	50.1	18	81
47.6	52.4	11	88
49	51	10	89
51.8	48.2	20	79

## Sheet: 3c
Response change (Exc)		Response change (Inh)
Fraction Positive (+)	Fraction Negative (-)	Fraction Positive (+)	Fraction Negative (-)
57	43	58	41
56.2	43.8	58	41
60.6	39.4	64	35
59.4	40.6	55	44
56.8	43.2	52	47
60.9	39.1	50	49
60.7	39.3	58	41
60.3	39.7	52	47
60.6	39.4	52	47
58	42	52	47
58.9	41.1	60	39
58.4	41.6	57	42
59.6	40.4	51	48
58.2	41.8	60	39
58.6	41.4	56	43
56.6	43.4	55	44
58.4	41.6	49	50
58.7	41.3	57	42
55.6	44.4	54	45
58.6	41.4	49	50
60.7	39.3	46	53
58.1	41.9	58	41
59.5	40.5	51	48
58	42	51	48
58.8	41.2	57	42
55.1	44.9	53	46
57.9	42.1	55	44
59.2	40.8	53	46
58.6	41.4	54	45
59.5	40.5	56	43
59.3	40.7	55	44
58.7	41.3	55	44
57.8	42.2	52	47
57.9	42.1	61	38
58.2	41.8	61	38
59.5	40.5	53	46
58.7	41.3	57	42
59.4	40.6	58	41
54.3	45.7	57	42
61.4	38.6	58	41
59.1	40.9	54	45
57.9	42.1	57	42
57	43	57	42
59	41	47	52
58.3	41.7	56	43
55	45	49	50
59.1	40.9	50	49
58.5	41.5	58	41
59.3	40.7	51	48
59.4	40.6	49	50
58.8	41.2	55	44
59.5	40.5	58	41
57.9	42.1	53	46
56.7	43.3	53	46
59.4	40.6	58	41
57.3	42.7	55	44
60.4	39.6	57	42
58.2	41.8	51	48
56.2	43.8	55	44
59.7	40.3	58	41
56.2	43.8	56	43
60.5	39.5	54	45
61.3	38.7	51	48
59.4	40.6	55	44
59.5	40.5	49	50
60	40	56	43
56.1	43.9	55	44
61	39	58	41
58.7	41.3	54	45
60.1	39.9	54	45
55.9	44.1	60	39
59.8	40.2	53	46
60.9	39.1	56	43
58.2	41.8	57	42
59	41	55	44
58.4	41.6	58	41
58	42	46	53
59.3	40.7	52	47
55.5	44.5	49	50
59.4	40.6	56	43
58.9	41.1	52	47
60.5	39.5	53	46
60.8	39.2	54	45
57.3	42.7	56	43
61.5	38.5	58	41
59.1	40.9	50	49
58.8	41.2	58	41
57.7	42.3	57	42
59.3	40.7	54	45
58.7	41.3	50	49
59.2	40.8	56	43
59.1	40.9	54	45
57.4	42.6	56	43
56.6	43.4	49	50
59.6	40.4	54	45
57.6	42.4	55	44
57.5	42.5	52	47
56.8	43.2	57	42
59.8	40.2	56	43
59.7	40.3	54	45
