# Supplementary material for: Functional networks of inhibitory neurons orchestrate synchrony in the hippocampus
Source: PLoS Biol. 2024 Oct 14;22(10):e3002837. doi: 10.1371/journal.pbio.3002837 (PMC11501041; doi:10.1371/journal.pbio.3002837)
Supplement: S4 Data — (XLSX) [file pbio.3002837.s013.xlsx]

## Sheet: 4a2
Pyr in assemblies	Int in assemblies
0.304124	0.266667
0.256831	0.6
0.352941	0.2
0	0
0	0
0.197411	0.1
0.0425532	0
0.126697	0.125
0	0
0.150307	0.153846
0	0

## Sheet: 4a3
Pyr in assemblies	Pyr out assemblies
0.166246	0.47442
0.472978	0.0729791
0.0387727	0.258307
0.0513609	0.385992
0.299841	-0.183281
0.272908	0.0218542
0.119979	0.429634
0.0767746	0.0468678
0.0933729	-0.00793009
0.163737	0.456138
0.283926	0.00996253
0.133273	0.203275
0.0638061	0.183939
0.460371	0.332934
0.242276	0.401713
0.0728271	0.348206
0.173861	0.286814
0.123174	0.31972
0.425388	-0.108454
0.29814	0.151022
0.440852	0.467572
0.118421	0.262703
0.461741	-0.0227028
0.305726	0.470936
0.421502	0.085661
-0.10602	0.321084
0.445091	0.0498875
0.132213	0.255944
0.0979728	0.0683877
0.452598	0.404511
0.197814	0.289021
-0.19835	0.222195
0.109285	0.287877
0.452071	0.0811913
0.334423	-0.115006
0.458298	0.129818
0.107202	0.273003
0.421254	0.076411
0.135186	0.0705886
0.463062	0.270136
0.24344	0.21287
0.452026	-0.0965209
0.231675	0.266215
0.127376	0.268226
0.36974	0.313813
0.291198	0.28933
0.432252	0.420399
-0.071524	-0.0243792
0.320976	0.345472
0.379153	0.305529
0.291623	0.085202
0.449294	0.408456
0.139756	0.299656
0.238518	0.0940265
0.462151	-0.0411896
0.2369	0.325636
0.289023	0.284385
0.279059	0.181092
0.0302651	0.112267
0.00691191	0.231136
0.325894	0.293004
0.26859	0.0580344
0.439893	0.141443
0.169884	0.34559
0.00580651	-0.194412
-0.0249904	0.322051
-0.125831	0.095456
0.340697	-0.0175948
0.411548	0.408539
-0.149038	0.424714
0.410106	0.221528
0.0322441	0.027903
0.136515	-0.258757
0.404466	-0.0229921
-0.350099	0.306502
0.30205	-0.106948
-0.0921599	0.319354
-0.0233719	0.00561192
0.361145	0.166145
0.00814704	0.158274
-0.150172	-0.136952
0.110697	-0.22861
0.0380014	0.0876113
0.0054015	0.0570021
0.175911	0.146836
0.283727	0.197103
0.00898467	-0.0369896
0.267488	0.245404
0.0601572	0.0983352
0.280952	0.134698
0.304895	0.215543
0.214075	0.125709
0.24815	-0.0476337
0.393273	0.0763293
-0.0348593	-0.00828145
0.187125	0.053061
0.110162	-0.125466
0.319984	0.171867
0.139699	-0.146362
0.0520108	-0.132428
0.0595998	0.327531
0.310033	-0.101199
0.156741	0.181706
0.179635	0.25487
-0.120677	3.93165e-05
0.185102	0.200541
0.0991576	0.219174
0.258629	0.1383
-0.00298286	0.234996
0.4245	0.152546
0.0746478	0.0320878
0.402496	0.0101212
0.320771	0.275147
0.0758963	0.0131364
-0.0177662	0.357649
0.164213	-0.0394078
0.405517	-0.184652
-0.316848	0.138318
0.459113	0.0742871
0.240351	0.394506
0.549766	0.29166
0.523401	-0.0250393
0.344713	0.13272
0.111155	-0.0114367
0.302912	-0.0138963
0.457783	-0.00417667
0.498289	0.253774
0.4321	0.19347
0.375557	0.442482
0.481356	-0.061364
0.235028	0.250599
0.443786	0.15151
0.340915	0.348073
0.313277	0.00672544
0.323386	0.0764625
0.184064	-0.00024675
0.160256	0.216926
0.362098	0.307039
-0.0179718	0.38787
0.0286001	0.181334
0.0164323	0.271974
0.37641	0.250078
0.0140809	0.172233
0.176671	0.428911
0.0742196	0.122519
0.328323	-0.0465123
0.44122	0.000144548
0.0295304	0.188836
0.021818	0.37191
-0.00100447	0.0912999
0.373917	0.288215
0.00203519	0.377995
0.347696	0.239902
0.292714	0.12716
0.317104	0.325542
0.0347201	0.422333
0.317512	0.228024
0.210058	0.422112
0.0548103	-0.138454
0.3527	0.103094
0.324452	0.412095
0.308348	-0.192499
0.422709	0.0367556
0.536233	0.126727
0.15909	0.0109888
0.205448	0.0551211
0.0244258	0.0832851
0.0748856	-0.209959
0.0898527	0.427582
0.289511	0.0421273
0.12782	0.0188901
0.0837042	0.31039
0.124083	0.271415
0.271963	-0.0448774
0.0518417	0.214107
0.0923697	0.241156
0.091298	0.221831
0.106897	0.256737
0.124791	0.0523675
0.0745338	-0.0431667
0.0921551	0.0898671
0.115832	0.179631
0.123454	0.439986
0.143561	-0.0501168
0.0524507	-0.20784
0.18778	0.120627
0.184641	0.12969
-0.00895763	0.139322
0.0734929	0.38884
0.116127	0.325609
0.164264	0.0754308
0.296023	0.125724
0.0518421	0.0165844
0.0624693	0.261699
0.140043	0.0517942
0.0038054	0.436291
0.203798	-0.130502
0.260699	-0.372822
0.0309306	0.0535513
0.1104	0.20252
0.122653	0.237674
0.212773	0.163916
0.0431396	0.284637
0.164945	0.336676
0.13857	0.255118
0.0422736	-0.102045
0.210021	-0.146644
0.0689594	0.315621
0.324233	-0.246075
0.0107077	0.212342
-0.00554385	-0.0496015
0.12889	0.297169
0.116133	-0.340819
0.212629	-0.134149
0.0752206	0.31921
0.172704	0.0837893
0.158255	0.0835578
0.181582	0.114315
0.199618	0.0756718
0.209788	0.0285466
0.288619	-0.138244
0.160627	0.398712
0.224547	0.00321613
0.0705725	-0.251882
0.185627	-0.191109
0.258432	0.213669
0.309757	0.27989
0.248627	0.275981
0.285094	-0.145372
0.155125	0.169623
0.22906	0.248213
0.255336	0.0592458
0.154302	0.300644
0.221057	0.167268
0.156556	0.305504
0.296774	-0.132264
0.202504	0.164668
0.16359	0.397648
0.239909	0.170217
-0.0370996	0.309763
0.0562038	0.0841809
0.0479591	0.0450728
0.172675	0.223781
0.15104	-0.0229312
0.073989	0.00324332
0.156876	0.290602
0.0546768	0.375899
0.207276	-0.143549
0.0945431	0.136014
0.231462	0.0227604
0.171347	0.266997
0.0725084	0.158469
0.250011	0.176852
0.259797	-0.126782
0.201288	0.26029
0.0321744	0.285427
-0.177776	0.217078
0.00334172	-0.175379
-0.107012	0.244862
0.116537	0.346453
0.321753	0.172235
-0.159161	-0.0298115
0.19231	0.354072
0.312286	-0.0237916
0.254511	0.111332
-0.0129383	0.0572638
-0.118153	-0.240053
0.236912	0.258482
0.167117	0.194895
0.0924577	0.259394
0.0650231	0.533966
0.240231	0.57239
-0.0930319	0.532257
-0.114227	0.262099
0.139916	0.150237
0.210055	0.289497
0.303938	0.242171
0.373388	0.490193
0.221929	0.338401
0.287768	0.42453
0.181015	0.339392
0.170694	0.0823819
0.193537	0.054689
0.248644	0.11123
0.137081	0.265466
0.0325198	0.173868
0.0931753	0.224029
0.192026	0.211826
0.140218	0.0048047
0.0828001	0.0157187
-0.0252961	0.121774
0.220631	0.0662703
0.179406	0.170299
0.175089	0.420356
0.199299	0.114546
0.0979489	0.137464
0.207198	0.49511
-0.0915979	0.218173
0.00935829	0.113005
0.174976	0.131903
-0.0945432	0.0233268
0.0502204	-0.112151
0.194277	0.13067
0.116753	0.220707
0.222532	0.180835
0.00698685	0.174916
0.174338	0.140393
0.201731	0.298064
0.0679248	0.226555
0.0202123	-0.0108735
0.206748	0.182421
0.126671	0.446671
0.0521415	0.364704
0.0491653	-0.0682553
0.097181	0.0045891
0.0461474	-0.0335857
0.0199404	0.0323899
0.00546215	0.0908361
0.0685875	0.316192
0.0501905	0.268797
0.0131599	0.360189
0.00486076	0.309663
-0.0112766	0.447406
0.0367529	0.121461
0.0651809	0.322599
0.0185922	0.392702
-0.00408042	0.396934
0.0662489	0.0848947
0.0491095	0.416798
0.0482244	0.345922
0.0288025	0.192257
0.0322478	0.238143
0.0366854	-0.0516622
0.0620154	0.180836
0.0549907	0.165272
0.169951	0.0349619
-0.00866597	0.223097
0.130894	0.35013
0.00758372	0.192376
0.0315224	-0.0111751
-0.0255847	0.192404
0.0418475	0.100215
0.035233	0.0401972
0.0938406	0.172592
0.0303757	-0.0154666
-0.0239875	-0.0948801
0.113117	0.0347563
0.019016	0.401693
0.104772	0.0470519
0.0115628	0.00432953
0.0227573	0.293272
0.0567007	0.033628
0.158266	0.00958082
0.0474272	0.196565
0.0152024	0.101913
0.0343448	0.0108116
0.0200662	0.0122225
0.0270856	0.301215
0.00285167	-0.00617216
0.0456826	0.169239
0.107762	0.0478809
	0.249951
	0.127117
	0.244385
	0.18089
	-0.150745
	0.0487322
	0.156124
	0.115645
	-0.0160619
	0.109832
	-0.0854812
	-0.00567396
	0.019593
	0.061946
	0.220422
	0.205763
	0.0565688
	0.0934531
	0.179124
	0.0325188
	0.052661
	0.103503
	0.346193
	0.239448
	0.309165
	0.153929
	-0.0591021
	0.347263
	0.109781
	0.206403
	0.218306
	0.0219083
	0.292154
	0.351845
	0.112506
	0.291318
	0.0597715
	0.106246
	0.190502
	0.374042
	0.024159
	0.0452705
	0.404568
	0.270362
	0.422857
	0.0403418
	0.0917617
	0.0119332
	0.0812937
	0.224304
	0.133486
	0.168938
	0.093333
	0.117771
	0.144137
	0.189765
	0.0979089
	0.174241
	0.139366
	0.0534414
	0.0755132
	0.184564
	0.155106
	0.205229
	0.137262
	0.00162914
	0.219037
	0.154756
	0.139469
	0.129247
	0.0989362
	0.0416092
	0.0094222
	0.208071
	0.162756
	0.0437465
	0.0972475
	0.13592
	0.13079
	0.11023
	0.143959
	0.0414247
	0.0983838
	0.173303
	0.0502344
	0.17654
	0.135643
	0.0690395
	0.255575
	0.106974
	0.0537272
	0.152497
	0.192519
	0.168273
	0.0534464
	0.0756221
	0.149392
	0.00396354
	0.0829476
	0.148879
	0.0613852
	0.0853606
	0.0682524
	0.118073
	0.149883
	0.0146777
	0.0480576
	0.125379
	0.125253
	0.0215715
	0.1216
	0.0994269
	0.0638107
	0.184184
	0.122759
	0.1914
	0.14055
	0.0789183
	0.165619
	0.0947306
	0.010694
	0.037915
	0.0752081
	0.123239
	0.0789822
	0.134868
	0.0905224
	0.107074
	0.0528567
	0.0654849
	0.0989965
	-0.067955
	0.00680188
	0.119126
	0.12925
	0.0667097
	-0.0204031
	0.127618
	0.0542114
	-0.156631
	-0.0594581
	0.0625023
	0.157293
	0.0558453
	-0.0766076
	0.176625
	0.159506
	0.198358
	-0.0102051
	0.0945602
	0.132722
	0.178409
	0.0762812
	0.141752
	0.189585
	0.237923
	0.0304567
	0.180616
	-0.120244
	-0.131125
	0.294871
	0.0490929
	0.260532
	0.244625
	0.00483857
	0.0602095
	0.062846
	-0.0689057
	0.188518
	0.0811785
	0.239537
	0.0780686
	-0.0271919
	0.249004
	0.200429
	0.155532
	0.15779
	0.343813
	0.260728
	0.0077555
	0.152903
	0.0693216
	0.0500812
	0.166648
	0.164012
	0.0216612
	0.110249
	0.0918483
	0.277029
	0.064761
	0.00991723
	0.0904955
	0.00729802
	0.126185
	0.0733466
	0.041796
	0.00542994
	-0.00799634
	0.0101668
	0.100156
	0.215564
	0.0357919
	0.18514
	0.112521
	0.322085
	-0.00380565
	0.0373082
	0.138847
	0.053149
	0.0447422
	0.251988
	-0.0122398
	0.00546813
	0.103811
	0.298093
	0.228546
	0.0720266
	0.189934
	0.0486995
	0.0074398
	0.0458798
	0.207478
	0.0587971
	0.0482494
	0.11404
	0.0927692
	0.110619
	0.225061
	0.016381
	-0.0810939
	0.0678925
	-0.0116395
	0.316981
	0.0526181
	0.0373159
	0.0746739
	-0.0421011
	0.0329773
	-0.0177365
	0.136724
	0.294562
	0.0351198
	0.0100633
	0.161465
	0.271378
	0.256904
	0.1404
	0.238094
	-0.0555071
	-0.0929697
	0.290648
	0.186238
	0.169753
	-0.0120629
	0.0445038
	0.133361
	0.0705538
	-0.0476054
	0.213632
	-0.0296578
	0.11067
	-0.023376
	0.206116
	0.141836
	0.322709
	0.128981
	-0.0332889
	0.102201
	0.138625
	0.245484
	-0.0738341
	0.117569
	0.216372
	0.116103
	-0.176556
	0.241936
	0.159794
	0.0614049
	0.0235152
	0.10207
	0.150567
	0.150342
	0.311543
	0.0611694
	0.235483
	0.169512
	-0.158019
	0.151371
	0.161229
	-0.0922257
	0.0309085
	0.158517
	0.149404
	0.386111
	-0.020698
	0.351838
	-0.0195399
	-0.00703504
	0.050525
	0.0344238
	0.0354001
	0.146232
	0.121763
	0.0185355
	0.120595
	0.177076
	0.0436252
	0.36317
	-0.0187118
	0.0863472
	0.23455
	0.183279
	0.128761
	0.145568
	-0.0935667
	-0.0596342
	0.173113
	0.373218
	0.0669577
	0.259978
	0.138653
	0.190047
	0.246528
	0.325581
	0.109077
	0.225095
	0.270709
	-0.119235
	0.102466
	0.166128
	0.0866505
	0.105453
	-0.115841
	0.178456
	0.217463
	0.153716
	0.194131
	0.1104
	-0.0514446
	0.101711
	0.00605028
	-0.121387
	0.192773
	0.0135945
	0.0902094
	0.405044
	0.290932
	-0.0459796
	0.0648262
	0.0417497
	0.0330926
	0.0409499
	0.111574
	-0.05736
	0.0988528
	0.107205
	0.247327
	0.00112048
	-0.0452879
	0.221855
	0.260829
	-0.00374952
	0.0131771
	0.0664333
	-0.139498
	-0.00645898
	0.272388
	0.261467
	0.212497
	-0.0813289
	0.202371
	0.0581848
	0.275051
	0.169288
	0.0375771
	0.092932
	-0.0365641
	0.292169
	0.00991791
	0.221096
	0.151057
	0.0614339
	0.125174
	0.291821
	0.0320466
	0.0735987
	0.157311
	0.328136
	-0.0422132
	-0.0863091
	0.170796
	-0.100229
	0.11877
	0.194421
	0.0604181
	0.245338
	0.26406
	0.141614
	0.0513359
	0.243774
	0.268495
	0.171148
	0.132403
	0.121302
	0.200539
	0.146612
	0.113451
	0.116115
	0.0635443
	0.0132833
	0.0673269
	-0.056829
	0.0764921
	0.094722
	0.342413
	0.130402
	0.0771316
	-0.0248743
	-0.164381
	0.260362
	0.106057
	-0.0941729
	0.109291
	-0.0213493
	0.211234
	-0.0498713
	0.120669
	0.077749
	0.100023
	0.106002
	0.0298238
	0.0836086
	0.106969
	0.0510341
	0.0373062
	0.0038913
	0.194772
	0.194927
	0.0981989
	0.145671
	0.0705946
	0.180123
	0.339088
	0.223754
	0.0870541
	0.221969
	0.0977922
	0.153816
	0.241219
	0.0164601
	0.409168
	0.14616
	0.23054
	-0.0382394
	0.386498
	0.0358515
	0.253792
	0.272237
	0.0900408
	-0.125546
	0.0967066
	0.0595081
	-0.000118711
	0.151722
	0.136768
	0.140245
	0.322453
	0.0435583
	0.0692067
	0.0995581
	0.1183
	0.144901
	0.0451355
	0.160234
	0.149266
	0.0676251
	0.0810104
	0.226966
	0.153213
	0.31631
	0.0362761
	0.256987
	0.303767
	0.231522
	0.21793
	0.216863
	0.121155
	0.307553
	0.265228
	0.0286448
	0.102635
	0.0498103
	0.253654
	0.201498
	0.32353
	0.0328207
	0.36087
	0.0398011
	0.126356
	0.121172
	0.0585127
	0.121237
	0.293727
	0.272761
	0.0528173
	0.308917
	-0.239147
	0.167328
	0.363985
	0.28794
	-0.179162
	0.239361
	-0.0798721
	0.0655918
	0.141202
	0.183116
	-0.0208428
	0.18638
	0.0553291
	0.048662
	0.0401914
	0.144273
	0.339047
	0.0223768
	0.152882
	-0.0625118
	0.210167
	0.303204
	0.267202
	0.102123
	0.0948215
	0.134903
	0.184243
	0.145413
	0.178985
	0.179806
	0.0752175
	0.294476
	0.00169711
	0.293767
	0.20323
	-0.110644
	0.0820773
	0.37201
	0.0857303
	0.350305
	0.000819107
	0.325266
	0.0235411
	0.064058
	0.108948
	0.361239
	0.0197293
	0.189112
	0.352032
	0.00816976
	-0.157889
	0.287625
	0.0916267
	0.275197
	0.00524708
	0.0897006
	0.0461925
	0.0163951
	0.194402
	0.300715
	0.19639
	0.182488
	0.340671
	0.171709
	0.268042
	0.15966
	0.167455
	-0.146452
	0.123089
	0.345479
	0.260033
	0.124373
	0.277883
	0.064079
	-0.0710618
	0.326501
	0.306239
	0.209413
	0.0170341
	0.228768
	0.0794241
	0.0327151
	0.231869
	0.172332
	0.13817
	0.0747268
	0.173752
	0.0844026
	0.186563
	-0.0517699
	0.21497
	-0.159149
	0.377853
	-0.0976959
	0.14672
	0.309654
	0.293286
	0.353052
	0.0340321
	0.0698656
	0.0375209
	0.0547953
	0.12642
	-0.00734512
	-0.0399512
	-0.0623338
	-0.0132581
	0.0260473
	0.0244074
	-0.0153899
	0.192548
	0.0139474
	0.116058
	-0.00884292
	-0.0528234
	0.0311282
	0.0346984
	-0.0117931
	0.196643
	-0.0275073
	0.166419
	-0.0945787
	0.123393
	0.11712
	-0.00722719
	0.159047
	0.106628
	0.040702
	-0.0115124
	-0.0306699
	0.118068
	0.0184472
	0.154555
	0.117383
	0.00617742
	0.179388
	0.260419
	0.16925
	0.114044
	0.0712035
	0.00113016
	-0.0932907
	0.191186
	0.0934456
	-0.0886498
	0.166274
	-0.0313993
	0.126551
	0.201739
	0.0544322
	-0.00751711
	0.20305
	-0.0299884
	-0.012522
	0.0262367
	0.131099
	0.0739083
	0.060608
	0.0348017
	0.00921219
	0.145911
	-0.0617391
	0.177136
	0.169084
	0.0902335
	0.0520786
	-0.0970206
	0.000213907
	0.204605
	0.142694
	-0.00934646
	0.0206765
	0.125831
	-0.0159932
	0.00544955
	0.0673748
	-0.0269183
	-0.0592535
	0.184203
	0.147736
	0.213391
	0.0180688
	-0.0608979
	0.0838828
	0.128265
	-0.0910231
	-0.0218737
	0.131912
	-0.0378578
	0.177352
	-0.0371242
	0.0505299
	0.0495615
	-0.00431577
	0.03998
	0.0853666
	0.00537335
	0.00147416
	0.192485
	0.0153814
	0.113628
	0.177848
	0.1726
	0.00388304
	-0.128335
	0.00844187
	0.0484967
	-0.0884081
	0.107046
	0.0839197
	-0.0163359
	0.0639776
	0.0699207
	-0.00658693
	0.0805814
	0.180071
	-0.0647749
	-0.129262
	-0.0344272
	-0.0438412
	0.195728
	0.00340777
	0.0726143
	0.120094
	-0.11824
	0.065966
	0.154712
	-0.0106156
	-0.0864761
	0.137847
	0.0906245
	0.164989
	0.190372
	0.175223
	0.0900829
	0.104607
	0.132314
	0.134123
	0.208817
	0.170952
	-0.0440948
	0.0162564
	-0.0140405
	0.140272
	0.172771
	0.00651944
	0.110044
	0.040128
	0.151848
	0.10411
	0.18766
	0.058699
	0.131315
	-0.0360504
	0.0672137
	-0.00152079
	0.140557
	-0.167409
	0.0799223
	-0.0187232
	0.0320102
	0.190532
	0.105539
	0.200082
	0.122008
	0.00767603
	-0.0638537
	0.133664
	0.210527
	0.0640887
	0.0212463
	-0.00419603
	-0.0593462
	0.0817629
	0.0244554
	-0.0471276
	0.0394643
	0.177819
	0.0244457
	-0.00256449
	0.141504
	0.184212
	0.146424
	-0.118241
	0.134322
	0.0302855
	0.12885
	0.215281
	-0.177532
	0.177162
	0.0885509
	0.161589
	0.149237
	0.0350357
	0.0340772
	0.0221269
	0.00153923
	-0.00434926
	0.0237444
	-0.0485813
	-0.00868451
	0.0879413
	-0.00612252
	0.0223826
	0.0730261
	0.0422312
	0.0284278
	0.0206965
	0.0510738
	0.0636792
	0.053718
	0.08902
	0.0548593
	0.0407417
	-0.00245832
	0.00805926
	0.0734941
	0.0243644
	0.0190913
	0.0700794
	0.0129092
	0.194287
	0.0066235
	0.0507615
	-0.00425898
	0.000407791
	0.052
	0.00648852
	0.0409601
	0.0137591
	0.015615
	-0.0343656
	0.0446806
	-0.0198911
	-0.0016576
	0.0425397
	0.0310669
	0.0649711
	0.085225
	0.0450499
	0.00204355
	0.0926914
	-0.00343506
	0.0794369
	0.0438872
	-0.00352302
	0.0545212
	0.0195744
	0.0087218
	0.0377229
	0.0791518
	0.0162649
	0.0363438
	0.0557192
	-0.0139082
	0.0253286
	0.0358496
	0.109754
	0.0157815
	0.0780421
	0.0566479
	0.00971707
	-0.00155784
	0.0755124
	-0.04761
	0.0589486
	0.0638544
	0.00372638
	0.0452272
	0.00544944
	0.054737
	0.0477422
	0.0353654
	0.0508384
	0.0731696
	0.0596632
	0.00274791
	0.0664093
	0.0667504
	0.044634
	0.0882906
	0.0430929
	0.00701902
	0.0420755
	0.0142041
	0.101861
	0.0404126
	0.0469823
	-0.000405155
	0.0139503
	0.0488284
	-0.0267336
	0.0735817
	0.0567625
	0.0992328
	0.0236631
	0.0243922
	0.0500413
	0.0382703
	0.061954
	0.0499727
	0.0313014
	0.0247764
	-0.0164231
	0.131522
	0.0154837
	0.00269198
	-0.0142081
	0.0245254
	0.00885053
	0.0098285
	0.00686474
	0.119597
	0.0414987
	0.0448878
	0.0694405
	-0.00352406
	0.0155511
	-0.0335182
	0.0449728
	0.0257052
	0.0321719
	0.0302345
	0.0894563
	0.0696604
	0.0221416
	0.0168503
	-0.00306962
	-0.0168516
	-0.00553471
	0.0181321
	0.0680206
	0.0456421
	0.0392728
	0.0247606
	0.0317652
	0.0260657
	0.154682
	0.054623
	0.0219199
	0.042422
	0.00735769
	0.0387449
	0.0177734
	0.0154277
	0.0375203
	-0.00547466
	0.0415917
	0.0129443
	0.0282388
	0.0632553
	0.0134956
	0.0755941
	0.00390448
	0.0129055
	0.0570511
	0.0450489
	-0.0523523
	0.0335094
	0.0780728
	0.0951403
	-0.00660602
	0.0342696
	0.03358
	0.00363951
	0.0152994
	-0.0137831
	0.0761057
	0.0474442
	-0.0127668
	-0.022862
	0.0038504
	0.0656116
	0.0201306
	0.0267911
	0.0397255
	0.0311449
	0.043151
	0.0839437
	0.00641326
	0.0630196
	0.0400697
	-0.0211323
	0.0244098
	0.0816191
	0.0232205
	0.0191666
	-0.00456044
	0.0241299
	0.0470568
	0.0221021
	0.0541798
	0.021802
	0.00861218
	0.0458687
	0.0255145
	0.0410058
	0.0280339
	0.0336561
	0.0603927
	0.0534437
	0.0246228
	0.02387
	0.0307999
	0.0710069
	-0.0389418
	0.0468574
	0.00322534
	-0.00433247
	0.0271048
	0.0612834
	0.0254993
	0.0774565
	0.0941037
	0.026852
	0.00818566
	0.044016
	-0.00200071
	0.0716866
	0.0425617
	0.000444666
	0.0344317
	0.049406
	0.0387168
	0.00482624
	0.0662627
	0.0257627
	-0.0504266
	0.0681138
	0.0563999
	0.0566672
	-0.0332859
	-0.00726875
	0.0328032
	0.0245992
	0.0192326
	0.0901144
	0.080962
	0.0263758
	0.00439502
	0.0211754
	0.0165248
	0.0125971
	0.0128972
	-0.0022947
	0.0305111
	0.049247
	0.0376691
	0.0104861
	0.0346416
	0.0152503
	0.010806
	0.0554392
	0.0204755
	0.129989
	-0.0235863
	0.0759457
	0.0240584
	-0.0354968
	0.0571452
	0.0300192
	-0.00212018
	-0.0133361
	0.02021
	-0.002642
	-0.0188986
	0.0314211
	0.0863255
	-0.00265435
	0.00168788

## Sheet: 4b3
baseline	stimulation
59.6908	8.20452
274.435	13.4364
184.661	9.7503
176.576	39.8335
53.9834	11.5339
263.615	21.8787
30.0832	18.3115
15.3389	1.30797
79.0725	7.49108
10.107	11.0583
43.5196	37.8121
18.9061	20.0951
41.2604	16.1712
19.2628	17.9548
377.765	50.8918
52.4376	26.7539
6.18312	62.9013
38.6445	12.9608
0.832342	4.63734
14.2687	6.18312
93.2224	7.01546
79.786	3.80499
28.2996	38.7634
147.8	21.4031
32.3424	17.3603
41.4982	49.7027
90.4875	32.2235
61.1177	10.9394
5.46968	5.11296
6.18312	10.3448
9.7503	23.6623
24.6136	33.4126
39.5957	30.7967
130.321	21.9976
39.0012	104.994
6.06421	9.27467
26.5161	8.56124
4.28062	14.9822
12.7229	26.0404
1.78359	41.6171
55.1724	11.0583
25.8026	7.37218
4.63734	2.73484
12.1284	0.832342
34.7206	4.75624
13.7931	5.46968
0.713436	4.87515
69.2033	9.15577
23.6623	10.7015
32.4614	0.713436
20.8086	2.49703
29.7265	12.604
68.4899	4.99405
62.7824	13.3175
0.59453	6.89655
19.6195	0.59453
18.3115	8.20452
2.37812	1.42687
36.5042	2.73484
8.20452	7.13436
30.2021	22.83
11.0583	9.7503
36.1474	8.20452
11.8906	1.54578
60.2854	4.51843
3.9239	9.27467
18.3115	7.25327
37.931	5.35077
17.8359	5.11296
88.8228	0.59453
40.7848	10.5826
9.98811	9.7503
55.0535	6.89655
16.6468	0.832342
48.2759	6.77765
20.5707	10.2259
193.817	4.04281
21.1653	4.39952
4.63734	4.51843
21.6409	5.8264
1.42687	19.9762
9.39358	11.5339
22.7111
36.3853
10.4637
4.28062
24.1379
1.54578
18.5493
7.60999
6.77765
6.89655
17.8359
173.722
12.1284
9.51249
95.4816
7.72889
3.68609
9.27467
6.18312
51.6052
2.0214
9.27467
18.4304
9.27467
65.1605
9.51249
7.8478
23.9001
31.629
48.3948
52.7943
41.736
10.9394
16.8847
19.025
13.1986
27.1106
26.0404
62.1879
142.212
14.5065
4.87515
14.1498
115.101
38.0499
14.5065
40.0713
15.5767
10.107
6.53983
14.1498
6.65874
10.107
39.4768
48.157
15.6956
36.0285
37.0987
13.912
4.87515
10.3448
4.87515
7.37218
4.63734
87.7527
2.25922
12.2473
1.78359
21.4031
1.66468
3.80499
6.77765
6.06421
4.39952
5.46968
0.951249
2.61593
1.30797
1.66468
3.9239
14.3876
6.65874
7.96671
31.5101
15.8145
3.68609
8.44233
2.61593
66.9441
4.87515
15.6956
5.11296
15.22
22.7111
3.44828
5.70749
1.18906
3.09156
13.3175
8.91795
7.25327
24.8514
29.8454
7.37218
32.4614
2.85375
7.13436
3.44828
1.66468
7.60999
12.7229
5.46968
7.49108
6.18312
0.951249
5.11296
1.30797
4.51843
5.8264
5.23187
6.65874
7.96671
83.8288
9.27467
16.2901
4.51843
10.8205
19.8573
5.8264
8.68014
2.73484
6.18312
3.80499
4.39952
5.23187
1.54578
14.1498
18.9061
2.85375
8.79905
8.56124
2.73484
3.9239
21.2842
81.8074
2.0214
30.7967
10.4637
6.53983

## Sheet: 4b4
baseline	stimulation
5	7.4
7.6	6.8
6.2	6.8
6.6	6.8
5.2	12.2
5.2	5.8
8.4	9
6.74603	10.4
7.53968	6.2
5.95238	5.8
7.14286	8.2
7.93651	7.4
6.34921	10.8
5.95238	5.8
8.73016	6.6
6.34921	6.74603
7.14286	7.53968
6.74603	5.95238
6.34921	7.14286
7.93651	7.53968
5.15873	5.80645
7.93651	5.80645
5.95238	10.9677
7.14286	9.03226
5.15873	12.2581
6.34921	17.4194
8.33333	19.3548
7.09677	9.67742
6.45161	9.03226
7.09677	14.1935
5.80645	6.66667
20.6452	5.12821
12.9032	6.15385
5.80645	6.15385
10.3226	5.12821
10.3226	7.17949
12.9032	8.67347
13.5484	11.7347
5.16129	6.12245
10.9677	8.16327
5.16129	5.10204
5.16129	8.16327
12.2581	14.2857
6.45161	7.14286
11.6129	20.4082
17.4194	7.65306
6.45161	9.43396
5.16129	7.07547
6.45161	5.18868
9.67742	5.66038
11.6129	8.96226
14.1935	9.43396
7.74194	5.18868
23.871	7.07547
6.45161	9.90566
5.16129	5.18868
6.45161	6.60377
10.9677	8.49057
16.7742	8.49057
12.9032	15.0943
7.09677	10.3774
8.3871	11.7925
5.80645	8.49057
6.45161	8.96226
7.09677	14.6226
9.67742	7.54717
7.74194	5.66038
7.17949	9.90566
8.71795	5.18868
5.64103	5.66038
5.64103	11.3208
5.64103	6.60377
7.69231	15.566
5.64103	6.13208
6.66667	8.96226
6.15385	7.07547
7.17949	18.8679
9.23077	16.9811
8.71795	7.54717
7.69231	8.96226
5.64103	6.60377
6.66667	9.43396
7.69231	12.2642
5.12821	19.3396
9.74359	10.8491
5.12821	10.3774
5.12821	16.0377
5.64103	9.43396
6.15385
11.7949
6.66667
7.17949
9.23077
5.12821
6.66667
5.12821
8.71795
7.69231
7.69231
5.12821
7.69231
11.2821
5.61224
5.10204
7.65306
5.10204
5.61224
9.18367
9.69388
6.63265
7.65306
7.65306
5.61224
8.67347
6.12245
7.65306
7.14286
7.65306
9.18367
8.67347
7.65306
7.14286
7.14286
18.8776
9.69388
5.61224
5.10204
11.2245
6.63265
10.7143
8.16327
5.61224
5.10204
7.65306
7.14286
7.65306
8.16327
13.7755
14.2857
7.14286
9.69388
11.2245
7.65306
6.63265
6.13208
8.01887
6.13208
10.8491
10.3774
8.96226
6.13208
5.18868
5.18868
6.60377
8.96226
13.2075
8.01887
6.60377
5.18868
9.90566
11.3208
7.07547
10.8491
9.90566
6.13208
10.8491
5.18868
6.60377
5.18868
6.60377
11.7925
5.18868
6.60377
8.01887
8.01887
16.0377
14.6226
11.7925
11.7925
8.96226
8.01887
6.60377
6.60377
5.18868
11.3208
5.18868
9.90566
7.54717
7.07547
9.43396
7.54717
6.60377
7.07547
5.18868
5.66038
8.49057
6.13208
5.18868
12.7358
8.96226
5.18868
7.54717
6.60377
5.18868
14.1509
8.49057
9.43396
8.96226
14.6226
5.66038
5.18868
5.66038
6.13208
6.60377
6.13208
8.01887
6.13208
9.90566
5.18868
7.07547
6.13208
8.96226
6.13208
5.66038
10.3774
8.96226
8.01887
8.01887
8.49057
7.07547
7.54717
5.18868
11.3208
5.66038
5.66038
12.7358
10.3774

## Sheet: 4c3
Experimental	Surrogate
50	6.0875
9.09091	12.5182
28.5714	8.52857
25	4.675
33.3333	12.0333
25	10.9917
33.3333	12.7
25	4.125
50	6.13333
60	4.98
75	3.525
28.5714	5.68571
33.3333	6.63333
23.5294	10.0176
5.55556	9.89444
13.3333	9.68667
20	2.2
25	5.85
31.5789	14.7737
6.25	12.15
14.2857	9.12857
27.2727	13.3182
37.5	10.6375
25	13.8375
100	5.43333
36.5385	27.5519
