# Supplementary material for: Functional networks of inhibitory neurons orchestrate synchrony in the hippocampus
Source: PLoS Biol. 2024 Oct 14;22(10):e3002837. doi: 10.1371/journal.pbio.3002837 (PMC11501041; doi:10.1371/journal.pbio.3002837)
Supplement: S5 Data — (XLSX) [file pbio.3002837.s014.xlsx]

## Sheet: S2b1
DF/F
Rest pyr	Rest int
0.0828791	0.22406
0.018166	0.107147
0.0174073	0.0510702
0.00669102	0.0533356
0.0217076	0.0297625
0.0299862	0.0785345
0.0224393	0.0861012
0.0317594	0.164881
0.0239724	0.0433974
0.0109939	0.00367681
0.0330101	0.0536613

## Sheet: S2b2
DF/F
Loc pyr	Loc int
0.252557	0.915414
0.125716	0.830391
0.13967	0.209864
0.0223948	0.237451
0.0738667	0.0403783
0.143642	0.219616
0.0712401	0.173877
0.123567	0.255871
0.057383	0.105923
0.0877414	-0.0217276
0.0910021	0.0901048

## Sheet: S2c
Pairwise corr
Subsampled pyr	Int
0.0224	0.2858
0.0504	0.2993
0.0749	0.1378
0.1718	0.3739
0.0504	0.068
0.0815	0.3196
0.0605	0.3306
0.0257	0.0656
0.1397	0.3356
0.034	0.0441
0.0159	0.163

## Sheet: S2f1
DF/F
Highly active in SCE	Other
0.225426	0.202977
0.153868	0.225187
0.0917128	0.0889035
0.0390641	0.128145
0.108723	0.0697094
0.13622	0.264391
0.235382	0.219643
0.14442	0.165427
0.14628	0.190308
0.0799244	0.0600918
0.118465	0.193167
0.047497	0.160975
0.0225561	0.134462
0.0492036	0.271484
0.0528486	0.172885
0.189136	0.145248
0.079695	0.0766538
0.0700605	0.162121
0.105406	0.140133
0.0968659	0.177181
0.0704297	0.17284
0.139858	0.146352
0.0896275	0.164291
0.0790842	0.191654
0.0249342	0.168387
0.027977	0.183508
0.0821279	0.134247
0.172517	0.158353
0.0215962	0.153002
0.00948789	0.164573
0.085738	0.202631
0.021315	0.232739
0.0329968	0.146744
0.0795196	0.0946498
0.0767085	0.200584
0.0209185	0.0522159
0.0366091	0.11612
0.0115698	0.152348
0.0220424	0.143561
0.027628	0.091033
0.0266498	0.17068
0.0113949	0.126755
0.00622476	0.0971295
0.0154087	0.145915
0.0215553	0.235114
0.0160199	0.126055
0.0839202	0.0676003
0.0712035	0.047143
0.0130356	0.175331
0.027884	0.133241
0.0268464	0.0947412
0.0242827	0.0889514
0.0635871	0.151889
0.0276324	0.113226
0.0136172	0.1273
0.0185991	0.195311
0.00736306	0.0629024
0.0324401	0.128572
0.0165309	0.212412
0.0240859	0.0898338
0.0211611	0.0403953
0.0252313	0.22178
0.0212732	0.140821
0.012657	0.103246
0.00530731	0.17289
0.0243483	0.152146
0.0166716	0.166084
0.0103043	0.0589138
0.00290361	0.247725
0.00453553	0.0797872
0.0129646	0.11257
-0.00844972	0.148277
0.0643069	0.0861344
0.0364093	0.189488
0.127411	0.132634
0.178272	0.11934
0.045746	0.12651
0.213216	0.184052
0.0297772	0.123623
0.0953348	0.105456
0.0416328	0.115866
0.119235	0.0750669
0.144683	0.117922
0.0597765	0.0481037
0.0479568	0.0949831
0.0903409	0.0738321
-0.0271124	0.129469
0.0831491	0.0779122
0.027313	0.19367
0.0313246	0.0670832
0.142236	0.0843676
0.127227	0.0994884
0.0661301	0.119373
0.0824611	0.128099
0.146049	0.0672436
0.0797694	0.162035
0.0795091	0.125357
0.0379841	0.070322
0.047561	0.114028
0.00770736	0.126098
0.0158547	0.0430418
-0.017188	0.0343844
0.0086041	0.162343
0.0168636	0.0931419
0.00900167	0.0912392
0.0498451	0.102507
0.283279	0.15612
0.0266385	0.0515952
-0.0124225	0.0419268
0.0422557	0.00981518
0.0318354	0.0346548
0.0246631	0.100082
0.134716	0.0895521
0.0648273	0.0875187
0.077116	0.117329
0.161463	0.0785155
0.0846562	0.0991621
0.110414	0.0386815
0.0449379	0.0270631
0.0764508	0.0975082
0.103144	0.047705
0.0314389	0.0585631
0.0509514	0.120898
0.136205	0.0364255
0.122802	0.031668
0.0407249	0.0455096
0.0326942	0.0996834
0.0450244	0.00340728
0.0241022	0.0351678
0.0442542	0.0629457
0.0771003	0.0349969
0.129025	0.117636
0.056856	0.0970112
0.0409444	0.104033
0.0789668	0.0584685
0.0962495	0.144159
0.101006	0.112959
0.149107	0.0518581
0.0298636	0.0740788
0.0176153	0.0441875
0.0790252	0.0990769
0.0231377	0.0208434
0.0574196	0.0998597
0.0734274	0.16251
0.0345034	0.101838
0.0321442	0.11994
0.0574079	0.0201226
0.0203158	0.0740366
0.0281377	0.0715716
0.0242279	0.160113
0.032453	0.0070619
0.0754719	0.033277
0.0703695	0.156469
0.0406705	0.0541651
0.0402358	0.0405082
0.00963235	0.0986431
0.00878871	-0.00362307
0.0482071	0.236577
0.0586788	0.0771823
0.0333651	0.10197
0.0334934	0.0764594
0.0265384	0.0310364
0.0615485	0.0442149
0.0536826	0.14471
0.384428	0.0822656
0.0213689	0.0861387
0.0463663	0.0502887
0.0434375	0.0967115
0.00896909	0.0474859
0.0353494	0.058059
0.0344457	0.137931
0.0144045	0.0275116
0.0448954	0.14543
0.0256207	0.0655698
0.0312363	0.117364
0.0188908	0.119713
0.012694	0.0763387
0.0188018	0.0354095
0.0317029	0.0820905
0.0232833	0.0136377
0.0289961	0.0664354
0.0217395	0.167792
0.0125987	0.143246
0.020436	0.0452622
0.0364384	0.0109344
0.0105405	0.159929
0.0134141	0.053427
0.165129	0.120437
-0.00641836	0.118464
0.0181496	0.0650994
0.0242273	0.111055
0.0132243	0.155184
0.0187039	0.100296
0.0272805	0.125709
0.0222394	0.0963022
0.0222301	0.10055
0.0142271	0.0388828
-0.0020897	0.11568
0.00401133	0.0584178
0.00466309	0.108522
0.0153441	0.171492
0.0128946	0.02978
0.0434799	0.0418385
0.0289311	0.0141887
0.0137175	0.139613
0.00893931	0.110167
0.0320783	0.110857
0.0234104	0.072683
0.0188723	0.133879
-0.0103912	0.098427
0.0179974	0.031714
0.0366845	0.0792916
0.0132624	0.0265875
0.0212561	0.0483461
0.0317201	0.0813761
0.0187281	0.0647222
-0.00145171	0.0134273
0.0100858	0.11701
0.0124941	0.0182957
0.0211747	0.0567453
0.121607	0.0364339
0.0146222	0.0162403
0.0129536	0.0302987
0.0161521	0.0373772
-0.00811263	0.101015
0.0507327	0.0392103
0.0214677	0.0299713
0.0113593	0.102822
0.00408515	0.0334378
0.0107528	0.0820923
0.0101435	0.158151
0.0401044	0.00337556
0.0355566	0.0763372
0.023337	0.00803236
0.0220927	0.0702449
0.00846678	0.133841
0.0172486	0.0177308
0.0331462	0.101378
0.0419529	0.162688
0.025277	0.105949
0.0646146	0.100034
0.0145461	0.0902115
0.0221018	0.0118791
0.00864985	0.0346521
0.0166499	0.108273
0.00910543	0.0112555
0.0208986	0.0445862
0.0205904	0.0165963
-0.00025425	0.0305559
0.0140145	0.0623943
0.00332243	0.0229985
0.00932557	0.111361
0.00704371	0.0485987
0.0138465	0.0238557
0.00871285	0.0250969
0.0115085	0.182859
0.0163478	0.0511009
0.412593	0.0842576
0.0135295	0.0678969
0.0480676	0.0222145
0.0258806	0.0313687
0.0812038	0.0785881
1.8934	0.163519
0.0373782	0.0238034
0.0339889	0.00372354
-0.00166574	0.0819418
0.0340031	0.0785535
0.0306443	0.0128652
0.0414946	0.00419282
0.0402416	0.035652
0.0354895	0.0771358
0.0277012	0.0993068
0.00910386	0.155066
0.0269542	0.00439351
0.02209	0.050594
0.0119642	0.0271013
	0.00027068
	0.0207331
	0.0847692
	0.0194221
	0.0261662
	0.0137815
	0.106802
	0.0332011
	-0.008402
	-0.00219968
	0.132746
	0.12694
	0.0358894
	0.0167446
	0.0117939
	0.145904
	0.175183
	0.0454883
	0.0561084
	0.0302688
	0.0295835
	0.109732
	0.00911647
	0.0643158
	-0.0295265
	0.0785522
	0.0279327
	0.0561491
	0.0200413
	0.0584129
	0.0286681
	0.025866
	0.108032
	0.0519358
	0.010137
	0.0268114
	0.0769359
	0.0207876
	0.00750868
	0.0237704
	-0.018058
	0.0626574
	0.00165956
	-0.00841106
	0.0996706
	0.0856041
	0.178481
	0.120867
	0.0757239
	0.0067813
	0.0736951
	0.0571521
	0.00637657
	0.00481966
	0.0207156
	0.00747248
	0.0316811
	0.00201316
	0.0190018
	0.0342843
	0.00728419
	0.0952109
	0.122155
	0.0980177
	0.0168534
	0.0344744
	0.0222623
	0.0633534
	0.0568614
	0.0223422
	0.0622663
	-0.0447238
	0.0828134
	0.0114078
	0.0235268
	0.102207
	0.0214757
	0.0129441
	0.007743
	0.0473446
	0.0399802
	0.011612
	0.0536701
	0.0351221
	0.0691297
	0.0336827
	0.0371757
	0.0898202
	0.0296774
	0.18601
	0.0788142
	0.0433443
	0.0222747
	0.0941516
	0.0519465
	0.0248921
	0.0271975
	0.0487525
	0.0460995
	0.0430869
	0.0200762
	0.0752306
	0.0159707
	0.0302558
	0.0714863
	0.0619331
	0.0548781
	0.017729
	0.0658602
	0.036856
	0.0239974
	0.0313311
	0.0282355
	0.0137385
	0.0377066
	0.00958191
	0.0159769
	0.0345366
	0.0142918
	0.0252104
	0.0759105
	0.0647003
	0.0289457
	0.013462
	0.0338136
	0.0193864
	0.00636073
	0.0208507
	0.0082143
	0.0199319
	0.0277104
	0.0095104
	0.017183
	0.0113997
	0.0110742
	0.012199
	0.0197337
	0.00528455
	0.0177079
	0.095654
	0.0116218
	0.0336727
	0.00762989
	0.0121765
	0.030863
	0.0161436
	0.016826
	0.00716596
	0.00731747
	0.00957887
	0.0509466
	0.0130926
	0.0309209
	0.018509
	0.0132406
	0.00696116
	0.00729286
	0.00616067
	0.00537622
	0.00838356
	0.00366971
	0.00560994
	0.0142016
	0.0241096
	0.0210365
	0.00675429
	0.00732831
	0.0311882
	0.0305621
	0.0183878
	0.0230828
	0.0267162
	0.00475394
	0.0227611
	0.0193093
	0.0156154
	0.0258656
	0.00775676
	0.0283353
	0.0258628
	0.0481054
	0.0264451
	0.00366996
	0.0268669
	0.0158008
	0.0220806
	0.00546332
	0.00890485
	0.00589036
	0.00859367
	0.022308
	0.0103773
	0.00730067
	0.0111681
	0.0226798
	0.0677652
	0.0261693
	0.0401092
	0.0459449
	0.00472623
	0.0177431
	0.0237992
	0.0116131
	0.00766239
	0.00506648
	0.00646108
	0.00446152
	0.00853751
	0.00885982
	0.00874311
	0.0277233
	0.00714245
	0.00844134
	0.00458511
	0.00561707
	0.0108565
	0.0125869
	0.00559365
	0.0114367
	0.00701287
	0.0404265
	0.0179906
	0.00373058
	0.00360589
	0.0039765
	0.0578777
	0.00702268
	0.184695
	0.0494337
	0.00947535
	0.0157552
	0.00512223
	0.0476887
	0.0074451
	0.00959436
	0.0198946
	0.0133653
	0.00313373
	0.00764861
	0.00503347
	0.00678751
	0.00742074
	0.00443203
	0.034402
	0.00560137
	0.0119493
	0.00633963
	0.028421
	0.0149124
	0.0491951
	0.044838
	0.069954
	0.0478588
	0.0233739
	0.0727794
	0.0384148
	0.0224431
	0.0598426
	0.0582121
	0.0230767
	0.0581037
	0.0293549
	0.0100575
	0.0363366
	0.0350896
	0.0345101
	0.0429938
	0.025
	0.0107981
	0.0313207
	0.0103016
	0.0178004
	0.0144833
	0.028597
	0.0151564
	0.0136367
	0.0395568
	0.0197557
	0.0236632
	0.0313571
	0.0116396
	0.0267307
	0.0110572
	0.0150418
	0.0156856
	0.0344171
	0.0435486
	0.00947964
	0.0274319
	0.0234317
	0.0168277
	0.0175375
	0.00574696
	0.0233735
	0.0175
	0.0285508
	0.0404222
	0.0145423
	-0.00629074
	0.0293993
	0.0566996
	0.0294765
	0.00939522
	-0.0259787
	0.0299638
	0.018898
	0.0217998
	0.0151718
	0.0153439
	0.0171384
	0.0236537
	0.00937645
	0.00495928
	0.0131265
	0.0122158
	0.00771037
	0.0237009
	0.0134025
	0.0193592
	-0.00324583
	0.00916261
	0.00346221
	0.00487762
	0.01533
	0.0176087
	0.0148557
	0.021301
	0.0153215
	0.00835485
	0.0355378
	0.0169833
	-0.010819
	0.00165722
	0.015411
	0.0250439
	0.00560097
	-0.00328451
	0.00518655
	0.025655
	0.00415197
	0.00640446
	0.0425134
	0.00558936
	0.00978559
	-0.00182241
	-0.00755675
	0.0142289
	0.0154005
	0.00596576
	0.0230988
	0.0129339
	0.00764851
	0.0130086
	0.00967518
	0.0067516
	0.029417
	0.00552438
	0.0185532
	0.0042674
	0.0102323
	0.0618005
	0.00807627
	0.00648047
	0.00264872
	0.0634648
	0.000768992
	0.0550471
	0.0142958
	0.0169428
	0.0197779
	0.00462734
	0.0634885
	0.0589053
	-0.00597352
	0.00800883
	0.0079714
	0.0214412
	0.0354006
	0.0223911
	0.0155422
	0.00482901
	0.0132246
	0.0222999
	0.0197335
	0.0232405
	0.0159804
	0.0404978
	0.0122223
	0.00825772
	0.0177496
	0.000613657
	0.0344216
	-0.000142874
	-0.000492095
	-0.0128481
	0.0158212
	0.00926799
	0.0233388
	0.00885335
	0.0186351
	-0.000565574
	0.00547247
	0.0498153
	0.0116199
	0.0033966
	0.00648793
	0.0225945
	0.0137384
	0.0163674
	0.00517853
	0.00980341
	0.0119464
	0.00794376
	0.00201326
	0.0219781
	0.102306
	0.0132327
	0.0241067
	0.0249741
	0.0135253
	0.0147834
	0.00652348
	0.00510214
	0.0109668
	0.00673818
	0.0242797
	0.00048695
	0.0668878
	0.0116457
	0.00590108
	0.00666418
	0.0501916
	0.00978206
	0.0287243
	0.000602757
	-8.79622e-06
	-0.000434595
	0.00717271
	0.00461173
	0.00658894
	-0.0024821
	-0.00100541
	0.0029396
	-0.0116949
	-0.00574672
	0.00200069
	-0.00155084
	0.00717484
	0.00156634
	0.00915302
	0.00573637
	0.00608808
	-0.000744591
	0.00741381
	0.0181128
	0.00585376
	0.00719382
	0.00125709
	0.00234246
	0.0138299
	0.00512097
	0.00888189
	0.00402586
	0.0124284
	0.0142582
	0.00577988
	0.00349431
	0.00583964
	0.00689821
	-0.00388167
	0.0141725
	0.00333359
	0.00772286
	0.00545644
	0.00581429
	0.00266193
	0.012632
	0.00419227
	0.00487651
	0.00166873
	0.008722
	0.000115999
	0.00656065
	-0.000706249
	0.0524389
	0.000162375
	0.00360771
	0.00158569
	0.02186
	0.0019032
	0.00223187
	0.00387104
	0.00510946
	0.00418969
	0.0002915
	0.0296024
	0.00782643
	-0.0084524
	0.00266818
	0.00138774
	0.00589758
	0.00930831
	0.136017
	0.0478461
	0.0144011
	0.00724919
	0.0552647
	0.0617177
	0.0927493
	0.111122
	0.0973748
	0.099556
	0.0324364
	0.146009
	0.0705214
	0.0429645
	0.0751306
	0.0300498
	0.0177385
	0.0304626
	0.0720299
	-0.0646278
	-0.026211
	0.00687294
	0.0881415
	0.0491386
	-0.0608793
	0.0509985
	0.0205512
	0.0354225
	0.0381381
	0.0232443
	0.0320967
	0.0111135
	-0.000519912
	-0.00726182
	0.0374312
	0.0380444
	0.0301568
	0.0342658
	0.0231341
	0.0559123
	0.0201029
	0.0192964
	0.0518528
	0.0315653
	0.0984188
	0.0279835
	0.031286
	0.0127412
	0.0177054
	0.0334731
	0.0323127
	-0.0124343
	0.059968
	0.00449279
	0.0637582
	0.0655718
	0.0154374
	0.0329896
	0.065188
	0.075659
	-0.0141487
	0.0106766
	0.0361913
	-0.0176264
	-0.0211066
	0.0137669
	0.00367044
	0.00994778
	0.00297395
	0.042686
	0.0109323
	0.035617
	0.0450543
	0.0215657
	0.0617972
	-0.0429514
	0.0262314
	0.028421
	0.00477491
	0.0206415
	0.014162
	-0.0285676
	0.0190643
	0.0219108
	0.0265049
	0.0117356
	0.019169
	0.07042
	0.0260743
	0.00939532
	0.0205178
	-0.00977756
	0.00911666
	0.00888959
	0.0580487
	0.0179434
	0.0238148
	-0.00565443
	-0.0239785
	0.0615782
	0.0193544
	0.0166352
	0.014119
	0.037507
	0.0317235
	0.0155567
	0.0178009
	0.00866945
	0.00726375
	-0.007514
	0.00351421
	0.0887163
	0.240374
	0.087427
	0.138188
	0.0529534
	0.0532844
	0.279473
	0.0639511
	0.0998403
	0.297238
	0.194265
	0.100419
	0.0485156
	0.15865
	0.248995
	0.253672
	0.168915
	0.0495831
	0.00930989
	0.0438511
	0.184992
	0.0874178
	0.144628
	0.104384
	0.449043
	-0.02112
	0.0645211
	0.138964
	0.097351
	0.0917697
	0.043361
	0.156403
	0.092331
	0.111509
	0.0406921
	0.0999536
	0.139618
	0.0931945
	0.0552135
	0.0673002
	0.139001
	0.0805608
	0.0366866
	0.0944585
	0.0463045
	0.117084
	0.0862681
	0.0605295
	0.0176011
	0.0568275
	0.0802635
	0.0543584
	0.117811
	0.0316344
	0.150074
	0.0580321
	0.117843
	0.138576
	-0.0233047
	0.034347
	0.0296424
	0.0423765
	0.283028
	0.132126
	0.102235
	0.0720031
	0.0541131
	0.0328803
	0.0557943
	0.0539948
	0.0742356
	0.0501429
	0.028921
	0.00747445
	0.130027
	0.0282322
	0.0280561
	0.0141038
	0.0249681
	0.0455358
	0.0256243
	0.193095
	0.0713184
	0.0848144
	0.0577512
	0.0445546
	0.104375
	0.0244889
	0.0385008
	0.0263048
	0.0543167
	0.0529441
	0.00786787
	0.0600202
	0.0130356
	0.0518305
	0.0368758
	0.0559236
	0.0214632
	0.0554106
	0.0528913
	0.00682861
	0.0560354
	0.0429663
	0.0076888
	0.0021433
	0.015909
	0.0445516
	0.309587
	0.0468319
	0.0261509
	0.0167412
	0.0266423
	0.0292357
	0.00365957
	0.0163943
	0.0538346
	0.0501614
	0.0377659
	0.0515872
	0.0175419
	0.00700877
	0.0296518
	0.0455736
	0.0137354
	0.122324
	0.0366641
	0.0629151
	0.040982
	0.0971322
	0.0413266
	0.107643
	0.102685
	0.0433352
	0.0259121
	0.0230635
	0.0495554
	-0.0397692
	-0.02453
	0.0757173
	0.041095
	0.0128873
	0.0162311
	0.0334605
	-0.0268421
	0.0382032
	0.0507869
	0.030376
	0.0272983
	0.00896347
	0.0522442
	0.0176018
	0.019888
	0.0584602
	0.0637659
	0.17576
	-0.0240372
	0.0496122
	-0.0202032
	0.109092
	0.0243766
	0.0448718
	0.0664845
	-0.00124024
	0.0268318
	0.0297392
	0.0348634
	0.111909
	-0.0177194
	0.060836
	0.0229613
	0.0608175
	0.0118403
	0.0465826
	0.0526498
	0.0521294
	0.009164
	0.20355
	0.041258
	0.0250257
	0.00261387
	0.0592283
	0.00644653
	0.0711878
	-0.00415583
	0.0181711
	0.029927
	0.0380331
	-0.0390421
	0.027768
	0.0147747
	0.0572724
	0.0149545
	0.00602407
	0.0203283
	-0.00498294
	0.0184183
	0.0215375
	0.0421887
	0.0679446
	0.0263188
	0.0308871
	0.0205008
	0.0179313
	-0.0223316
	0.00536264
	0.112366
	-0.0316683
	0.0264146
	0.0177785
	0.108338
	0.010409
	0.00365256
	0.0155687
	0.0531049
	0.00199933
	0.00218902
	0.00964039
	0.0205218
	-0.0216356
	-0.0309386
	0.0450569
	0.0183275
	0.013404
	0.0411239
	0.0149065
	0.0231245
	0.0323095
	0.0384135
	0.119338
	0.0379097
	-0.0130578
	-0.0313637
	0.0169759
	0.137265
	0.0265402
	0.0118539
	0.0491809
	0.00451149
	-0.0101686
	0.0296186
	0.0672005
	-0.00250882
	0.0224644
	0.040156
	0.00583804
	0.024634
	0.0377927
	0.00839372
	0.014293
	0.0282043
	0.0289477
	0.0174048
	-0.00119831
	0.00956468
	0.0579195
	-0.0177246
	0.0235111
	0.0124827
	0.000206508
	0.0326578
	0.0239279
	0.0819743
	0.0156851
	0.00566849
	0.0170552
	0.0725421
	0.0356148
	-0.00668954
	0.0174144
	0.0501752
	0.015829
	0.0811169
	-0.00957493
	0.0146827
	0.125795
	0.0463692
	0.00762461
	0.0542786
	0.0198375
	-0.00950972
	0.0161323
	0.0315164
	0.0108511
	0.0130807
	0.0186885
	0.000510476
	0.0113762
	0.012931
	0.0170562
	-0.0251565
	0.0075819
	0.203225
	0.0781261
	0.110275
	0.0451264
	0.0439664
	0.0947119
	0.0594148
	0.0891517
	0.0971138
	0.0763254
	0.0993487
	0.110614
	0.0965864
	0.0234421
	0.0948566
	0.113173
	0.105193
	0.0684041
	0.0729553
	0.061142
	0.157811
	0.0821382
	0.0331608
	0.0436138
	0.0357792
	0.0671688
	0.0386535
	0.0533747
	0.0320335
	-0.0112789
	0.0167609
	0.0332541
	0.0171652
	0.0677582
	0.0214522
	0.0307881
	0.0801012
	0.024617
	0.0610368
	0.05186
	0.0489997
	0.0907365
	0.0560016
	0.0504973
	0.0324106
	0.0695157
	0.0503078
	0.171872
	0.0523472
	0.0354733
	0.0517258
	0.019352
	-0.00637962
	0.049548
	0.0696088
	0.0339611
	0.0392246
	0.0521434
	0.0521483
	0.0357841
	0.024329
	0.144223
	0.0639397
	0.0210409
	0.0436084
	0.117791
	0.0180007
	0.0129328
	0.0309032
	0.033776
	0.0202856
	0.0159424
	0.0356415
	0.0779971
	0.0186886
	0.0476456
	0.0211894
	0.0293485
	0.0271224
	0.00407778
	0.0269144
	0.0124128
	0.0589827
	0.0172039
	0.00788045
	0.0177745
	0.0238986
	0.0138333
	0.0225611
	0.0108603
	0.0207645
	0.0406673
	0.017371
	0.0465469
	0.0145287
	0.0172734
	0.0451044
	0.0366293
	0.0525336
	0.0666069
	0.023752
	0.0287978
	0.0432789
	0.0253248
	0.0215067
	0.0329078
	0.0364455
	0.0236755
	0.00455126
	0.0217272
	-0.00593668
	0.0211686
	0.0173731
	0.00855178
	0.00742664
	0.0307453
	0.0239013
	0.0463719
	-0.0169175
	0.0239898
	0.0222522
	0.0304397
	0.0104827
	0.0522476
	0.0121903
	0.0860242
	0.0240306
	0.0217187
	0.0554547
	0.0339246
	0.00546987
	0.0475397
	0.0840742
	-0.00115016
	0.0234777
	0.0199467
	0.0265085
	0.00613656
	0.0211114
	0.0257992
	0.00693019
	0.0210195
	0.00880076
	0.0148206
	0.021242
	0.0306505
	0.000307674
	0.042624
	0.00832723
	-0.00257709
	0.0276019
	0.01543
	0.0139705
	0.0438379
	-0.0184321
	0.00928904
	0.00510263
	0.00916219
	0.0191049
	0.0095915
	0.0268639
	-0.00453168
	0.014751
	0.0199979
	0.00853553
	0.019701
	0.0442627
	-0.0144124
	0.0101119
	0.116064
	-0.0250116
	0.00337425
	0.0107785
	0.038152
	0.0275334
	0.00962473
	0.0401683
	0.00813602
	0.00544447
	0.0102744
	0.0279442
	0.00940976
	0.0149461
	0.0108761
	-0.00880421
	0.0273886
	0.102711
	0.0219587
	0.0067731
	0.0184592
	0.0210404
	0.0193376
	0.0150389
	0.0144735
	0.0186279
	0.00767975
	0.0289209
	0.0107401
	0.0254458
	0.0149018
	0.0573031
	0.00734991
	0.0098097
	0.00593808
	0.0123498
	0.00293436
	0.0090119
	0.0270529
	0.00796299
	0.0580401
	0.00846303
	0.0112441
	0.0316296
	0.0407218
	0.0201376
	0.00742649
	0.0120908
	0.0233101
	0.0266874
	0.0848278
	0.132419
	0.093281
	0.165642
	0.158901
	0.149362
	0.0925397
	0.21781
	0.0371314
	0.0277842
	0.0722539
	0.0718249
	0.08119
	0.0451271
	0.060563
	0.0835729
	0.0761829
	0.0200063
	0.194646
	0.0217033
	0.132666
	-0.0176105
	0.0367264
	0.121331
	0.0421206
	0.126052
	0.15294
	0.147451
	0.0290066
	0.0412713
	0.0417367
	0.0350903
	-0.0309105
	0.0222499
	0.0259101
	0.0523872
	0.054421
	-0.0280717
	0.0580443
	0.0722885
	0.118041
	0.152767
	0.0649436
	0.0686643
	0.0377154
	0.0772013
	0.0348593
	0.00797869
	0.295728
	0.10279
	0.0810197
	0.0659573
	0.0105902
	0.121915
	0.0757519
	0.00577439
	0.0462085
	0.0536832
	0.196167
	0.0954936
	0.0709362
	0.0149124
	0.035126
	0.035582
	0.0337725
	0.104995
	0.0201304
	0.0174158
	0.0550384
	0.0178125
	0.110385
	0.0642674
	0.0524446
	0.0178375
	0.0143949
	0.0576798
	0.0690474
	0.0074779
	0.0637359
	0.048647
	-0.00528966
	0.0186781
	0.0649273
	0.0816132
	0.0776738
	0.0247945
	-0.0354358
	0.0521109
	-0.021901
	0.012375
	0.0469394
	0.099904
	0.0331128
	0.00338844
	0.0967113
	0.102666
	0.0220055
	0.0990387
	0.0308312
	0.130284
	-0.0338259
	0.0252597
	0.0686434
	0.0189585
	0.00542963
	0.0143012
	0.014138
	0.0469208
	0.0138602
	0.0163562
	0.0242945
	0.0879231
	0.0587049
	0.0105201
	0.0615021
	0.0383594
	0.0242628
	0.0274295
	0.0163722
	0.0494275
	0.0145191
	0.0685911
	0.0135714
	0.0206971
	0.0278569
	0.00954529
	0.0384112
	-0.00181123
	0.0427871
	-0.00135427
	0.00822377
	0.00977951
	0.0601907
	-0.00636846
	0.0304186
	0.0752744
	0.0142814
	0.017318
	0.0267106
	0.00285847
	0.00778092
	0.045332
	0.0184495
	0.0278043
	0.0152037
	0.0642814
	0.0126217
	0.00616915
	0.0607138
	-0.00700427
	0.0493846
	0.0743078
	-0.01851
	0.0051814
	0.0317503
	0.0442515
	0.0143976
	0.00816455
	0.0232843
	-0.0171153
	0.0248949
	0.0481518
	0.0449693
	0.0138893
	0.0553956
	0.00695107
	0.0220721
	0.0108811
	0.01182
	0.0370618
	0.0866916
	0.0234348
	0.00272899
	0.00529044
	0.0291059
	0.0364677
	0.140063
	0.00462553
	0.00883834
	0.0257077
	0.00554156
	0.412608
	0.0184294
	0.0821533
	-0.000672929
	0.0359852
	-0.0292262
	0.0442562
	0.0482242
	-0.00340455
	-0.0178535
	0.0384628
	0.000568247
	0.0150924
	0.0300904
	0.0182843
	-0.00294337
	0.0379008
	0.0173228
	0.0200993
	0.0836411
	0.0644259
	0.0434659
	0.0105101
	0.00836774
	0.0242843
	-0.00947658
	0.00964785
	0.0615615
	-0.0250596
	0.0882584
	0.0294718
	0.0324876
	0.0522121
	0.0396536
	0.0565255
	0.0357427
	0.0440182
	-0.00139748
	0.257642
	0.140968
	0.106975
	0.063902
	0.135773
	0.143074
	0.138637
	0.0464094
	0.0360092
	0.138611
	0.0476751
	0.166647
	0.055665
	0.0263898
	0.00910155
	0.063554
	0.11619
	0.0333282
	0.0348669
	0.15044
	0.11588
	0.0100924
	0.046519
	0.0571866
	0.0472836
	0.0212174
	0.0654665
	0.114352
	0.0370279
	0.0308568
	0.0455854
	0.0588364
	0.0415106
	0.055059
	0.11854
	0.0263205
	0.0379934
	0.0326446
	0.0529551
	0.0391729
	0.0370014
	0.0347092
	0.0810102
	0.072005
	0.0533956
	0.039177
	0.0647824
	0.0368533
	0.0544013
	0.0326607
	0.0868056
	0.026077
	0.0351953
	0.0724385
	0.0625606
	0.0493465
	0.0896877
	0.0321301
	0.0607936
	0.0351884
	0.0721851
	0.041181
	0.0372073
	0.023644
	0.151507
	0.139317
	0.0329798
	0.0350739
	0.0532141
	0.0257622
	0.181808
	0.0128997
	0.0569729
	0.0396277
	0.0213946
	0.0347015
	0.0266974
	0.014167
	0.0393477
	0.0313333
	0.0484146
	0.0452959
	0.0388999
	-0.696387
	0.0364775
	0.0598091
	0.0403175
	0.0504712
	0.0386807
	0.0200089
	0.102451
	0.0750713
	0.0411219
	0.031923
	0.0520206
	0.0534939
	0.013756
	0.0167528
	0.0409284
	0.0251503
	0.025867
	0.0708999
	0.0219586
	0.000513165
	0.02197
	0.0342893
	0.138269
	0.0215
	1.64347
	0.0377673
	0.025785
	0.0226708
	0.00952868
	0.0129301
	0.0253274
	0.0517485
	0.00922738
	0.0137229
	0.00977379
	0.0135535
	0.00540325
	0.0184187
	0.0441063
	0.0341466
	0.0399019
	0.00168481
	0.0169143
	0.00454913
	0.00151121
	0.0459385
	0.0519991
	0.0231481
	0.0126816
	0.0109866
	0.0248752
	0.0202143
	0.0198377
	0.0230517
	0.0181354
	0.0479362
	-0.0068538
	0.0264682
	0.0136509
	0.0393519
	0.0123914
	0.0230531
	0.0415082
	0.0602373
	0.0253028
	-0.00582254
	0.00685355
	0.0631604
	0.0158399
	0.0183899
	0.0136724
	0.0635355
	-0.127047
	0.0696276
	0.0103158
	0.0147812
	0.0221391
	0.00934576
	0.0340787
	0.111527
	0.0235562
	0.0164155
	0.0317949
	0.0154673
	0.0102344
	0.0412799
	0.0225754
	0.0319018
	0.0533905
	0.00966933
	0.0167695
	0.0180973
	0.0125971
	0.0281417
	0.0135171
	0.0172387
	0.029369
	-0.00369879
	0.0114695
	0.0127934
	0.020898
	0.011481
	0.0235786
	0.0346643
	0.0146138
	0.0282092
	0.139409
	0.0504793
	0.00736869
	0.0126076
	0.0100392
	0.00737925
	0.0406702
	0.0219232
	0.0379222
	0.0058299
	0.00859078
	0.0170893
	0.0165832
	0.00478996
	0.0251724
	0.024314
	0.0115602
	0.0659359
	0.00463084
	0.0146503
	0.0167487
	0.0108268
	0.0164379
	0.0107353
	0.0166056
	0.0193933
	0.024016
	0.00934113
	0.0209927
	0.0112901
	0.0426894
	0.0212233
	0.0500479
	0.011613
	0.00963069
	0.0166802
	0.0121607
	0.00509023
	0.0354578
	0.0123023
	0.00950131
	0.023614
	0.0090227
	0.0167251
	0.00557784
	0.00633907
	0.00953558
	0.0186158
	0.0292741
	-0.0586597
	-0.0117109
	0.014177
	0.014299
	0.0584358
	0.0134921
	0.0101756
	0.0251452
	0.0226126
	0.0116356
	0.0157543
	0.0122242
	0.00866641
	0.0152759
	0.0172236
	0.0136258
	0.00819865
	0.0165131
	0.00278912
	0.0244653
	-0.017663
	0.0344266
	0.0145184
	0.0140081
	0.00944191
	0.0116345
	0.0140145
	0.00546751
	0.0140846
	0.0218927
	-0.0316818
	0.0187658
	0.0152396
	-0.00130886
	0.0513558
	0.0592701
	0.0446773
	0.0506002
	0.0473902
	0.0886416
	0.0403789
	0.0275304
	0.0337474
	0.034121
	0.017816
	0.0294243
	0.054298
	0.102429
	0.0366542
	0.0176789
	0.0584538
	0.0628741
	0.0690192
	0.0502161
	0.0435399
	0.0331031
	0.0212244
	0.0274562
	0.0235112
	0.0184282
	0.0171515
	0.0135024
	0.0381529
	0.0639884
	0.202018
	0.0277117
	0.0196005
	0.0524806
	0.0226929
	0.0121376
	0.0865054
	0.0365147
	0.0147153
	0.0228978
	0.0182298
	0.0161234
	0.00577622
	-0.00358158
	0.0251316
	0.0241339
	0.0182316
	0.0239638
	0.0169808
	0.00849923
	0.0181134
	0.0357304
	0.0166768
	0.0205646
	0.0290716
	0.0242981
	0.0180052
	0.022861
	0.0439889
	0.0185703
	0.016914
	0.0441996
	0.052092
	0.0209027
	0.0186532
	0.0191774
	0.018656
	0.02429
	0.022313
	0.0188288
	0.0597478
	0.0236379
	0.00798592
	0.030264
	0.0120121
	0.014748
	0.0122933
	0.0561998
	0.0247684
	0.0401329
	0.0207785
	0.018012
	0.00552507
	0.0168114
	0.0222189
	0.0284798
	0.0162327
	0.0155865
	0.0293201
	0.0358463
	0.0119103
	0.0120449
	0.0123993
	0.00217176
	0.0397878
	0.0143175
	0.00748926
	0.0131782
	0.013145
	0.691951
	0.0195215
	0.00243097
	0.00640598
	0.00948341
	0.029194
	-0.000914578
[truncated: 519 more rows]

## Sheet: S2f2
Corr with int
Highly active in SCE	Other (subsampled)
0.47442	0.262099
0.166246	-0.00434926
0.119979	0.0384174
0.470936	0.293727
0.283926	-0.107012
0.440852	0.0119332
0.408456	0.199641
0.112267	0.0445038
0.027903	0.0712035
0.109285	0.00930026
0.334423	0.105965
0.458298	0.0742119
0.181706	0.0565688
0.394506	-0.0578791
0.462151	0.261529
0.169884	0.0828001
0.422112	-0.130502
0.410106	0.139554
0.0421273	0.0588779
0.404466	0.120627
0.361145	0.190532
0.0380014	0.158469
0.00898467	0.179631
0.267488	0.101861
0.0837893	0.0468678
0.110162	-0.00374952
0.310033	-0.0106156
0.179635	0.300715
0.397648	-0.10156
0.0991576	0.362879
0.344713	-0.0133361
0.111155	0.19231
0.302912	0.0839197
0.4321	0.205763
0.375557	0.00204355
0.211826	0.0245992
0.481356	0.0789183
0.235028	0.215281
0.443786	0.223754
0.49511	-0.0593462
0.298064	0.3038
0.176671	-0.0146958
0.373917	0.141614
0.179124	0.131456
0.346193	-0.0272895
0.422709	0.279533
0.224304	0.0570511
0.0898527	0.166876
0.12782	0.437303
0.0837042	0.0620154
0.219037	-0.0016576
0.124083	0.363985
0.271963	0.464015
0.129247	-0.00286894
0.106897	0.325894
0.124791	-0.00553471
0.11023	0.280707
0.184641	0.185916
0.0038054	0.0447946
0.203798	0.158517
0.327701	0.112821
0.492176	-0.1029
0.305809	0.250736
0.398749	-0.20784
0.19211	-0.0229921
0.453942	0.0673249
0.265965	-0.177532
0.213692	0.181015
0.364397	0.0474442
-0.0636703	-0.00722719
0.00829517	0.0580255
0.151159	0.25883
0.139517	0.173303
0.0752206	-0.0712242
0.172704	0.0190913
0.209788	-0.0175948
0.288619	0.0669728
0.160627	0.291623
0.224547	0.305489
0.180616	-0.061364
0.154302	0.0263758
0.221057	0.0244074
0.156556	0.116115
0.296774	0.261859
0.239909	0.174916
0.0486995	0.103811
0.207276	0.19148
0.231462	0.195029
0.0329773	0.134698
0.250011	0.219174
0.0614339	0.0262367
0.139916	0.0677294
0.157311	0.273575
0.268495	0.227916
0.121302	0.413949
0.303938	-0.0450249
0.373388	0.317456
0.221929	0.0373062
0.106057	0.209413
0.287768	0.0570021
0.194927	0.0109888
0.153213	0.0279664
0.170694	0.117771
0.121172	-0.0471276
0.28794	0.0512826
0.248644	0.0479591
0.260419	-0.0257707
0.207198	0.162047
0.194277	-0.0177365
0.140557	0.200541
0.222532	0.192404
0.201731	0.00561192
0.15368	0.123239
0.0921184	0.0614203
0.160357	0.163725
0.166546	0.194772
0.117687	-0.156631
0.265878	-0.00554385
0.132996	0.164744
0.281765	0.0619457
0.158737	-0.0431667
0.303914	0.239361
0.104599	0.158739
0.188342	-0.0540148
-0.0795186	0.155002
0.205315	0.131903
0.236932	0.0305111
0.0400415	0.16359
0.103883	-0.00431577
0.217375	0.147956
0.3322	0.122759
0.237106	0.0215715
0.0911856	0.258434
0.332827	0.247743
0.311866	0.107074
0.184518	0.40068
0.128763	0.0219199
0.175965	0.0414987
0.29258	0.0603804
0.125589	0.0363438
0.135233	0.122519
0.16436	0.203902
0.198552	0.249951
0.212285	0.40627
0.106416	0.170711
0.315049	0.116537
0.255016	0.0452272
0.148492	0.0892076
0.323345	0.373218
0.0909056	-0.0022947
0.237136	0.0309085
0.263757	0.0212463
0.0885614	-0.170354
-0.0230362	-0.0710618
0.143971	0.0243644
0.352772	0.0544322
0.282473	-0.00726875
0.297944	0.00486076
0.342137	-0.0160619
0.129553	0.0618414
0.288235	0.164884
0.114606	0.455565
0.161687	-0.316848
0.0926139	0.290386
0.372839	0.210021
0.0717992	0.0320102
0.282678	0.309663
0.0789881	0.0461925
0.301085	0.305228
0.230778	0.0347201
0.274835	0.0566479
0.286556	0.119126
0.268825	0.216298
0.221213	-0.209959
0.33676	0.133412
0.150236	0.336676
0.329198	0.0716866
0.163129	0.00844187
0.293941	0.085225
0.290432	0.0534414
0.331086	-0.1326
-0.0067661	0.213391
0.171766	0.119299
0.359594	0.266174
0.347723	0.019593
0.127669	0.0244554
0.4694	0.379873
0.306384	0.0392728
0.304509	0.291821
0.218781	0.177848
0.259711	-0.0271919
0.452489	0.281494
0.153268	0.406326
0.313825	0.17117
0.177292	0.533966
0.310204	0.225381
0.420249	0.187107
0.314108	0.189934
0.324222	-0.113924
0.471187	-0.00265435
0.201537	0.158266
0.381859	-0.372822
0.236715	0.348206
0.349371	0.0983176
0.139758	-0.0476054
0.3854	-0.153208
0.282573	0.460371
0.424726	0.160697
0.308163	0.142057
0.257554	0.0260473
0.183428	0.116103
0.287658	-0.0941729
0.150842	0.27989
0.188563	0.14055
0.231935	0.183116
0.349545	0.0555287
-0.12041	-0.0354968
0.264569	0.0048047
0.144705	0.040128
0.132542	0.146424
0.193097	-0.149038
0.2771	0.0589486
0.379584	0.102877
0.258222	0.0502344
0.352182	0.303819
0.39044	0.140245
0.186463	-0.0764142
0.394361	0.127538
0.28248	-0.0523523
0.396161	0.028344
0.248524	0.272237
0.260529	0.152546
0.293728	0.121394
0.283455	0.14005
0.320136	0.0705886
0.381765	0.0348017
0.161773	0.208817
0.0491653	0.0317652
0.0461474	0.182871
0.0199404	0.156965
0.00546215	0.192789
-0.00245832	0.277029
0.0557192	0.00935829
0.0315224	0.0311282
0.0992328	0.180071
0.0418475	-0.00298286
0.035233	-0.228889
-0.0239875	0.116753
0.0115628	-0.0141807
0.0450489	0.00322534
0.0227573	0.125379
0.0152024	0.325581
0.0343448	0.349044
0.0200662	0.0920992
0.00861218	0.287877
0.0774565	0.159041
0.0270856	0.0218542
0.0745015	0.385992
0.343607	0.0945431
0.249226	0.0410058
0.30183	0.0344238
0.0451023	-0.0555071
0.0745286	0.0406729
0.120244	0.053149
0.101203	0.368678
0.105305	-0.0229312
0.187656	0.325636
0.283605	0.295881
0.291803	0.239902
0.0625163	0.258307
0.16411	0.153692
0.337366	-0.0112766
0.137832	0.29166
0.231304	-0.0623338
0.0928837	0.0716676
0.00233837

## Sheet: S2g1
DF/F
Pyr in assemblies	Pyr out assemblies
0.153868	0.225426
0.0697094	0.202977
0.264391	0.225187
0.219643	0.0889035
0.160975	0.128145
0.177181	0.165427
0.0917128	0.190308
0.191654	0.0600918
0.183508	0.193167
0.164573	0.134462
0.108723	0.271484
0.146744	0.172885
0.143561	0.145248
0.091033	0.0766538
0.17068	0.162121
0.126055	0.140133
0.047143	0.17284
0.133241	0.146352
0.113226	0.164291
0.195311	0.168387
0.13622	0.134247
0.140821	0.158353
0.103246	0.153002
0.152146	0.0390641
0.0589138	0.202631
0.0861344	0.232739
0.12651	0.0946498
0.0750669	0.200584
0.0481037	0.0522159
0.0738321	0.11612
0.129469	0.152348
0.0430418	0.126755
0.0799244	0.0971295
0.0931419	0.145915
0.118465	0.235114
0.047497	0.0676003
0.0785155	0.175331
0.047705	0.0947412
0.031668	0.0889514
0.0996834	0.151889
0.00340728	0.1273
0.117636	0.0629024
0.144159	0.128572
0.0990769	0.212412
0.0998597	0.0898338
0.11994	0.0403953
0.0201226	0.22178
0.0740366	0.17289
0.156469	0.166084
0.0405082	0.247725
-0.00362307	0.0797872
0.10197	0.235382
0.0764594	0.11257
0.0502887	0.148277
0.0528486	0.189488
0.0474859	0.132634
0.0655698	0.11934
0.117364	0.184052
0.0763387	0.14442
0.0820905	0.123623
0.053427	0.105456
0.120437	0.115866
0.118464	0.117922
0.189136	0.0949831
0.111055	0.0779122
0.125709	0.19367
0.10055	0.0670832
0.072683	0.0843676
0.098427	0.0994884
0.0792916	0.119373
0.0700605	0.128099
0.0302987	0.14628
0.0373772	0.0672436
0.0968659	0.162035
0.0820923	0.125357
0.158151	0.070322
0.00803236	0.114028
0.105949	0.126098
0.0704297	0.0343844
0.108273	0.162343
0.0165963	0.0912392
0.0623943	0.102507
0.139858	0.15612
0.0238557	0.0515952
0.0785881	0.0419268
0.0819418	0.00981518
0.0896275	0.0346548
0.0790842	0.100082
0.00419282	0.0895521
0.035652	0.0875187
0.00439351	0.117329
0.0271013	0.0991621
0.00027068	0.0386815
0.0194221	0.0270631
0.0332011	0.0975082
-0.008402	0.0585631
0.027977	0.120898
0.0117939	0.0364255
0.145904	0.0455096
0.0454883	0.0351678
0.0295835	0.0629457
0.0821279	0.0349969
0.0584129	0.0225561
0.172517	0.0970112
0.0268114	0.104033
0.0207876	0.0584685
0.00948789	0.112959
0.0626574	0.0518581
0.0996706	0.0740788
0.0856041	0.0441875
0.178481	0.0208434
0.120867	0.16251
0.0316811	0.101838
0.0342843	0.0715716
0.0168534	0.160113
0.0633534	0.0070619
0.0568614	0.033277
0.0473446	0.0541651
0.0536701	0.0986431
0.0351221	0.0492036
0.0691297	0.236577
0.0898202	0.0771823
0.085738	0.0310364
0.021315	0.0442149
0.0329968	0.14471
0.0519465	0.0822656
0.0271975	0.0861387
0.0795196	0.0967115
0.0767085	0.058059
0.0366091	0.137931
0.0115698	0.0275116
0.0220424	0.14543
0.0313311	0.119713
0.0377066	0.0354095
0.0142918	0.0136377
0.0647003	0.0664354
0.00636073	0.167792
0.0082143	0.143246
0.0277104	0.0452622
0.095654	0.0109344
0.0116218	0.159929
0.016826	0.0650994
0.00731747	0.155184
0.0113949	0.100296
0.0309209	0.0963022
0.018509	0.0388828
0.00732831	0.11568
0.0311882	0.0584178
0.0230828	0.108522
0.00475394	0.171492
0.00622476	0.02978
0.0283353	0.0418385
0.0481054	0.0141887
0.0220806	0.139613
0.00589036	0.110167
0.0103773	0.110857
0.00472623	0.133879
0.0277233	0.079695
0.00714245	0.031714
0.0578777	0.0265875
0.00702268	0.0483461
0.0157552	0.0813761
0.0160199	0.0647222
0.028421	0.0134273
0.0149124	0.11701
0.044838	0.0182957
0.0727794	0.0567453
0.025	0.0364339
0.0712035	0.0162403
0.0178004	0.105406
0.0130356	0.101015
0.027884	0.0392103
0.0242827	0.0299713
0.0635871	0.102822
0.0136367	0.0334378
0.0395568	0.00337556
0.0197557	0.0763372
0.0136172	0.0702449
0.0185991	0.133841
0.0150418	0.0177308
0.0435486	0.101378
0.0234317	0.162688
0.0168277	0.100034
0.0175375	0.0902115
0.00574696	0.0118791
0.0404222	0.0346521
0.0324401	0.0112555
-0.00629074	0.0445862
0.0293993	0.0305559
0.0294765	0.0229985
0.00939522	0.111361
-0.0259787	0.0485987
0.0217998	0.0250969
0.0151718	0.182859
0.0153439	0.0511009
0.0165309	0.0842576
0.0240859	0.0678969
0.00495928	0.0222145
0.0193592	0.0313687
0.0355378	0.163519
0.0169833	0.0238034
0.00640446	0.00372354
0.00558936	0.0785535
-0.00755675	0.0128652
0.0154005	0.0771358
0.0230988	0.0993068
0.00967518	0.155066
0.0067516	0.050594
0.029417	0.0207331
0.0042674	0.0847692
0.00807627	0.0261662
0.0550471	0.0137815
0.0197779	0.106802
0.0529534	-0.00219968
0.0364093	0.132746
0.127411	0.0249342
0.0998403	0.12694
0.297238	0.0358894
0.00930989	0.0167446
0.178272	0.175183
0.045746	0.0561084
0.213216	0.0302688
0.0297772	0.109732
0.104384	0.00911647
0.138964	0.0643158
0.0917697	-0.0295265
0.156403	0.0785522
0.092331	0.0279327
0.139618	0.0561491
0.0552135	0.0200413
0.0673002	0.0286681
0.139001	0.025866
0.0416328	0.108032
0.119235	0.0519358
0.144683	0.010137
0.0597765	0.0769359
0.0862681	0.00750868
0.0802635	0.0215962
0.0479568	0.0237704
0.0296424	-0.018058
0.0557943	0.00165956
0.0501429	-0.00841106
0.0282322	0.0757239
0.0256243	0.0067813
0.0244889	0.0736951
0.0600202	0.0571521
0.0368758	0.00637657
-0.0271124	0.00481966
0.0515872	0.0207156
0.0831491	0.00747248
0.0971322	0.00201316
0.0413266	0.0190018
0.0313246	0.00728419
0.0637659	0.0952109
-0.0177194	0.122155
0.0229613	0.0980177
0.0250257	0.0344744
0.0380331	0.0222623
0.0421887	0.0223422
0.0264146	0.0622663
0.0155687	-0.0447238
-0.0309386	0.0828134
0.0149065	0.0114078
0.0384135	0.0235268
-0.0130578	0.102207
0.00583804	0.0214757
0.00839372	0.0129441
0.014293	0.007743
0.0239279	0.0399802
0.00566849	0.011612
0.0356148	0.0336827
-0.00668954	0.0371757
-0.00957493	0.0296774
0.0161323	0.18601
0.127227	0.0788142
0.061142	0.0433443
0.0797694	0.0222747
0.0795091	0.0941516
0.0379841	0.0248921
0.00770736	0.0487525
0.023752	0.0460995
0.0086041	0.0430869
0.0217187	0.0200762
0.0498451	0.0752306
0.093281	0.0159707
0.158901	0.0302558
0.0722539	0.0714863
0.08119	0.0209185
0.194646	0.0619331
0.0417367	0.0548781
-0.0280717	0.017729
0.10279	0.0658602
0.104995	0.036856
0.0649273	0.0239974
0.0776738	0.0282355
0.012375	0.0137385
0.0266385	0.027628
0.0990387	0.00958191
0.130284	0.0159769
0.0686434	0.0345366
0.0587049	0.0252104
0.0743078	0.0759105
-0.0124225	0.0289457
0.0234348	0.013462
0.0318354	0.0338136
-0.000672929	0.0193864
0.0150924	0.0208507
0.0246631	0.0266498
0.0200993	0.0199319
0.00836774	0.0095104
0.0242843	0.017183
0.0522121	0.0113997
0.0275304	0.0110742
0.0331462	0.012199
0.0366542	0.0197337
0.0419529	0.00528455
0.025277	0.0177079
0.0646146	0.0336727
0.0502161	0.00762989
0.0331031	0.0121765
0.0235112	0.030863
0.0639884	0.0161436
0.202018	0.00716596
0.0865054	0.00957887
0.0182298	0.0509466
-0.00358158	0.0130926
0.0205646	0.0132406
0.052092	0.00696116
0.0186532	0.00729286
0.014748	0.00616067
0.0561998	0.00537622
0.00552507	0.00838356
0.0120449	0.00366971
0.00748926	0.00560994
0.0147606	0.0142016
0.00649746	0.0241096
0.0139198	0.0210365
0.017878	0.00675429
0.0138601	0.0305621
0.00864985	0.0183878
0.0142547	0.0267162
0.00910543	0.0227611
0.0208986	0.0193093
0.0288287	0.0156154
0.00620656	0.0258656
0.0205904	0.00775676
0.0123235	0.0258628
-0.00650136	0.0264451
0.0111041	0.00366996
-0.00025425	0.0268669
0.00332243	0.0158008
0.015223	0.00546332
0.0158576	0.00890485
-0.0027629	0.00859367
0.00932557	0.022308
0.00704371	0.00730067
0.0138465	0.0111681
0.0163478	0.0226798
0.00715863	0.0677652
0.0158326	0.0261693
0.00224074	0.0401092
	0.0459449
	0.0177431
	0.0237992
	0.0116131
	0.00766239
	0.00506648
	0.00646108
	0.00446152
	0.00853751
	0.00885982
	0.00874311
	0.00844134
	0.00458511
	0.00561707
	0.0108565
	0.0125869
	0.00559365
	0.0114367
	0.0154087
	0.00701287
	0.0404265
	0.0179906
	0.0215553
	0.00373058
	0.00360589
	0.0039765
	0.184695
	0.0494337
	0.00947535
	0.00512223
	0.0476887
	0.0074451
	0.00959436
	0.0198946
	0.0133653
	0.00313373
	0.00764861
	0.00503347
	0.00678751
	0.00742074
	0.00443203
	0.034402
	0.00560137
	0.0119493
	0.00633963
	0.0491951
	0.069954
	0.0478588
	0.0233739
	0.0839202
	0.0384148
	0.0224431
	0.0598426
	0.0582121
	0.0230767
	0.0581037
	0.0293549
	0.0100575
	0.0363366
	0.0350896
	0.0345101
	0.0429938
	0.0107981
	0.0313207
	0.0103016
	0.0144833
	0.0268464
	0.028597
	0.0151564
	0.0276324
	0.0236632
	0.0313571
	0.0116396
	0.0267307
	0.0110572
	0.0156856
	0.0344171
	0.00947964
	0.0274319
	0.00736306
	0.0233735
	0.0175
	0.0285508
	0.0145423
	0.0566996
	0.0299638
	0.018898
	0.0171384
	0.0236537
	0.00937645
	0.0131265
	0.0122158
	0.00771037
	0.0237009
	0.0134025
	-0.00324583
	0.00916261
	0.00346221
	0.00487762
	0.01533
	0.0176087
	0.0148557
	0.021301
	0.0153215
	0.00835485
	-0.010819
	0.00165722
	0.015411
	0.0250439
	0.00560097
	-0.00328451
	0.00518655
	0.025655
	0.00415197
	0.0425134
	0.00978559
	-0.00182241
	0.0142289
	0.00596576
	0.0129339
	0.00764851
	0.0130086
	0.00552438
	0.0185532
	0.0102323
	0.0618005
	0.00648047
	0.00264872
	0.0634648
	0.000768992
	0.0142958
	0.0169428
	0.00462734
	0.0887163
	0.240374
	0.087427
	0.138188
	0.0532844
	0.279473
	0.0639511
	0.194265
	0.100419
	0.0485156
	0.15865
	0.248995
	0.253672
	0.168915
	0.0495831
	0.0438511
	0.184992
	0.0874178
	0.144628
	0.449043
	-0.02112
	0.0645211
	0.097351
	0.043361
	0.0953348
	0.111509
	0.0406921
	0.0999536
	0.0931945
	0.0805608
	0.0366866
	0.0944585
	0.0463045
	0.117084
	0.0605295
	0.0176011
	0.0568275
	0.0543584
	0.117811
	0.0316344
	0.150074
	0.0580321
	0.117843
	0.138576
	-0.0233047
	0.034347
	0.0423765
	0.283028
	0.132126
	0.102235
	0.0720031
	0.0541131
	0.0328803
	0.0539948
	0.0742356
	0.028921
	0.00747445
	0.130027
	0.0280561
	0.0141038
	0.0249681
	0.0455358
	0.193095
	0.0713184
	0.0848144
	0.0577512
	0.0445546
	0.104375
	0.0385008
	0.0263048
	0.0543167
	0.0529441
	0.00786787
	0.0130356
	0.0518305
	0.0559236
	0.0214632
	0.0554106
	0.0528913
	0.00682861
	0.0560354
	0.0429663
	0.0076888
	0.0021433
	0.015909
	0.0903409
	0.0445516
	0.309587
	0.0468319
	0.0261509
	0.0167412
	0.0266423
	0.0292357
	0.00365957
	0.0163943
	0.0538346
	0.0501614
	0.0377659
	0.0175419
	0.00700877
	0.0296518
	0.0455736
	0.0137354
	0.122324
	0.027313
	0.0366641
	0.0629151
	0.040982
	0.107643
	0.102685
	0.0433352
	0.0259121
	0.0230635
	0.0495554
	-0.0397692
	-0.02453
	0.0757173
	0.041095
	0.0128873
	0.0162311
	0.0334605
	-0.0268421
	0.0382032
	0.0507869
	0.030376
	0.0272983
	0.00896347
	0.0522442
	0.0176018
	0.019888
	0.0584602
	0.17576
	-0.0240372
	0.0496122
	-0.0202032
	0.109092
	0.0243766
	0.0448718
	0.0664845
	-0.00124024
	0.0268318
	0.0297392
	0.0348634
	0.111909
	0.060836
	0.0608175
	0.0118403
	0.0465826
	0.0526498
	0.0521294
	0.009164
	0.20355
	0.041258
	0.00261387
	0.0592283
	0.00644653
	0.0711878
	-0.00415583
	0.0181711
	0.029927
	-0.0390421
	0.027768
	0.0147747
	0.0572724
	0.0149545
	0.00602407
	0.0203283
	-0.00498294
	0.0184183
	0.0215375
	0.0679446
	0.0263188
	0.0308871
	0.0205008
	0.0179313
	-0.0223316
	0.00536264
	0.112366
	-0.0316683
	0.0177785
	0.108338
	0.010409
	0.00365256
	0.0531049
	0.00199933
	0.00218902
	0.00964039
	0.0205218
	-0.0216356
	0.0450569
	0.0183275
	0.013404
	0.0411239
	0.0231245
	0.0323095
	0.119338
	0.0379097
	-0.0313637
	0.0169759
	0.137265
	0.0265402
	0.0118539
	0.0491809
	0.00451149
	-0.0101686
	0.0296186
	0.0672005
	-0.00250882
	0.0224644
	0.040156
	0.024634
	0.0377927
	0.0282043
	0.0289477
	0.0174048
	-0.00119831
	0.00956468
	0.0579195
	-0.0177246
	0.0235111
	0.0124827
	0.000206508
	0.0326578
	0.0819743
	0.0156851
	0.0170552
	0.0725421
	0.0174144
	0.0501752
	0.015829
	0.0811169
	0.0146827
	0.125795
	0.0463692
	0.00762461
	0.0542786
	0.0198375
	-0.00950972
	0.0315164
	0.0108511
	0.0130807
	0.0186885
	0.000510476
	0.0113762
	0.012931
	0.0170562
	-0.0251565
	0.0075819
	0.142236
	0.203225
	0.0781261
	0.110275
	0.0451264
	0.0661301
	0.0439664
	0.0947119
	0.0594148
	0.0891517
	0.0971138
	0.0763254
	0.0993487
	0.110614
	0.0965864
	0.0234421
	0.0948566
	0.113173
	0.105193
	0.0824611
	0.0684041
	0.0729553
	0.146049
	0.157811
	0.0821382
	0.0331608
	0.0436138
	0.0357792
	0.0671688
	0.0386535
	0.0533747
	0.0320335
	-0.0112789
	0.0167609
	0.0332541
	0.0171652
	0.0677582
	0.0214522
	0.0307881
	0.047561
	0.0801012
	0.024617
	0.0610368
	0.05186
	0.0489997
	0.0907365
	0.0560016
	0.0504973
	0.0324106
	0.0695157
	0.0503078
	0.171872
	0.0523472
	0.0354733
	0.0517258
	0.019352
	0.0158547
	-0.00637962
	0.049548
	0.0696088
	0.0339611
	0.0392246
	0.0521434
	0.0521483
	0.0357841
	0.024329
	0.144223
	0.0639397
	0.0210409
	0.0436084
	0.117791
	0.0180007
	0.0129328
	0.0309032
	0.033776
	0.0202856
	0.0159424
	0.0356415
	0.0779971
	0.0186886
	0.0476456
	0.0211894
	0.0293485
	0.0271224
	0.00407778
	0.0269144
	0.0124128
	0.0589827
	0.0172039
	0.00788045
	0.0177745
	0.0238986
	0.0138333
	0.0225611
	0.0108603
	0.0207645
	0.0406673
	-0.017188
	0.017371
	0.0465469
	0.0145287
	0.0172734
	0.0451044
	0.0366293
	0.0525336
	0.0666069
	0.0287978
	0.0432789
	0.0253248
	0.0215067
	0.0329078
	0.0364455
	0.0236755
	0.00455126
	0.0217272
	-0.00593668
	0.0211686
	0.0173731
	0.0168636
	0.00855178
	0.00742664
	0.0307453
	0.0239013
	0.0463719
	-0.0169175
	0.0239898
	0.0222522
	0.0304397
	0.00900167
	0.0104827
	0.0522476
	0.0121903
	0.0860242
	0.0240306
	0.0554547
	0.0339246
	0.00546987
	0.0475397
	0.0840742
	-0.00115016
	0.0234777
	0.0199467
	0.0265085
	0.00613656
	0.0211114
	0.0257992
	0.00693019
	0.0210195
	0.00880076
	0.0148206
	0.021242
	0.0306505
	0.000307674
	0.042624
	0.00832723
	-0.00257709
	0.0276019
	0.01543
	0.0139705
	0.0438379
	-0.0184321
	0.00928904
	0.00510263
	0.00916219
	0.0191049
	0.0095915
	0.0268639
	-0.00453168
	0.014751
	0.0199979
	0.00853553
	0.019701
	0.0442627
	-0.0144124
	0.0101119
	0.116064
	-0.0250116
	0.00337425
	0.0107785
	0.038152
	0.0275334
	0.00962473
	0.0401683
	0.00813602
	0.00544447
	0.0102744
	0.0279442
	0.00940976
	0.0149461
	0.0108761
	-0.00880421
	0.0273886
	0.102711
	0.0219587
	0.0067731
	0.0184592
	0.0210404
	0.0193376
	0.0150389
	0.0144735
	0.0186279
	0.00767975
	0.0289209
	0.0107401
	0.0254458
	0.0149018
	0.0573031
	0.00734991
	0.0098097
	0.00593808
	0.0123498
	0.00293436
	0.0090119
	0.0270529
	0.00796299
	0.0580401
	0.00846303
	0.0112441
	0.0316296
	0.0407218
	0.0201376
	0.00742649
	0.0120908
	0.0233101
	0.0266874
	0.0848278
	0.132419
	0.165642
	0.149362
	0.0925397
	0.21781
	0.0371314
	0.0277842
	0.0718249
	0.0451271
	0.060563
	0.0835729
	0.0761829
	0.0200063
	0.0217033
	0.132666
	-0.0176105
	0.0367264
	0.121331
	0.0421206
	0.126052
	0.15294
	0.147451
	0.0290066
	0.0412713
	0.0350903
	-0.0309105
	0.0222499
	0.0259101
	0.0523872
	0.054421
	0.0580443
	0.0722885
	0.118041
	0.152767
	0.0649436
	0.283279
	0.0686643
	0.0377154
	0.0772013
	0.0348593
	0.00797869
	0.295728
	0.0810197
	0.0659573
	0.0105902
	0.121915
	0.0757519
	0.00577439
	0.0462085
	0.0536832
	0.196167
	0.0954936
	0.0709362
	0.0149124
	0.035126
	0.035582
	0.0337725
	0.0201304
	0.0174158
	0.0550384
	0.0178125
	0.110385
	0.0642674
	0.0524446
	0.0178375
	0.0143949
	0.0576798
	0.0690474
	0.0074779
	0.0637359
	0.048647
	-0.00528966
	0.0186781
	0.0816132
	0.0247945
	-0.0354358
	0.0521109
	-0.021901
	0.0469394
	0.099904
	0.0331128
	0.00338844
	0.0967113
	0.102666
	0.0220055
	0.0308312
	-0.0338259
	0.0252597
	0.0189585
	0.00542963
	0.0143012
	0.014138
	0.0469208
	0.0138602
	0.0163562
	0.0242945
	0.0879231
	0.0105201
	0.0615021
	0.0383594
	0.0242628
	0.0274295
	0.0163722
	0.0494275
	0.0145191
	0.0685911
	0.0135714
	0.0206971
	0.0278569
	0.00954529
	0.0384112
	-0.00181123
	0.0427871
	-0.00135427
	0.00822377
	0.00977951
	0.0601907
	-0.00636846
	0.0304186
	0.0752744
	0.0142814
	0.017318
	0.0267106
	0.00285847
	0.00778092
	0.045332
	0.0184495
	0.0278043
	0.0152037
	0.0642814
	0.0126217
	0.00616915
	0.0607138
	-0.00700427
	0.0493846
	-0.01851
	0.0051814
	0.0317503
	0.0442515
	0.0143976
	0.00816455
	0.0232843
	-0.0171153
	0.0248949
	0.0481518
	0.0449693
	0.0138893
	0.0553956
	0.00695107
	0.0220721
	0.0108811
	0.01182
	0.0370618
	0.0866916
	0.00272899
	0.0422557
	0.00529044
	0.0291059
	0.0364677
	0.140063
	0.00462553
	0.00883834
	0.0257077
	0.00554156
	0.412608
	0.0184294
	0.0821533
	0.0359852
	-0.0292262
	0.0442562
	0.0482242
	-0.00340455
	-0.0178535
	0.0384628
	0.000568247
	0.0300904
	0.0182843
	-0.00294337
	0.0379008
	0.0173228
	0.0836411
	0.0644259
	0.0434659
	0.0105101
	-0.00947658
	0.00964785
	0.0615615
	-0.0250596
	0.0882584
	0.0294718
	0.0324876
	0.0396536
	0.0513558
	0.0592701
	0.0446773
	0.0506002
	0.0473902
	0.0886416
	0.0403789
	0.0337474
	0.034121
	0.017816
	0.0294243
	0.054298
	0.102429
	0.0176789
	0.0584538
	0.0628741
	0.0690192
	0.0435399
	0.0212244
	0.0274562
	0.0184282
	0.0145461
	0.0171515
	0.0135024
	0.0381529
	0.0277117
	0.0196005
	0.0524806
	0.0226929
	0.0121376
	0.0365147
	0.0147153
	0.0228978
	0.0161234
	0.00577622
	0.0251316
	0.0241339
	0.0182316
	0.0239638
	0.0169808
	0.00849923
	0.0181134
	0.0357304
	0.0166768
	0.0290716
	0.0242981
	0.0180052
	0.022861
	0.0439889
	0.0185703
	0.016914
	0.0441996
	0.0209027
	0.0191774
	0.018656
	0.02429
	0.022313
	0.0188288
	0.0597478
	0.0236379
	0.0221018
	0.00798592
	0.030264
	0.0120121
	0.0122933
	0.0247684
	0.0401329
	0.0207785
	0.018012
	0.0168114
	0.0222189
	0.0284798
	0.0162327
	0.0155865
	0.0293201
	0.0358463
	0.0119103
	0.0123993
	0.00217176
	0.0397878
	0.0143175
	0.0131782
	0.013145
	0.691951
	0.0195215
	0.00243097
	0.00640598
	0.00948341
	0.029194
	-0.000914578
	0.0332337
	0.0208575
	0.0325401
	0.00246192
	0.0158467
	0.0094823
	0.00362321
	0.0317687
	0.0137816
	0.0162678
	0.00407051
	0.0166499
	0.0194687
	0.00935588
	0.020949
	0.0138192
	0.00912395
	0.00812634
	0.006576
	0.0187418
	0.0113015
	0.0129917
	0.00963569
	0.0333564
	0.0104898
	0.0156554
	-0.00824142
	0.0207527
	0.0103552
	0.0171111
	0.0155282
	0.0197466
	0.00790416
	0.0130356
	0.00967161
	0.0133717
	0.0135354
	0.0486989
	0.0174241
	0.0128813
	0.0113194
	0.00386047
	0.00715964
	0.0134555
	0.0132617
	0.0157295
	0.0159512
	0.00814715
	0.0140459
	0.00850211
	0.0329854
	0.0145558
	0.00451133
	0.00632224
	-0.00900026
	0.0148981
	0.0052667
	0.0172455
	-0.000841965
	0.041319
	0.0183344
	0.00389649
	0.00653866
	0.00801971
	0.0204566
	0.00935978
	-0.00368017
	0.00868764
	0.00959891
	0.0211208
	0.0123831
	0.0123809
	0.00948915
	0.0140145
	0.00184897
	-0.00039086
	0.00630887
	0.0106788
	0.0102228
	0.0108162
	0.00817573
	0.0129011
	0.0115622
	0.0100038
	0.00615973
	0.0175594
	0.00919927
	0.0118886
	0.0112919
	0.00920019
	0.00701303
	0.0026323
	0.00522171
	0.00904283
	0.0153243
	0.00948643
	0.00217965
	0.00401024
	0.00762803
	0.0113752
	0.00919113
	0.00296086
	0.0134551
	0.0121162
	0.0121983
	0.00724704
	0.00648651
	0.00848537
	0.0214424
	0.0116563
	0.00871285
	0.0134753
	0.0047238
	0.0133795
	0.00920793
	0.00558327
	0.00359001
	0.00846957
	0.00835571
	0.0217876
	-0.00349605
	0.00419743
	-0.00254148
	0.0130454
	0.0108675
	0.00557434
	0.0138237
	0.00986914
	-0.00391953
	0.0115085
	0.00796989
	0.00564674
	0.0160337
	0.00732589
	0.00276149
	0.00628339
	0.01015
	0.00850645
	0.0151869
	0.0196458
	0.00516728
	0.0077061
	0.00378866
	0.00454202
	0.00979202
	0.0112684
	0.00864278
	0.0165394
	0.0092457
	0.0143818
	0.00786217
	0.00530944
	0.00219534
	0.00369241
	0.00432607
	0.00381662
	0.0108889
	0.0104733
	0.00682877
	0.00781109
	0.00848776
	0.00557192
	0.0117213
	0.00304332
	0.00339442
	0.0143708
	0.0062932
	0.00321673
	0.0122838
	-0.00129745
	0.00397024
	0.0178387
	-0.0035365
	0.00754992
	0.0189017
	0.00826826
	0.00465969
	0.00537661
	0.00124367
	0.0092613
	0.00250107
	0.00613916
	0.00498798
	0.00777108
	0.00726648
	0.00718191
	0.00487782

## Sheet: S2g2
Corr with int
Pyr in assemblies	Pyr out assemblies subsampled
0.166246	NaN
0.472978	0.0729791
0.0387727	0.0218542
0.0513609	-0.00793009
0.299841	0.401713
0.272908	0.262703
0.119979	0.289021
0.0767746	0.21287
0.0933729	0.440852
0.163737	-0.0243792
0.283926	0.299656
0.133273	0.0940265
0.0638061	0.181092
0.460371	0.141443
0.242276	0.322051
0.0728271	0.319354
0.173861	0.458298
0.123174	0.107202
0.425388	3.93165e-05
0.29814	0.231675
0.440852	0.1383
0.118421	0.0320878
0.461741	0.0101212
0.305726	0.138318
0.421502	0.394506
-0.10602	-0.0138963
0.445091	0.2369
0.132213	-0.061364
0.0979728	0.0302651
0.452598	0.26859
0.197814	0.439893
-0.19835	0.0912999
0.109285	0.411548
0.452071	0.0832851
0.334423	0.31039
0.458298	-0.350099
0.107202	-0.0921599
0.421254	0.179631
0.135186	-0.0233719
0.463062	0.120627
0.24344	0.00814704
0.452026	0.139322
0.231675	0.175911
0.127376	0.284637
0.36974	0.315621
0.291198	0.214075
0.432252	0.212342
-0.071524	-0.0348593
0.320976	0.0595998
0.379153	0.532257
0.291623	0.150237
0.449294	0.490193
0.139756	0.457783
0.238518	0.054689
0.462151	0.375557
0.2369	0.0662703
0.289023	0.49511
0.279059	0.313277
0.0302651	0.131903
0.00691191	0.323386
0.325894	0.184064
0.26859	0.13067
0.439893	0.160256
0.169884	0.298064
0.00580651	-0.0108735
-0.0249904	0.364704
-0.125831	0.309663
0.340697	0.121461
0.411548	0.392702
-0.149038	-0.0111751
0.410106	0.100215
0.0322441	0.172592
0.136515	0.347696
0.404466	0.401693
-0.350099	0.0470519
0.30205	0.293272
-0.0921599	0.0122225
-0.0233719	0.244385
0.361145	-0.00567396
0.00814704	0.0934531
-0.150172	0.179124
0.110697	0.3527
0.0380014	0.308348
0.0054015	0.206403
0.175911	0.218306
0.283727	0.291318
0.00898467	0.374042
0.267488	0.270362
0.0601572	0.15909
0.280952	0.0898527
0.304895	0.12782
0.214075	0.219037
0.24815	0.0923697
0.393273	0.0416092
-0.0348593	0.106897
0.187125	0.124791
0.110162	0.0745338
0.319984	0.0437465
0.139699	0.13592
0.0520108	0.13079
0.0595998	0.123454
0.310033	0.143959
0.156741	0.0734929
0.179635	0.135643
-0.120677	0.140043
0.185102	0.0038054
0.0991576	0.203798
0.258629	0.0537272
-0.00298286	0.0534464
0.4245	0.0309306
0.0746478	0.0853606
0.402496	0.1104
0.320771	0.125253
0.0758963	0.1216
-0.0177662	0.0638107
0.164213	0.14055
0.405517	0.165619
-0.316848	0.037915
0.459113	0.0689594
0.240351	0.134868
0.549766	0.0905224
0.523401	0.107074
0.344713	0.212629
0.111155	-0.0594581
0.302912	0.0558453
0.457783	-0.0766076
0.498289	0.209788
0.4321	0.285094
0.375557	0.22906
0.481356	0.244625
0.235028	0.00483857
0.443786	-0.0689057
0.340915	0.200429
0.313277	0.260728
0.323386	0.0077555
0.184064	0.0693216
0.160256	0.0500812
0.362098	0.110249
-0.0179718	0.0904955
0.0286001	0.041796
0.0164323	0.100156
0.37641	0.322085
0.0140809	0.0373082
0.176671	0.0546768
0.0742196	0.298093
0.328323	0.228546
0.44122	0.0482494
0.0295304	0.110619
0.021818	0.0373159
-0.00100447	0.256904
0.373917	0.238094
0.00203519	0.169753
0.347696	0.0445038
0.292714	0.11067
0.317104	0.141836
0.0347201	0.138625
0.317512	0.241936
0.210058	0.201288
0.0548103	-0.158019
0.3527	0.161229
0.324452	0.0185355
0.308348	0.321753
0.422709	-0.119235
0.536233	0.153716
0.15909	0.101711
0.205448	0.0988528
0.0244258	0.0650231
0.0748856	0.0664333
0.0898527	-0.139498
0.289511	-0.00645898
0.12782	0.169288
0.0837042	0.0320466
0.124083	0.139916
0.271963	0.0735987
0.0518417	-0.0422132
0.0923697	0.171148
0.091298	0.116115
0.106897	0.0635443
0.124791	0.0132833
0.0745338	0.0673269
0.0921551	-0.164381
0.115832	0.106969
0.123454	0.0510341
0.143561	0.0705946
0.0524507	0.339088
0.18778	0.223754
0.184641	0.0870541
-0.00895763	0.241219
0.0734929	0.409168
0.116127	0.14616
0.164264	0.151722
0.296023	0.0435583
0.0518421	0.231522
0.0624693	0.181015
0.140043	0.170694
0.0038054	0.307553
0.203798	0.0328207
0.260699	0.126356
0.0309306	0.239361
0.1104	0.193537
0.122653	0.144273
0.212773	0.303204
0.0431396	0.184243
0.164945	0.178985
0.13857	0.293767
0.0422736	-0.110644
0.210021	0.325266
0.0689594	0.0235411
0.324233	0.064058
0.0107077	-0.157889
-0.00554385	0.00524708
0.12889	0.277883
0.116133	0.326501
0.212629	0.231869
0.0752206	0.172332
0.172704	0.173752
0.158255	0.0844026
0.181582	-0.0132581
0.199618	0.116058
0.209788	-0.0117931
0.288619	0.196643
0.160627	-0.00722719
0.224547	0.106628
0.0705725	0.118068
0.185627	0.0184472
0.258432	0.16925
0.309757	0.00113016
0.248627	-0.0886498
0.285094	0.0544322
0.155125	0.060608
0.22906	0.0348017
0.255336	0.177136
0.154302	0.000213907
0.221057	-0.0159932
0.156556	0.207198
0.296774	0.0838828
0.202504	0.128265
0.16359	-0.0915979
0.239909	-0.0218737
-0.0370996	0.00935829
0.0562038	-0.0378578
0.0479591	0.174976
0.172675	0.0495615
0.15104	-0.00431577
0.073989	0.03998
0.156876	-0.0945432
0.0546768	0.00844187
0.207276	0.0699207
0.0945431	0.180071
0.231462	0.0726143
0.171347	-0.0106156
0.0725084	0.175223
0.250011	0.134123
0.259797	0.151848
0.201288	-0.167409
0.0321744	0.190532
-0.177776	0.122008
0.00334172	-0.00419603
-0.107012	0.0394643
0.116537	0.0244457
0.321753	0.141504
-0.159161	0.0302855
0.19231	0.12885
0.312286	0.149237
0.254511	-0.0485813
-0.0129383	0.0223826
-0.118153	0.0422312
0.236912	0.0206965
0.167117	0.0548593
0.0924577	0.0129092
0.0650231	0.0066235
0.240231	0.052
-0.0930319	-0.0198911
-0.114227	0.0425397
0.139916	0.0195744
0.210055	0.0162649
0.303938	0.0253286
0.373388	0.0358496
0.221929	0.0780421
0.287768	0.0566479
0.181015	-0.00155784
0.170694	0.0353654
0.193537	0.0664093
0.248644	0.0469823
0.137081	-0.000405155
0.0325198	0.0139503
0.0931753	0.131522
0.192026	0.00686474
0.140218	0.0321719
0.0828001	0.0302345
-0.0252961	0.0680206
0.220631	0.054623
0.179406	0.00735769
0.175089	0.0387449
0.199299	0.0755941
0.0979489	-0.0523523
0.207198	0.0951403
-0.0915979	-0.0137831
0.00935829	0.0839437
0.174976	0.0816191
-0.0945432	0.0232205
0.0502204	0.0241299
0.194277	0.00861218
0.116753	0.0255145
0.222532	0.0468574
0.00698685	0.049406
0.174338	-0.0504266
0.201731	0.0192326
0.0679248	0.0901144
0.0202123	-0.0022947
0.206748	0.0554392
0.126671	0.0240584
0.0521415	0.0300192
0.0491653
0.097181
0.0461474
0.0199404
0.00546215
0.0685875
0.0501905
0.0131599
0.00486076
-0.0112766
0.0367529
0.0651809
0.0185922
-0.00408042
0.0662489
0.0491095
0.0482244
0.0288025
0.0322478
0.0366854
0.0620154
0.0549907
0.169951
-0.00866597
0.130894
0.00758372
0.0315224
-0.0255847
0.0418475
0.035233
0.0938406
0.0303757
-0.0239875
0.113117
0.019016
0.104772
0.0115628
0.0227573
0.0567007
0.158266
0.0474272
0.0152024
0.0343448
0.0200662
0.0270856
0.00285167
0.0456826
0.107762
