# Supplementary material for: Functional networks of inhibitory neurons orchestrate synchrony in the hippocampus
Source: PLoS Biol. 2024 Oct 14;22(10):e3002837. doi: 10.1371/journal.pbio.3002837 (PMC11501041; doi:10.1371/journal.pbio.3002837)
Supplement: S6 Data — (XLSX) [file pbio.3002837.s015.xlsx]

## Sheet: S3a
Distance
Neg	Pos	Unmod
211.428	34.4592	21.4997
124.778	43.4546	107.186
124.774	71.0887	142.799
88.6724	146.949	158.211
102.52	117.943	102.38
38.5816	182.579	55.4075
47.7627	14.0235	152.012
88.083	8.19742	145.256
209.741	124.019	131.856
73.6556	158.425	0
160.171	64.1644	161.322
105.308	80.4709	203.712
172.3	72.8745	193.619
86.4896	188.259	138.581
53.8155	45.2244	68.7516
100.171	185.577	166.027
171.217	69.0143	119.345
185.859	19.7633	160.097
	162.743	85.9619
	233.112	144.613
	63.3364	124.049
	26.3861	112.538
	29.9714	135.901
	51.7793	142.962
	17.917	97.7072
	153.012	58.9245
	68.6461	126.119
	157.092	52.9586
	192.742	56.073
	163.954	163.564
	27.079	162.629
	148.439	160.188
	88.4866	89.7801
	12.9946	110.807
	63.8951	102.143
	127.599	68.633
	20.0589	75.7885
	200.684	195.202
		184.446
		96.6264
		184.679
		171.448
		80.3271
		126.738
		67.4143
		116.357
		167.766
		164.884
		76.04
		25.3164
		122.361
		131.502
		188.714
		97.5195
		103.514
		114.686
		137.201
		127.203
		104.033
		21.0242
		91.7065
		137.892
		93.9002
		127.606
		65.1157
		83.699
		136.242
		83.2502
		116.246
		184.683
		130.683
		176.151
		148.888
		52.5923
		101.731
		136.607
		114.571
		177.074
		92.5628
		112.968
		175.747
		66.2011
		139.053
		123.386
		143.971
		90.3634
		177.493
		155.193
		108.315
		146.416
		71.0747
		64.664
		172.209
		128.214
		178.285
		107.589
		151.769
		103.574
		39.2028
		177.528
		166.649
		69.6792
		83.5823
		67.3233
		108.76
		136.029
		76.7832
		136.145
		214.923
		181.764
		169.561
		160.822
		150.398
		171.349
		126.16
		111.423
		133.184
		128.746
		87.7842
		78.9137
		161.893
		152.041
		147.301
		180.825
		120.545
		77.4758
		174.413
		69.3719
		55.9127
		76.7671
		6.19278
		45.5144
		160.689
		160.336
		64.4438
		155.277
		66.8663
		65.0499
		134.265
		177.234
		209.457
		70.7093
		132.629
		189.405
		161.635
		135.731
		88.0392
		190.453
		103.031
		106.746
		171.999
		107.815
		184.251
		147.299
		199.71
		99.6859
		160.551
		140.543
		168.925
		105.843
		195.058
		53.9415
		180.661
		146.391
		118.917
		164.64
		72.5309
		64.0667
		152.471
		203.973
		59.9272
		106.543
		118.38
		101.252
		125.613
		189.756
		123.851
		207.155
		197.45
		153.356
		187.43
		64.7862
		115.191
		57.3689
		67.2293
		187.318
		136.525
		192.35
		141.51
		175.285
		140.418
		146.871
		157.763
		106.997
		146.824
		116.572
		13.6602
		155.644
		88.324
		170.673
		86.6219
		166.785
		168.017
		89.8294
		109.473
		89.6046
		102.026
		119.182
		51.4798
		45.1008
		129.411
		59.1219
		149.689
		79.7006
		108.092
		22.2932
		157.094
		79.0054
		33.8771
		133.198
		93.6926
		150.314
		155.438
		72.3135
		110.267
		163.308
		125.973
		91.6663
		119.365
		98.8538
		124.373
		137.127
		197.08
		132.16
		177.279
		163.719
		96.9787
		145.585
		49.1712
		69.801
		117.386
		72.4128
		105.363
		33.5037
		80.7009
		134.969
		130.282
		98.9187
		98.5432
		43.0012
		214.098
		62.4817
		142.547
		39.9594
		75.9381
		98.6266
		78.7666
		217.92
		133.711
		96.4927
		160.075
		163.819
		65.6215
		37.3761
		30.4592
		78.965
		124.926
		200.831
		93.6294
		36.7461
		108.971
		147.078
		143.001
		104.48
		197.743
		89.4322
		202.195
		185.045
		110.52
		37.7188
		28.6762
		84.3292
		126.418
		182.673
		79.165
		124.834
		84.6327
		74.6242
		153.309
		46.951
		135.187
		84.1955
		44.6859
		171.937
		88.4754
		176.166
		70.574
		67.1345
		38.8507
		75.7733
		223.245
		3.15689
		114.888
		146.54
		148.665
		42.5856
		18.2449
		122.451
		13.8666
		88.514
		74.9142
		82.85
		139.636
		38.2936
		119.235
		223.077
		164.539
		191.249
		178.986
		111.142
		142.471
		89.5984
		122.701
		151.253
		208.553
		108.005
		33.8822
		120.346
		125.986
		143.791
		50.3653
		70.627
		188.006
		31.6791
		173.689
		116.123
		97.0186
		62.4145
		145.907
		78.261
		155.858
		154.343
		86.5577
		32.6085
		45.4363
		100.965
		38.3885
		80.7913
		116.835
		60.4246
		96.8961
		155.573
		120.35
		105.941
		165.695
		52.2405
		38.9886
		125.556
		153.756
		129.572
		118.76
		50.7433
		56.1447
		68.3588
		62.5761
		93.7567
		167.531
		126.971
		167.477
		203.351
		93.741
		138.658
		172.672
		62.0719
		63.8571
		86.0934
		96.2434
		63.3166
		105.972
		93.5897
		104.295
		63.4508
		74.9606
		133.451
		137.821
		106.456
		56.3815
		96.1727
		77.4175
		12.3005
		110.612
		44.3455
		32.4821
		102.631
		86.55
		43.2836
		115.778
		149.279
		96.6754
		67.0992
		15.2541
		138.679
		65.7697
		156.666
		166.593
		146.018
		14.3652
		154.246
		191.358
		91.1499
		31.4591
		33.5292
		60.6803
		79.5873
		132.18
		99.5753
		48.5262
		213.3
		72.4507
		100.4
		207.768
		160.659
		131.552
		110.24
		131.217
		179.572
		130.871
		147.238
		101.776
		60.0477
		189.502
		106.379
		122.964
		16.4565
		189.499
		113.044
		36.8073
		145.109
		46.5581
		64.0564
		129.005
		29.5587
		130.002
		51.4413
		36.6644
		185.911
		3.61899
		74.486
		65.0863
		24.2525
		132.067
		28.2066
		141.278
		36.8589
		171.988
		99.2118
		15.2517
		131.094
		204.922
		74.1752
		167.748
		72.9145
		55.876
		87.8146
		143.161
		151.355
		140.081
		180.93
		203.084
		125.946
		102.683
		94.6986
		174.704
		191.546
		145.122
		170.138
		23.4375
		81.5726
		44.9098
		197.765
		140.196
		131.957
		84.3597
		110.397
		68.9018
		114.228
		111.799
		159.309
		103.796
		164.925
		38.9952
		188.277
		165.644
		187.447
		135.399
		181.457
		75.1987
		170.685
		35.0065
		35.1485
		139.823
		175.892
		130.133
		129.012
		136.922
		64.3566
		92.1807
		36.5444
		82.3217
		35.2922
		125.035
		127.335
		96.3095
		109.498
		26.2618
		32.7152
		120.822
		146.959
		118.207
		61.8815
		18.5255
		61.5487
		139.154
		113.066
		120.493
		94.7083
		38.3631
		62.6761
		92.5996
		114.629
		56.0082
		72.7188
		92.3576
		15.7873
		39.8092
		55.2839
		80.7046
		85.9458
		99.6344
		49.541
		83.3674
		52.0803
		17.4037
		31.1903
		135.295
		17.1485
		41.0181
		102.352
		122.155
		100.194
		140.121
		67.6652
		76.9673
		55.6815
		63.237
		75.8099
		89.587
		83.6996
		25.1389
		41.6371
		28.5231
		60.992
		128.435
		129.302
		152.123
		64.239
		17.7031
		122.855
		102.316
		78.4886
		106.77
		114.075
		132.597
		73.8946
		184.741
		99.357
		111.961
		57.1832
		91.3969
		109.295
		117.827
		188.843
		72.8684
		106.546
		34.0788
		70.0806
		72.6288
		52.5992
		138.459
		127.698
		75.2355
		93.2406
		26.5231
		137.783
		86.9398
		33.5765
		119.329
		46.2169
		126.518
		118.767
		43.5887
		33.4997
		60.7338
		22.4654
		62.0221
		83.2137
		48.5758
		80.4433
		104.043
		47.4234
		48.9335
		73.6438
		105.732
		116.58
		114.47
		57.3208
		27.1424
		148.483
		108.668
		70.2083
		130.067
		94.5994
		101.873
		62.189
		29.3732
		23.1651
		114.898
		150.246
		107.232
		94.4526
		151.781
		16.3162
		70.4149
		111.441
		144.247
		68.176
		97.9857
		44.612
		45.1795
		68.8518
		66.3282
		100.021
		46.9868
		175.365
		20.6826
		69.7102
		85.3756
		8.50349
		115.9
		139.179
		38.1466
		141.802
		82.9261
		29.2041
		76.6468
		94.1218
		48.6327
		45.3845
		145.083
		43.1345
		77.647
		135.697
		87.8677
		58.8256
		122.222
		143.541
		80.444
		61.8338
		26.4172
		72.5536
		88.4277
		147.798
		100.617
		141.935
		137.841
		67.3482
		140.033
		90.0769
		101.568
		102.343
		122.142
		190.487
		156.098
		62.3529
		122.764
		73.1647
		38.9404
		145.754
		43.748
		97.943
		100.274
		124.862
		95.6303
		136.793
		84.1288
		116.807
		83.1426
		13.1991
		150.494
		69.195
		31.874
		152.574
		102.197
		59.9097
		169.236
		142.397
		58.9284
		62.6338
		126.387
		43.8747
		106.358
		75.9888
		135.098
		78.6947
		91.9444
		155.526
		35.3627
		90.8869
		163.535
		140.75
		25.5116
		142.702
		90.1385
		70.0367
		122.432
		40.6546
		104.743
		153.043
		145.233
		0
		178.931
		45.6343
		47.7747
		138.1
		100.817
		73.5154
		77.1051
		97.8241
		104.307
		68.2806
		154.222
		82.4036
		55.0837
		53.3211
		80.4338
		148.283
		112.256
		82.3619
		88.8604
		143.011
		107.909
		46.4205
		59.0761
		38.9281
		64.7843
		52.3927
		80.007
		79.1975
		36.348
		100.566
		110.158
		11.9514
		158.484
		97.3756
		95.5665
		125.806
		152.452
		122.863
		83.4819
		107.049
		74.6642
		139.135
		144.504
		53.6045
		23.4932
		75.7037
		79.5208
		58.1238
		65.8608
		155.331
		50.7561
		69.5475
		120.82
		116.559
		76.5766
		78.0417
		197.52
		108.543
		109.766
		52.0333
		85.6168
		169.602
		140.678
		52.0315
		161.105
		129.315
		74.0501
		80.9653
		66.4721
		184.574
		138.573
		171.122
		180.225
		99.3197
		77.97
		201.596
		120.418
		86.5747
		91.7365
		129.336
		175.501
		172.789
		69.7964
		91.6453
		43.5923
		164.273
		133.465
		76.6199
		147.551
		69.6374
		70.3287
		69.9522
		168.996
		31.8457
		169.403
		79.8795
		11.8268
		141.234
		130.886
		65.8131
		83.0619
		130.764
		38.4395
		91.3072
		61.3399
		96.9393
		81.3051
		85.3934
		17.1965
		115.898
		127.854
		31.8264
		121.855
		122.257
		119.746
		15.6911
		59.0665
		101.925
		96.5647
		99.3315
		126.308
		39.0731
		114.19
		92.438
		35.4767
		93.0281
		51.2659
		49.3103
		57.2738
		74.1138
		34.4592
		56.9796
		56.6205
		141.558
		31.6809
		25.2187
		122.824
		110.155
		93.5532
		16.8709
		136.961
		64.9109
		134.012
		139.875
		40.939
		82.0948
		108.065
		155.151
		62.5867
		113.484
		30.2465
		140.63
		146.121
		23.6725
		102.523
		104.029
		22.1604
		16.452
		124.178
		70.0823
		153.074
		105.908
		72.5989
		71.6583
		45.3792
		23.9786
		119.416
		65.9318
		100.378
		91.6826
		90.1626
		18.2217
		106.688
		50.2584
		96.1726
		30.0902
		6.40026
		50.0732
		48.2762
		69.7142
		34.2103
		26.8109
		40.3971
		32.3343
		38.687
		47.1323
		128.161
		71.5337
		83.6759
		114.291
		184.872
		44.0106
		31.0872
		88.6672
		110.792
		62.5077
		129.435
		49.2768
		90.9045
		73.2472
		120.782
		74.5513
		107.582
		153.221
		115.626
		75.3273
		103.994
		76.7718
		23.2215
		66.6918
		76.4674
		15.4302
		9.68092
		45.4401
		102.92
		21.0908
		33.8411
		53.2642
		49.1446
		191.684
		85.4834
		64.6672
		147.019
		112.797
		132.787
		93.3791
		107.748
		169.218
		58.1011
		56.6002
		63.7175
		143.22
		67.8568
		45.6883
		69.7767
		175.842
		57.8885
		69.9466
		59.9801
		67.2692
		24.1391
		46.0345
		45.5374
		72.9829
		143.303
		26.6536
		30.2554
		102.087
		102.887
		137.863
		169.833
		144.073
		91.9215
		122.976
		103.969
		77.1986
		69.4523
		121.024
		113.782
		152.815
		37.3284
		84.7908
		99.3634
		148.991
		116.748
		90.0186
		132.126
		42.5496
		94.6472
		144.003
		102.263
		60.3292
		74.7148
		94.5664
		43.7445
		87.996
		62.4429
		55.9528
		93.6842
		151.15
		94.2256
		151.896
		109.082
		35.5457
		131.98
		34.0078
		121.681
		37.7417
		83.961
		158.624
		113.107
		77.411
		49.0617
		155.793
		63.05
		86.8605
		52.6762
		40.6531
		62.9865
		151.831
		68.8715
		64.1765
		17.642
		156.053
		89.8363
		136.288
		77.9065
		78.7299
		40.3117
		64.2888
		105.622
		36.9008
		11.6643
		78.3369
		144.943
		10.116
		174.372
		0
		72.2634
		168.323
		180.226
		155.348
		119.331
		143.805
		79.1903
		140.651
		28.3746
		84.3168
		98.2016
		152.996
		66.7992
		47.5923
		105.187
		118.774
		82.9222
		44.2196
		40.2623
		55.1926
		144.546
		79.2501
		172.195
		115.174
		79.6909
		111.778
		143.79
		27.2061
		116.515
		104.06
		62.0333
		122.081
		140.061
		110.138
		105.366
		145.773
		129.017
		20.0489
		22.4935
		141.995
		107.4
		135.713
		148.258
		140.55
		134.799
		43.8467
		49.7559
		71.8995
		103.584
		133.725
		92.3003
		103.406
		77.865
		79.0753
		105.781
		113.587
		53.1272
		132.19
		145.999
		178.31
		78.7743
		71.7565
		51.7218
		105.887
		170.429
		51.8588
		128.029
		65.0303
		68.3416
		66.9691
		138.969
		58.4604
		86.8911
		84.1452
		144.338
		58.8613
		138.011
		159.389
		89.8814
		163.014
		131.879
		135.799
		78.4839
		99.9545
		91.2882
		113.858
		101.684
		137.845
		110.37
		150.914
		50.2533
		142.788
		95.425
		21.1615
		146.393
		45.2887
		127.239
		74.2842
		97.131
		125.42
		136.174
		76.8656
		90.0163
		40.9592
		104.048
		99.0517
		103.597
		133.85
		141.72
		117.852
		30.8493
		108.369
		101.822
		138.275
		35.5536
		122.188
		143.056
		66.456
		99.0249
		65.8172
		154.127
		148.646
		150.178
		94.1999
		101.809
		75.114
		43.4632
		131.352
		55.4132
		23.0548
		107.234
		126.958
		140.175
		88.9996
		143.524
		25.1479
		94.8461
		163.375
		93.2345
		135.598
		44.8901
		69.1931
		37.2029
		42.1121
		183.598
		76.7937
		143.85
		111.51
		157.543
		152.785
		87.4168
		106.321
		120.011
		90.7557
		170.532
		142.741
		160.737
		39.6024
		50.9653
		25.6671
		70.2082
		106.171
		68.7769
		67.0777
		116.777
		22.6199
		119.951
		99.3347
		103.538
		75.8126
		144.337
		71.6979
		90.5323
		91.2842
		98.9651
		104.336
		25.5432
		49.7109
		106.367
		113.708
		88.3735
		174.329
		130.529
		138.602
		23.1151
		130.642
		20.6713
		26.8524
		124.932
		141.79
		129.835
		118.554
		111.617
		75.1529
		100.821
		155.106
		152.321
		93.6591
		141.967
		96.5344
		48.1295
		37.3225
		100.068
		80.2683
		96.5713
		42.6111
		120.477
		108.742
		115.072
		121.482
		47.9558
		145.637
		147.483
		143.015
		158.491
		97.9653
		181.553
		101.197
		102.214
		123.435
		52.4629
		120.269
		129.112
		61.1204
		30.7401
		64.2724
		90.4651
		140.629
		136.075
		90.986
		115.491
		75.9344
		30.3263
		144.895
		85.9944
		61.726
		139.517
		74.8365
		136.963
		141.973
		76.7439
		139.082
		45.2252
		46.2174
		142.841
		96.6756
		46.3939
		165.351
		32.9412
		45.8615
		36.6974
		107.153
		33.1707
		82.0151
		69.4635
		82.9399
		157.722
		168.812
		106.773
		32.25
		76.9163
		90.4118
		89.0504
		62.9079
		37.2269
		88.0674
		46.8153
		84.731
		58.2565
		102.835
		147.701
		23.132
		92.6664
		60.4673
		73.1274
		163.767
		135.6
		59.6232
		54.9555
		57.0045
		123.067
		142.643
		126.668
		30.3893
		62.8925
		82.9939
		132.959
		107.953
		117.564
		76.8268
		161.341
		114.355
		66.6408
		81.9618
		11.7797
		48.432
		63.7895
		104.354
		115.954
		84.2963
		153.778
		61.1407
		115.25
		202.161
		188.837
		67.9877
		71.237
		121.339
		17.7007
		162.248
		96.5468
		163.552
		158.687
		113.217
		124.667
		46.7841
		115.688
		39.2041
		193.584
		169.981
		116.063
		180.535
		118.097
		76.1015
		66.0399
		129.349
		170.79
		98.1213
		86.3548
		64.2561
		110.453
		130.868
		53.3416
		71.7099
		96.9918
		145.088
		140.721
		47.3748
		97.991
		79.9835
		39.7715
		33.464
		199.665
		88.8218
		56.2133
		0
		144.523
		95.1895
		91.256
		79.2996
		128.562
		112.059
		154.884
		106.851
		68.787
		45.7851
		64.1344
		130.726
		58.5384
		155.855
		34.042
		196.353
		113.531
		24.6734
		89.6545
		109.139
		186.151
		90.638
		10.101
		204.293
		118.527
		215.2
		118.532
		82.2368
		186.752
		130.386
		120.881
		103.106
		150.055
		16.0565
		81.7684
		55.375
		151.397
		139.64
		55.1788
		102.057
		96.6854
		125.167
		129.087
		137.759
		52.5905
		30.1631
		63.4066
		118.99
		57.6252
		98.9833
		48.7414
		146.618
		74.9635
		133.341
		118.9
		154.604
		115.268
		105.367
		128.689
		87.4244
		133.446
		92.0199
		42.6775
		118.096
		141.138
		170.786
		45.233
		71.6148
		17.9483
		188.321
		113.018
		147.894
		161.671
		73.9806
		130.479
		54.9218
		168.57
		95.9069
		99.9632
		31.827
		155.308
		28.7181
		139.598
		75.1632
		136.574
		157.218
		50.5056
		110.982
		144.664
		105.658
		46.0403
		98.6594
		50.8885
		108.865
		57.0015
		133.155
		107.936
		77.0528
		28.2905
		172.152
		51.2671
		81.4625
		64.5624
		181.154
		49.1939
		46.1746
		139.949
		37.9837
		123.984
		25.0746
		158.508
		90.9841
		111.433
		184.004
		160.108
		75.8943
		162.064
		60.9731
		122.271
		131.658
		112.142
		13.6715
		104.701
		104.121
		9.81866
		131.17
		66.7976
		43.7192
		76.2119
		45.0552
		80.4888
		89.8406
		50.2014
		99.6937
		145.274
		75.6741
		26.596
		31.9369
		45.7889
		137.349
		83.9866
		57.4733
		0
		37.876
		36.8438
		128.277
		37.3487
		91.177
		70.7321
		77.7387
		79.9437
		118.367
		82.3573
		59.1259
		92.0257
		86.1199
		46.8901
		20.914
		109.245
		64.8003
		18.517
		46.7576
		159.059
		98.8772
		59.5735
		76.0925
		47.6223
		64.1879
		102.633
		37.0667
		60.9945
		24.3458
		115.87
		55.7931
		173.456
		82.416
		101.408
		133.046
		71.2978
		31.2769
		75.9514
		77.9254
		83.3708
		115.487
		107.712
		119.783
		103.503
		84.1331
		96.7069
		88.4433
		33.026
		82.9256
		116.683
		46.3468
		72.4039
		88.4046
		78.1807
		115.62
		49.2108
		92.8706
		72.6272
		80.8727
		88.9872
		33.6133
		92.5336
		113.64
		68.6582
		76.1147
		117.863
		115.411
		92.8337
		117.721
		93.9074
		94.4784
		108.161
		49.5727
		110.308
		34.4887
		30.7525
		90.335
		44.7428
		125.67
		53.6303
		74.6462
		127.966
		72.4996
		101.329
		80.004
		120.776
		93.8633
		99.986
		82.8103
		102.875
		96.1342
		48.1923
		24.2498
		70.9713
		84.0658
		107.735
		111.752
		130.766
		57.9835
		78.4938
		123.548
		67.3672
		57.0945
		89.7595
		68.6352
		84.1804
		134.188
		69.0841
		88.6475
		158.317
		160.299
		52.8643
		89.7235
		62.1971
		77.8888
		175.662
		115.362
		106.205
		97.6517
		62.3168
		156.817
		95.3693
		92.2153
		113.17
		119.724
		43.7651
		104.566
		89.7005
		85.5625
		98.2599
		143.409
		111.816
		104.731
		80.0314
		109.976
		100.848
		106.443
		56.7851
		89.9833
		62.6886
		77.2968
		143.66
		119.775
		118.668
		42.8138
		114.245
		162.514
		76.0019
		94.1272
		45.4276
		181.275
		52.1473
		13.1974
		115.586
		97.6373
		98.7705
		56.6335
		60.7106
		43.4306
		102.413
		125.533
		121.116
		47.4832
		53.8383
		73.95
		105.633
		100.266
		87.9509
		48.8966
		111.127
		109.965
		122.61
		127.977
		69.927
		102.88
		50.7997
		63.3904
		124.952
		67.8238
		137.265
		106.98
		95.8235
		101.653
		67.6827
		72.9042
		102.631
		119.702
		65.85
		142.359
		95.7346
		86.3309
		115.028
		98.4692
		143.345
		61.5498
		138.015
		137.054
		113.087
		79.0099
		51.9874
		106.736
		115.945
		41.4693
		103.869
		67.2642
		42.4157
		100.197
		131.147
		75.3274
		88.3619
		11.0085
		43.9678
		25.4409
		30.3933
		63.9934
		82.8019
		101.951
		75.6701
		80.7338
		0
		45.9188
		89.4597
		106.302
		46.3443
		129.541
		113.108
		75.9429
		60.2519
		66.5985
		36.1233
		88.8677
		114.778
		82.5407
		71.0859
		138.316
		100.058
		61.1659
		145.719
		56.9274
		120.614
		76.5543
		65.3206
		115.401
		72.8244
		158.281
		32.1578
		72.2169
		93.4835
		58.0622
		76.1937
		16.4423
		81.8489
		100.356
		95.6871
		47.5797
		83.0699
		108.627
		172.282
		85.1249
		36.6828
		60.0145
		13.4521
		38.2522
		116.663
		74.0037
		125.434
		83.3293
		92.6541
		49.5771
		30.5177
		118.737
		157.893
		93.5317
		114.986
		69.0923
		94.1957
		70.7325
		126.281
		111.332
		107.331
		116.37
		78.7989
		134.236
		75.9987
		110.153
		85.6188
		30.1619
		117.302
		87.6965
		33.0183
		117.539
		86.4224
		117.823
		25.2594
		46.8273
		39.901
		131.014
		43.4546
		89.6004
		113.124
		157.832
		50.0017
		103.25
		82.8301
		102.612
		57.9008
		147.987
		19.6806
		116.634
		69.6407
		78.5174
		118.263
		34.8258
		87.0198
		103.853
		91.7445
		135.719
		54.6483
		71.9614
		84.6175
		112.588
		48.0597
		92.7568
		96.6093
		100.946
		78.6002
		107.195
		55.743
		77.0805
		61.7808
		56.8281
		84.1124
		144.116
		61.8558
		69.8556
		79.3163
		108.455
		98.5102
		122.392
		128.829
		175.81
		49.0861
		189.32
		67.7227
		108.731
		158.946
		162.578
		111.891
		109.936
		61.4887
		94.6334
		78.1962
		74.3936
		73.8578
		74.4232
		99.7749
		25.6173
		65.4288
		51.5759
		73.8565
		99.4171
		52.4444
		69.9668
		80.6952
		116.079
		104.098
		95.728
		82.7236
		95.2993
		81.1643
		94.9249
		36.6323
		43.2718
		98.5281
		81.3677
		103.339
		96.1023
		92.6072
		182.202
		22.6353
		43.9647
		73.8981
		100.058
		112.654
		54.2335
		23.0531
		89.982
		101.156
		94.1511
		127.838
		166.249
		64.1172
		121.21
		117.538
		164.484
		133.632
		48.5785
		86.3444
		54.9759
		102.091
		154.522
		110.629
		126.619
		54.0117
		97.5788
		83.8999
		141.753
		105.598
		98.6654
		122.807
		35.6219
		114.668
		97.3266
		141.289
		37.9149
		93.21
		76.6673
		102.216
		78.0263
		74.9961
		145.381
		62.7918
		112.687
		19.6176
		86.4979
		89.2068
		129.51
		73.2679
		109.038
		55.151
		116.298
		127.385
		134.291
		156.36
		75.5895
		106.282
		127.921
		40.0961
		106.227
		119.121
		48.4092
		150.547
		31.1581
		36.315
		34.7122
		94.7547
		40.9031
		74.5324
		20.9951
		136.945
		146.163
		160.979
		94.1367
		63.0586
		31.0562
		11.6899
		84.4762
		83.248
		56.8508
		102.073
		182.637
[truncated: 25,037 more rows]

## Sheet: S3b
Baseline correlation
Pos	Neg	Unmod
0.029743	0.21192	0.0580215
-0.0324284	0.280824	-0.0511783
0.214677	0.191124	-0.0668751
0.284721	0.627664	-0.191182
0.394635	-0.0763524	-0.0106229
0.559424	0.254775	-0.0187173
0.2565	0.170895	-0.139541
0.235032	0.26974	-0.00926608
0.0986466	-0.121957	0.0635421
-0.0657043	0.172861	0.12312
0.0204134	0.199482	-0.00233197
0.106393	0.0723141	-0.0332486
0.104555	0.619049	-0.038702
0.0354701	-0.253871	-0.0578828
0.179823	0.0491364	0.059186
0.0828375	-0.00280632	0.348114
0.152272	0.039162	0.00981939
-0.0915421	-0.019445	0.0131273
-0.0486701	-0.0598107	0.133305
0.457245	0.116204	0.0693667
0.379525	0.296614	0.0196864
0.241766	-0.681331	0.265766
0.0794674	-0.470055	-0.0444773
-0.0697686		0.0834486
0.0721554		0.104706
0.000623311		-0.0723396
-0.0342238		-0.0309954
-0.0362153		-0.0908294
0.0698503		-0.0154208
0.0658872		0.0905026
0.140174		0.0257339
0.0016204		-0.0745005
-0.059656		-0.0398299
0.285193		0.0243861
0.0809442		0.015908
-0.0652125		-0.0276357
0.203077		0.476186
0.362026		0.0747836
0.0686297		0.105351
		-0.0362784
		0.0304808
		-0.0151975
		0.180799
		-0.117634
		-0.0201669
		0.0300574
		0.103627
		0.0127657
		0.0509435
		0.0104498
		0.0666233
		0.0750102
		0.354063
		0.270919
		0.100205
		-0.0253042
		0.0582439
		-0.0193864
		-0.0357487
		-0.010438
		0.147072
		0.0933719
		-0.100963
		0.0137465
		-0.0961791
		-0.0637151
		-0.13768
		-0.0142111
		-0.0355272
		0.0949603
		0.0818538
		0.0798502
		-0.0361481
		0.00167215
		-0.0818577
		0.102416
		0.0106773
		0.0161892
		-0.0798974
		0.266734
		0.0515604
		-0.288943
		-7.46587e-05
		-0.00421688
		0.0954063
		-0.0885959
		-0.0372402
		0.0191155
		-0.0200347
		-0.0609735
		-0.0627057
		-0.0185736
		0.0616734
		0.0650707
		-0.127578
		0.0505342
		0.0316305
		0.0867672
		0.0505982
		0.016769
		0.0503158
		-0.0378826
		0.162076
		-0.0576112
		-0.0457151
		0.0895554
		-0.122035
		-0.0170921
		0.0689124
		0.0968019
		0.0813719
		0.050979
		0.0509795
		-0.0869225
		-0.0507186
		0.0835504
		0.110977
		0.0107272
		-0.0638327
		-0.00185142
		-0.0900663
		0.00110122
		-0.00596067
		0.0651593
		-0.00504293
		-0.0193949
		0.00755308
		-0.0699675
		0.0356726
		0.0566913
		-0.0302454
		-0.0928202
		0.00872079
		0.0137215
		0.0160092
		0.197065
		0.0376681
		-0.0343791
		-0.0243222
		0.044239
		0.0597289
		-0.0536759
		-0.0588394
		0.0405996
		0.188458
		-0.0649202
		0.0518381
		0.0337677
		0.157374
		-0.150734
		0.133324
		0.0571902
		0.0526677
		0.00858074
		-0.0645067
		-0.0743738
		0.0330117
		0.0438071
		-0.0158628
		0.0606027
		0.156678
		-0.0828698
		0.037645
		0.0376311
		-0.0333566
		0.0391629
		0.162907
		0.0260345
		0.00455749
		-0.00904827
		-0.128565
		-0.0925772
		0.158778
		0.106633
		-0.0666045
		-0.0163791
		-0.00490102
		-0.156567
		0.137171
		0.0207638
		0.0775777
		-0.0878978
		-0.105215
		-0.0800939
		0.0335299
		0.1705
		-0.0432597
		-0.0276581
		-0.0499414
		-0.0429456
		0.0715152
		-0.108486
		0.0673246
		0.0506209
		0.0903675
		0.00577723
		-0.123375
		-0.0440479
		0.0403357
		0.00963557
		0.0570587
		-0.0113955
		-0.0759874
		-0.0991596
		-0.0658012
		-0.00645337
		0.0153469
		-0.092187
		-0.0760755
		0.167909
		-0.0689181
		-0.0792417
		-0.0950984
		-0.160738
		-0.0397015
		-0.128384
		-0.00145585
		0.184352
		0.0191338
		0.0536312
		-0.0841417
		-0.105114
		-0.0461936
		-0.0660815
		0.041726
		-0.0779978
		0.0192954
		-0.0653717
		0.0329167
		-0.0430453
		-0.153881
		-0.117881
		-0.068808
		-0.0274845
		0.0928024
		0.110893
		0.0300447
		-0.00332481
		-0.0181887
		0.0406403
		0.153415
		-0.0321888
		0.0819636
		-0.0867132
		0.203749
		0.000843728
		0.123219
		-0.0623881
		-0.0697209
		0.00434104
		-0.0649021
		-0.0931909
		0.00398297
		-0.0528457
		0.0776651
		0.0610051
		-0.0520038
		-0.0156701
		-0.0884514
		-0.0188886
		-0.0644096
		0.0375886
		-0.0547022
		-0.0811583
		0.0285399
		0.111942
		-1.80486e-05
		-0.0244905
		0.0229953
		0.0304238
		-0.0803265
		-0.00999552
		0.0322994
		-0.0405665
		0.0931664
		-0.0992888
		-0.0110118
		0.0507687
		-0.0699935
		-0.14467
		0.0195844
		-0.0291549
		-0.0266705
		0.0203409
		-0.14928
		0.0381595
		0.0343878
		-0.0190956
		0.258935
		-0.0349047
		-0.0591921
		-0.164569
		0.0606543
		-0.13348
		-0.0875
		-0.0746409
		0.0329723
		-0.0282835
		-0.0350271
		-0.0136107
		0.0142244
		0.0398278
		0.126956
		0.0319867
		-0.174617
		-0.128915
		-0.0823336
		-0.0643912
		0.0304188
		0.00604568
		-0.0274349
		0.00696153
		0.0305634
		0.176971
		-0.162805
		-0.0727447
		-0.00905037
		-0.0623088
		0.0640252
		-0.0109431
		-0.0346602
		-0.0339927
		-0.0508762
		-0.0321859
		0.083142
		-0.0532063
		0.0940129
		-0.0616785
		0.0343451
		-0.0268694
		-0.077059
		-0.129609
		0.0737994
		-0.0308419
		0.117689
		0.0247803
		-0.0446129
		-0.0351617
		0.00654583
		-0.0820379
		-0.055628
		-0.0888754
		0.0749272
		0.00521574
		0.112004
		-0.0642001
		0.0983826
		0.123329
		-0.0494091
		-0.0409631
		0.0393739
		0.0270025
		-0.0597395
		-0.0901739
		-0.0506064
		-0.060197
		-0.0699645
		-0.0260087
		-0.0454193
		0.0217902
		-0.0293354
		0.0298867
		0.0441968
		-0.0414738
		0.0084199
		-0.0693915
		-0.0652748
		-0.0566238
		-0.030251
		0.0205755
		-0.0753097
		0.0240142
		0.0048786
		0.0124834
		-0.023094
		-0.0863681
		-0.0656184
		-0.0585461
		-0.033007
		0.0697817
		-0.0314124
		-0.0437877
		0.0963419
		0.066795
		0.155294
		0.00331908
		0.0343875
		-0.0352448
		-0.0261394
		0.02967
		-0.057315
		-0.00728532
		-0.027159
		0.0573667
		-0.0540002
		-0.15047
		0.0741675
		0.0303641
		-0.0179331
		-0.0203399
		0.0628669
		0.0385551
		-0.0337923
		-0.145972
		-0.104984
		-0.00146873
		-0.0533039
		-0.172433
		-0.0479611
		0.0833625
		-0.0605011
		0.00591096
		-0.088385
		0.0590505
		0.029114
		-0.0617794
		-0.0171975
		-0.0271268
		-0.00664882
		0.0381507
		-0.133592
		-0.0176373
		0.347937
		0.0934139
		-0.0321526
		-0.0407974
		-0.127607
		0.0841655
		0.000913416
		-0.0380716
		-0.0557518
		-0.0847785
		-0.0050655
		0.0100486
		-5.76648e-05
		-0.019644
		-0.0520561
		-0.0991754
		-0.0079107
		0.0987384
		-0.0162572
		-0.0206372
		-0.0541586
		-0.0594808
		0.0265731
		-0.088265
		-0.0589208
		0.122984
		-0.011728
		0.175179
		0.0371447
		-0.056028
		0.304504
		0.105959
		0.0867992
		0.0344618
		0.0434544
		0.033468
		0.179831
		-0.0236397
		-0.0191721
		-0.0382094
		0.0791349
		-0.0314028
		-0.0865614
		0.0612155
		-0.0922602
		-0.0242703
		-0.0408986
		-0.0111186
		-0.157632
		-0.101123
		0.0359943
		0.0895346
		0.0836352
		0.0427539
		-0.0634848
		0.00095862
		-0.0470656
		-0.0102778
		-0.0661228
		-0.0978181
		-0.0571245
		-0.0241746
		-0.0429866
		0.0822437
		-0.115061
		0.127382
		-0.020826
		-0.143421
		-0.0036028
		0.051401
		0.142061
		-0.0453659
		0.109047
		0.147997
		-0.0472664
		-0.0832305
		0.25787
		0.0423791
		0.0987915
		0.0605924
		-0.0177992
		0.0161132
		0.0623191
		0.103271
		0.0178891
		0.14901
		0.133451
		0.119554
		0.143508
		0.158373
		0.281869
		0.0846324
		-0.0672423
		-0.00274576
		0.0591426
		0.0504003
		-0.00289955
		-0.0227243
		0.0285082
		0.166156
		0.0418522
		0.0513719
		0.078478
		-0.0316053
		0.160445
		0.054736
		-0.056214
		0.0262894
		0.107546
		0.240374
		0.00334698
		0.115868
		0.118645
		0.0660853
		0.09283
		0.0209513
		0.0827592
		0.0538283
		0.118604
		0.144817
		0.019849
		0.0792524
		0.0643793
		0.00396094
		0.0690027
		0.0572491
		0.11967
		0.134625
		0.0344381
		0.0178056
		0.00372417
		0.0460569
		0.0278169
		0.00200279
		0.0693698
		0.191913
		-0.0152766
		0.0749361
		0.0330286
		0.108843
		0.169853
		-0.0245234
		-0.0928302
		0.0617572
		0.0370232
		0.050704
		0.060517
		0.105553
		0.0414068
		0.102688
		0.151219
		0.111356
		-0.00893098
		0.0193126
		0.0518406
		0.0353347
		-0.0242483
		0.0916735
		0.18976
		0.0392
		0.0224676
		0.123273
		0.0126982
		0.0773358
		0.161456
		0.266259
		0.0943882
		0.119895
		-0.0305769
		0.0142182
		0.0198947
		0.177914
		0.00355217
		0.0688746
		0.0918208
		0.18103
		0.161224
		0.0776909
		0.159767
		0.118481
		0.0149953
		0.0169735
		0.024296
		0.119824
		0.0781931
		0.0803493
		0.0142597
		0.0327392
		0.121214
		0.17554
		0.0368439
		0.0818557
		0.0683806
		-0.00208046
		0.117486
		0.141858
		0.15695
		-0.0561405
		0.00260659
		0.0362085
		0.0254204
		0.0221943
		0.128967
		0.106439
		0.0589384
		0.0967358
		0.0214838
		0.0907378
		-0.0673349
		0.119556
		0.0508304
		0.101867
		0.00525158
		0.0396419
		0.0710395
		0.0773434
		0.0980553
		0.0413101
		0.141053
		0.0975661
		0.174134
		0.0943316
		0.0575222
		0.121249
		0.0914339
		0.0145814
		0.0849012
		-0.097489
		0.129631
		0.0915363
		0.0153207
		0.0430747
		0.266597
		0.114365
		0.067803
		0.142489
		-0.139858
		0.0377618
		0.0498459
		0.0438281
		-0.0567959
		0.131128
		0.0750362
		0.0465196
		0.0011657
		0.042984
		0.0955585
		0.0575627
		0.0611558
		0.134801
		0.0174984
		0.0315355
		0.00261141
		0.0969024
		0.29316
		0.130215
		0.0390934
		0.0822133
		0.0245615
		0.0634076
		-0.00314967
		-0.0124463
		0.000849738
		0.0658723
		0.0878308
		0.00481974
		0.0560003
		0.0752844
		0.0544587
		0.165267
		0.471596
		0.0495229
		0.063221
		0.00896434
		0.0586555
		0.0533658
		-0.0157019
		0.117274
		0.0457324
		0.0301255
		-0.000469518
		-0.0159429
		0.056718
		0.173078
		0.0639847
		0.0779765
		0.0168856
		-0.0789705
		0.0761161
		0.041925
		0.0495268
		0.0854609
		0.103918
		0.0711698
		0.0487126
		0.0189566
		0.12424
		0.161476
		0.0571908
		0.0535901
		0.0153838
		0.0180397
		0.0436107
		0.015495
		0.0773846
		0.0828855
		0.0500049
		0.0574799
		-0.00619192
		0.0283099
		0.0883609
		0.0875046
		0.21916
		-0.0160554
		0.0686705
		0.0364138
		0.0320599
		0.124329
		0.055967
		0.0246633
		0.0858861
		0.155133
		0.101918
		0.0682372
		0.0853883
		0.0902902
		0.0795932
		0.0503803
		0.0721776
		0.126229
		0.0607028
		0.0305483
		0.0771804
		0.0834896
		0.00176895
		0.0866097
		0.0567372
		0.262201
		0.0555481
		0.043329
		0.104825
		0.0220575
		-0.0315275
		0.165036
		0.009031
		0.0494724
		0.404691
		0.101563
		-0.0264485
		-0.0935707
		0.0672289
		0.0642392
		0.145485
		-0.00557512
		0.209494
		0.244945
		0.126476
		-0.00588211
		-0.00103638
		0.150963
		0.0624163
		0.0224053
		0.147176
		-0.034298
		0.262512
		0.049719
		-0.0492628
		-0.115465
		0.206211
		0.0366359
		0.0770379
		0.015189
		0.0457192
		-0.0718669
		-0.042757
		-0.0640488
		-0.0025194
		-0.135394
		0.253513
		0.189255
		0.152845
		0.00268231
		0.104319
		0.257407
		0.278962
		-0.000564098
		-0.0832101
		0.0386663
		0.0653658
		0.292904
		0.238817
		0.0756627
		0.0268705
		0.347144
		0.0566898
		0.218932
		0.112521
		0.113245
		0.142948
		0.41068
		-0.0759621
		-0.0331074
		0.398044
		0.0539519
		0.0860937
		0.40945
		0.0238388
		-0.0258514
		0.222557
		0.0329358
		0.133573
		0.217978
		-0.00687153
		0.244547
		0.363028
		0.10638
		0.341435
		0.429098
		0.0123371
		0.362841
		0.0407419
		0.397659
		-0.0591337
		0.271999
		0.320206
		0.25075
		0.299442
		0.012194
		0.124783
		0.1449
		0.0281482
		-0.0423798
		0.111764
		9.42616e-05
		0.144884
		0.286944
		0.21277
		0.415952
		0.141285
		0.679285
		0.366341
		0.399136
		0.225435
		-0.0400665
		0.0538086
		0.420459
		0.271479
		0.226657
		0.244421
		0.174279
		-0.0787499
		0.186848
		0.110769
		0.449158
		0.428607
		0.372394
		0.455679
		0.0991073
		0.161458
		0.450763
		0.225076
		0.215721
		0.316091
		0.124022
		0.267091
		0.168856
		-0.024587
		0.121681
		0.268686
		0.509619
		0.0842891
		0.235824
		0.0584928
		0.348909
		0.432772
		0.302079
		0.225166
		0.195056
		0.307985
		0.251406
		0.438134
		0.460671
		0.272801
		0.322537
		0.143162
		0.229314
		0.0857267
		0.0824483
		0.405609
		0.0944874
		0.157035
		0.138951
		0.0222823
		0.0914826
		0.385228
		0.49349
		0.111198
		0.180155
		0.309365
		0.336151
		0.0976635
		0.0866989
		0.1549
		0.143476
		0.0714706
		0.327022
		0.296285
		0.303428
		0.200401
		0.243347
		0.274437
		0.0783422
		0.165471
		0.19608
		0.256573
		-0.0116486
		0.311766
		0.4199
		0.312258
		0.145181
		0.263443
		0.0111228
		0.339413
		0.0509434
		0.0331361
		0.383857
		0.176421
		0.0992361
		-0.0478188
		0.109699
		0.04184
		0.0964537
		0.157347
		0.0886395
		0.371099
		0.346759
		-0.0651173
		0.14919
		0.0931818
		0.390523
		0.298672
		0.05643
		0.0389153
		0.236407
		0.177852
		0.235249
		0.328628
		-0.0427476
		-0.0438241
		0.377241
		0.186362
		-0.0125755
		0.320643
		0.218852
		0.0955419
		0.176869
		0.240704
		0.0880538
		0.215114
		0.226649
		0.16273
		0.246446
		0.179793
		0.426195
		0.00203722
		0.137312
		0.197902
		0.165195
		0.102088
		0.0962448
		0.135403
		0.319524
		0.168888
		0.385686
		0.316233
		0.277434
		0.115937
		0.189433
		0.308474
		0.126117
		0.147126
		0.245158
		0.17307
		0.207993
		0.351006
		0.070362
		0.145161
		0.114166
		0.260934
		0.311592
		0.444879
		0.212737
		0.400547
		0.0516071
		0.176478
		0.0253602
		0.0402286
		0.0142164
		0.27428
		0.233732
		0.356918
		0.185668
		0.158517
		0.264073
		0.389892
		0.444608
		0.274418
		0.273123
		0.0844021
		0.0424764
		-0.00147072
		0.322661
		0.125145
		0.0801501
		0.182834
		0.501926
		0.202613
		0.219891
		0.460912
		0.26095
		0.102646
		0.154154
		0.117166
		0.380446
		0.828259
		-0.0960317
		0.113242
		0.573882
		0.411434
		0.204876
		0.236693
		0.301221
		0.335279
		0.121079
		0.266407
		-0.0177947
		0.347998
		0.328338
		0.116288
		0.0345389
		-0.180544
		0.406731
		0.158058
		0.239925
		0.0894507
		0.211128
		0.380078
		0.407525
		0.165922
		0.168886
		0.399527
		0.24877
		-0.00430822
		0.129833
		0.330751
		0.361203
		0.193776
		0.151711
		0.319425
		0.163534
		0.111742
		0.35616
		0.300533
		-0.00399972
		0.36575
		0.196294
		0.279828
		0.0308839
		0.257727
		0.409502
		0.108821
		0.0891877
		0.16781
		0.112903
		0.0511799
		0.451227
		0.0303404
		0.380277
		0.173193
		0.257518
		0.137903
		0.30961
		0.131673
		0.237792
		0.377707
		0.368553
		0.289016
		0.13433
		0.221067
		0.192439
		0.160414
		0.324305
		0.197112
		0.233417
		0.279966
		0.0480301
		0.277329
		-0.0415364
		0.131653
		0.110589
		0.0135326
		0.459929
		0.217301
		0.374777
		0.356976
		0.507963
		0.210826
		0.118152
		0.391846
		0.221262
		0.277342
		0.0217501
		0.201746
		0.142772
		0.380094
		0.156748
		0.1702
		0.162693
		0.0364524
		0.0486806
		0.117175
		0.217105
		0.357898
		0.000108427
		-0.0788904
		0.0770133
		0.0412024
		0.390324
		0.33827
		0.112941
		0.299501
		0.140396
		0.138252
		0.323671
		0.356444
		-0.00711692
		0.0278814
		0.211979
		0.189495
		0.23146
		0.335645
		0.110284
		0.0173772
		0.227727
		0.252365
		0.00283165
		0.071444
		0.113569
		0.124678
		0.241998
		0.273548
		0.108855
		-0.0447766
		0.245128
		0.160405
		0.0348069
		0.165395
		0.275657
		0.192029
		0.30278
		0.193584
		0.0705599
		0.421888
		0.181921
		0.20612
		0.138187
		0.111308
		0.195177
		0.34603
		0.0252806
		0.262826
		0.258397
		0.149463
		0.307579
		0.185202
		-0.0120566
		0.323697
		0.196328
		-0.100107
		-0.0905149
		0.0808223
		0.209529
		0.088754
		-0.174039
		0.0942911
		0.304902
		0.191768
		0.049756
		0.210332
		0.149732
		0.0300458
		0.156098
		0.0696312
		-0.0699011
		0.115477
		-0.0463371
		-0.0238404
		0.403719
		0.339425
		0.179749
		0.288945
		0.176373
		0.0810404
		0.293573
		0.143146
		0.11825
		0.145462
		-0.0423907
		0.0357944
		0.152235
		0.176807
		-0.0567016
		0.0172101
		-0.0131628
		-0.123888
		-0.142487
		-0.00499321
		0.10331
		-0.0613568
		0.177869
		-0.0684316
		0.0154466
		-0.126893
		-0.0181172
		0.280903
		-0.00156691
		0.273199
		0.11032
		0.17383
		-0.268817
		0.0476449
		0.0025811
		-0.0434679
		-0.0491924
		0.0042991
		0.249145
		0.266468
		0.0937899
		0.109623
		-0.0991878
		-0.2967
		0.0606983
		0.34454
		0.163882
		-0.0884289
		-0.0370159
		0.0239583
		0.0423097
		0.0170387
		0.00205356
		-0.120297
		-0.237084
		0.031888
		-0.0215903
		0.247574
		0.0549511
		0.264861
		0.120646
		-0.100336
		-0.166136
		-0.045768
		0.0895205
		0.19139
		0.0172918
		-0.0271602
		0.0400474
		-0.0171108
		0.313653
		0.0144307
		0.175995
		0.0565815
		0.0416162
		0.156988
		0.149695
		0.414515
		0.33342
		-0.0964794
		0.372016
		0.275561
		-0.0694284
		0.129156
		0.110894
		0.0665542
		-0.171972
		0.189856
		0.177738
		0.0815923
		-0.0473136
		0.0214587
		-0.152493
		0.147863
		0.164414
		0.00237476
		0.142558
		0.177387
		-0.0783001
		0.268356
		0.234659
		-0.0418308
		0.226597
		0.307259
		0.324385
		0.0128187
		0.0585625
		0.0486632
		-0.0484783
		0.429477
		0.25345
		0.038019
		0.206741
		0.0644185
		-0.0118798
		0.423616
		0.0669343
		-0.0283828
		0.0457356
		-0.0346238
		0.250696
		-0.0151604
		0.0771194
		-0.168609
		0.231414
		0.188407
		-0.0533566
		0.0862818
		-0.0389712
		0.207186
		-0.073821
		0.0278143
		0.255348
		0.0258807
		0.187229
		0.226067
		0.0673721
		-0.0708108
		-0.0800092
		0.428843
		0.279266
		-0.0176685
		0.00279009
		0.01131
		0.141161
		0.0311152
		0.0685177
		0.385926
		0.034018
		-0.00659686
		0.0139712
		0.0329839
		0.0328223
		0.0186506
		0.0326549
		0.016752
		0.0639216
		-0.0592776
		0.129154
		0.116335
		0.192251
		0.0638624
		0.272755
		0.231482
		0.0526358
		-0.00215717
		0.245451
		0.0481894
		-0.0380418
		0.224472
		0.0556895
		0.00738308
		0.0476511
		0.0100496
		0.181408
		0.0149131
		0.0610226
		0.521916
		0.0571045
		0.221808
		0.0527237
		0.221363
		0.00655525
		0.213742
		0.0428893
		0.0758049
		0.186583
		0.271912
		0.0804162
		0.104681
		0.0136632
		0.0246582
		0.0929942
		0.0273452
		0.0708694
		0.0166697
		0.13751
		0.0105855
		0.107064
		0.12632
		0.0387408
		0.0470374
		-0.0177372
		0.00768912
		0.0559226
		-0.0363132
		0.0872728
		0.0670306
		0.0850073
		-0.0764181
		0.253048
		0.0262439
		0.0940688
		0.176753
		0.0606727
		0.0488318
		-0.103521
		0.0536955
		0.00929222
		0.150353
		0.0142608
		0.0816631
		0.138255
		0.143384
		-0.00428126
		-0.0109069
		0.050893
		0.131914
		0.0293414
		0.124707
		0.159598
		0.0190528
		-0.0117757
		-0.00244401
		-0.0283527
		-0.00628104
		-0.01072
		-0.0066182
		-0.0222535
		-0.0329278
		0.0077319
		0.0258136
		-0.0107824
		-0.00921681
		0.00748902
		-0.0180087
		1.02e-05
		-0.0145248
		-0.013291
		-0.0183621
		0.0175781
		-0.0265735
		-0.020262
		-0.00758024
		-0.0211577
		0.00671937
		-0.00917673
		-0.042993
		-0.0194942
		-0.00686909
		-0.00964305
		-0.00461827
		-0.0117049
		0.000813751
		0.00426537
		0.00657184
		0.00123445
		0.0187079
		-0.0184757
		0.00286133
		-0.0254039
		-0.0131891
		-0.00418143
		0.0329249
		-0.00190199
		0.0333061
		0.0014236
		0.0215719
		0.0375475
		0.0171502
		-0.00594482
		0.0400347
		-0.00777712
		-0.0121987
		-0.0229907
		-0.00141763
		0.00444198
		-0.0150731
		0.00360468
		0.00245941
		-0.0101018
		0.0331449
		0.013656
		0.0303033
		-0.00424005
		0.00796145
		-0.0286957
		0.00616207
		-0.0409559
		-0.00323196
		-0.0139425
		0.0112784
		-0.0393814
		-0.0097182
		-0.00030076
		0.0165827
		0.0267149
		0.0103707
		-0.0239166
		-0.0162925
		0.011341
		-0.00186847
		-0.0123698
		-0.0359864
		0.0138532
		0.0114852
		-0.0193039
		0.010769
		0.0313439
		0.0141648
		-0.00866738
		0.00593632
		0.0275552
		0.00156004
		0.0356083
		0.0150024
		0.0253883
		0.0199159
		-0.00428722
		-0.0096664
		0.0141436
		0.0472388
		0.00618685
		0.020264
		-0.0159215
		-0.0235453
		-0.0108962
		0.0360146
		0.0179652
		0.0235175
		-0.0162306
		-0.00144721
		0.0170747
		-0.000405747
		-0.00143062
		-0.0146488
		0.0151599
		-0.00893222
		0.0225847
		-0.00495381
		-0.00864803
		0.00915262
		0.0130135
		-0.0113517
		0.0572128
		-0.00813989
		0.0342217
		-0.018578
		-0.0053642
		0.00539865
		-0.00155765
		-0.0273915
		-0.00731459
		0.0292524
		0.0361977
		0.0360312
		0.00297269
		0.00943398
		0.00436306
		0.0108272
		0.00229326
		0.00906578
		0.00785772
		-0.0153239
		-0.0243774
		0.0344741
		0.0101825
		-0.00497457
		0.00154476
		-0.00290695
		-0.0078048
		0.032319
		-0.00956536
		0.00694454
		0.0247468
		0.0167408
		0.0232958
		-0.0201419
		-0.0162736
		-0.0231568
		0.00332143
		-0.0156556
		0.0173277
		-0.0296781
		0.0201555
		-0.00265471
		0.017765
		0.0140605
		0.0241132
		0.00361214
		0.00371082
		0.0205077
		-0.0065805
		0.00551705
		-0.0107877
		0.0321116
		-0.00773001
		0.00886688
		0.0233139
		0.0216248
		0.00160957
		0.00473621
		0.0475926
		0.0184924
		-0.00282104
		-0.0365177
		0.015452
		0.00425911
		0.0106286
		-0.00105527
		0.0142234
		0.0130783
		0.000926433
		0.0145737
		-0.00279922
		-0.00133498
		0.0171304
		0.0107579
		0.0332001
		0.0158671
		0.023834
		-0.0831651
		0.0217073
		0.00940017
		0.0051705
		-0.0539246
		-0.0412409
		-0.0400778
		-0.0157977
		0.0785931
		0.0510404
		-0.00439011
		-0.0732778
		-0.033433
		-0.0638269
		0.0240646
		-0.0417768
		0.043426
		0.0461534
		0.106899
		0.0472477
		-0.0665161
		-0.00359169
		0.0898232
		-0.0824729
		0.113578
		0.0374432
		-0.109505
		0.0414052
		-0.100838
		-0.131606
		-0.0813303
		0.0817288
		-0.135761
		-0.0235648
		-0.119631
		-0.0941177
		-0.0103603
		0.0380788
		0.0819815
		-0.0491015
		0.0333753
		-0.146068
		0.0864157
		-0.00714887
		0.157115
		0.0903944
		0.0381574
		0.00447114
		0.00299555
		-0.0310174
		-0.074655
		-0.0596393
		-0.0522236
		0.0689178
		0.133437
		-0.0064705
		-0.0853064
		-0.0373937
		-0.114084
		-0.0894044
		0.088697
		0.00753969
		-0.110109
		-0.0124435
		-0.0449416
		-0.0946487
		0.0025904
		-0.0528855
		-0.00491316
		0.00501793
		0.0870933
		0.0162826
		0.130975
		-0.0141297
		0.00980942
		-0.049375
		-0.0987719
		-0.0959069
		-0.0623566
		-0.027339
		-0.054205
		0.0506644
		-0.100484
		-0.0565838
		0.038384
		-0.0318691
		0.22382
		0.215378
		-3.37968e-05
		-0.0158042
		-0.0584666
		-0.121116
		0.0208554
		-0.116674
		0.000269281
		-0.0302644
		-0.030965
		-0.00879097
		-0.0558626
		0.235202
		0.0307457
		0.0213457
		0.0500647
		0.218553
		-0.068422
		-0.106229
		-0.0235109
		0.152046
		-0.0671418
		-0.0310615
		-0.0814143
		-0.119559
		-0.10861
		-0.0662716
		0.00483281
		0.0112404
		0.0178478
		-0.0257288
		-0.03521
		0.00370567
		0.0278102
		0.033957
		-0.0999194
		-0.0435573
		-0.0547618
		0.03279
		0.000123249
		-0.00699387
		0.0334876
		0.010738
		0.016625
		0.0640212
		-0.0257416
		0.0137233
		-0.0285245
		0.0329798
		-0.0124595
		-0.00112086
		0.0716225
		-0.0515967
		-0.0823533
		-0.0421661
		-0.0132409
		0.0262621
		-0.0445144
		-0.0601418
		-0.0617194
		0.0127532
		-0.0768834
		-0.00725441
		-0.0618165
		-0.0378987
		-0.0867984
		-0.0752556
		-0.04087
		-0.0660224
		-0.0308137
		-0.13396
		-0.0160945
		-0.108923
		-0.0107264
		-0.00749278
		-0.0696515
		0.000821503
		-0.0666718
		-0.0660372
		-0.0477961
		-0.0384734
		-0.0824949
		-0.0279547
		-0.0522648
		-0.055503
		-0.0572747
		-0.0271454
		-0.0461791
		-0.0390837
		0.0315228
		-0.024139
		-0.0356819
		-0.0546118
		-0.00248327
		-0.0673417
		0.0142673
		-0.0210455
		-0.0425512
		-0.0437294
		-0.0316187
		-0.00210795
		-0.0134859
		0.0185842
		-0.0971137
		-0.0123649
		-0.0209687
		-0.104636
		-0.153969
		-0.0699642
		-0.0297801
		0.000621627
		0.0305965
		-0.152478
		0.0115142
		-0.024152
		-0.0627353
		0.0242089
		-0.0616169
		-0.0120332
		-0.0578932
		-0.0110158
		0.0471566
		0.00442858
		0.101945
		-0.0158706
		-0.0261558
		-0.0590024
		-0.0224871
		0.00732788
		0.0523416
		-0.00154489
		-0.0012598
		-0.00564393
		-0.029225
		-0.00993029
		0.0885976
		0.117793
		0.154718
		-0.00204266
		-0.00507728
		0.0187384
		-0.0684278
		-0.0518793
		0.0430551
		-0.0464915
		0.00533161
		-0.048859
		-0.0276769
		-0.0383503
		-0.0526751
		-0.0930091
		-0.022792
		0.0472711
		-0.0426799
		0.00954589
		-0.0237656
		-0.0169931
		-0.0774448
		-0.0227835
		-0.0650567
		-0.0247541
		-0.0300721
		-0.0291653
		-0.0142453
		-0.00591513
		-0.0351785
		0.044291
		0.132795
		0.176802
		0.102622
		0.0871472
		0.08728
		0.113616
		0.206245
		0.0286023
		0.0738222
		-0.00520208
		0.151712
		0.0543442
		-0.000682454
		0.135237
		0.134335
		0.153184
		0.29071
		0.103627
		-0.0186991
		0.363729
		0.185911
		0.380563
		0.215018
		-0.0138715
		0.090474
		0.217317
		0.0460533
		0.031451
		0.0544305
		0.0293824
		0.308453
		0.214997
		0.0645728
		0.36925
		0.113726
		0.0341867
		0.0680152
		0.0568918
		0.145182
		0.0825727
		0.0780215
		0.151597
		0.0632011
		0.211861
		0.130686
		0.298734
		0.0801093
		0.225577
		0.162658
		0.0524511
		0.253466
		0.132802
		-0.0327672
		0.256412
		0.333638
		0.211814
		0.133452
		0.00285751
		0.0910573
		0.214903
		0.15207
		0.120324
		0.289062
		0.220391
		0.14588
		0.018368
		0.119716
		0.312822
		0.0882658
		0.192813
		0.120168
		0.000213562
		0.108845
		0.122335
		0.255039
		0.221075
		0.350347
		0.116941
		0.123727
		0.352116
		0.410206
		-0.0131376
		0.271257
		0.309899
		0.156874
		0.082785
		0.119704
		0.16157
		0.19331
		0.0488477
		0.00682841
		0.181383
		-0.0510344
		0.043826
[truncated: 23,479 more rows]
