# Supplementary material for: Functional networks of inhibitory neurons orchestrate synchrony in the hippocampus
Source: PLoS Biol. 2024 Oct 14;22(10):e3002837. doi: 10.1371/journal.pbio.3002837 (PMC11501041; doi:10.1371/journal.pbio.3002837)
Supplement: S7 Data — (XLSX) [file pbio.3002837.s016.xlsx]

## Sheet: Fig.S4A1
Response change (Exc)	Response change (Inh)
0.00761483
0.0109559	-0.0170148
0.0107767	0.00502301
-0.0285472	0.00610988
-0.0325263	-0.0154176
-0.0286473	-0.0147335
0.0121748	-0.0153798
-0.0333477	-0.0155202
-0.0309157	-0.0143287
0.0119881	-0.0123004
-0.0298955	-0.0148776
0.00899198	-0.013622
0.0138266	-0.012464
-0.0287232	0.00598677
-0.0335433	-0.0139927
0.0080641	-0.0129595
-0.0313129	-0.014555
0.00566842	0.00532377
0.0114272	-0.0115192
-0.0310049	-0.0139051
-0.0330112	-0.0110799
-0.0285532	-0.0119043
-0.0341262	0.00844105
-0.0307937	-0.0114359
0.0116859	-0.0098269
-0.0302451	0.00957233
0.00845911	-0.0103824
-0.0286168	-0.00987248
-0.0283826	0.0103216
-0.030805	-0.0109451
0.00900435	0.0108115
0.0076575	-0.00946809
0.00819927	0.0102811
-0.0327504	-0.0102262
0.010064	-0.0085258
0.00609223	-0.00903851
-0.0288965	-0.00725879
0.00928911	-0.00866396
-0.0314505	-0.00677319
-0.0302855	0.0125816
-0.0297957	-0.00729513
0.00942422	-0.00628524
0.0092123	-0.00713157
0.0108118	-0.00758031
0.0118027	-0.0071777
0.00714674	-0.00746463
0.00722684	0.0128057
0.0073169	-0.00505981
0.00866495	0.0138971
-0.0323179	-0.00449883
-0.0292905	-0.0058675
-0.0329422	-0.00645655
0.00767956	-0.00764645
-0.0293102	-0.00678695
0.0128782	-0.00651268
0.0084453	-0.0059482
-0.0332368	-0.00754788
-0.0283619	-0.00660248
0.00814971	-0.00744022
-0.0307453	-0.00728192
-0.0305471	0.0124399
0.00892512	-0.00784564
0.00860325	-0.0082608
-0.031662	-0.00764245
-0.0299787	-0.00912243
-0.0269995	-0.0075598
-0.028648	-0.00933368
-0.028443	0.0126871
0.0100625	-0.00914879
0.00819083	-0.00970569
-0.0281214	-0.0101544
-0.0314303	-0.010139
0.0072976	-0.0098208
0.00613435	-0.0102795
-0.0280847	0.0110156
0.0101905	-0.0122349
-0.027626	-0.0113845
-0.0322969	-0.0119413
-0.0255661	-0.0109675
0.00796246	-0.0118552
-0.0302361	-0.013167
-0.0295344	-0.0145173
0.00914204	0.00898763
-0.0282176	-0.0136213
-0.0311241	-0.0135414
0.00595871	-0.013796
0.00668251	0.00611262
-0.0284327	-0.0148349
-0.0281298	-0.0153043
-0.0299178	-0.0144916
-0.0262195	-0.0155284
0.00748624	-0.0156122
-0.027838	-0.0137849
-0.02735	-0.0135144
-0.0268345	-0.015047
0.00750628	-0.0154687
0.00970829	-0.0130847
-0.0271013	-0.015662
0.0100767	-0.0152322
-0.0281613	-0.0165548
0.0111105	-0.0130167
-0.0276941
0.00655448	-0.0129252
-0.0268492	0.00619355
0.0115112	-0.0132231
-0.0255275	-0.0143401
-0.029149	-0.0133637
-0.0272597	-0.0133313
0.00880317	-0.0148228
0.00892272	-0.0120756
-0.029105	-0.0148196
0.00571076	0.0063051
-0.0265064	-0.0124497
0.0090302	-0.0117065
-0.0253657	0.00909659
-0.0267496	-0.0132105
-0.0271069	-0.0124025
-0.0261499	-0.0160271
0.00828089	-0.0111349
0.00759067	-0.0133863
-0.0274034	-0.0125218
0.00627995	0.00958177
-0.0255342	-0.0130563
0.00897877	0.0103578
0.0129035	-0.00967873
0.00678847	-0.0118465
0.00864682	-0.0110539
-0.0255375	0.00912179
-0.0231702	0.0102951
-0.0243406	0.010427
-0.0231064	-0.00937554
-0.0233644	-0.00880531
-0.0229761	-0.010514
-0.0285964	-0.00932577
0.0110497	-0.00905022
0.00998978	-0.00902185
0.00671333	-0.00747494
0.0089666	0.0132138
-0.0242241	0.0138069
0.0100191	-0.00937424
-0.0266988	-0.00719177
-0.0252985	0.0133442
-0.0253419	-0.00765803
0.00533039	0.013398
-0.0250528	-0.00676852
-0.0259327	-0.0077459
-0.0234257	-0.00658146
0.00527395	-0.00562299
0.00898327	-0.00791565
0.0110419	-0.00572576
0.0101542	-0.0080781
0.00799236	-0.00615276
-0.0233445	-0.00705832
0.00970285	-0.00563839
0.00866759	-0.00707997
-0.0259638	-0.00770357
0.00820245	-0.0068565
0.00935021	-0.00700576
0.0118184	-0.00632214
0.00769672	-0.00736539
-0.0225213	-0.00836386
0.00618998	-0.00786391
-0.0253648	0.0132862
-0.0230495	-0.00732997
0.00789869	-0.00887222
0.00871846	-0.0078493
-0.0224733	-0.0073845
0.00703543	-0.00689215
-0.0215012	-0.00871504
-0.021954	-0.00932543
-0.0209528	-0.00906158
-0.0219288	-0.00990038
0.00784946	0.0104359
-0.0229674	-0.00934059
-0.0209375	-0.00911434
0.00726359	-0.00986864
-0.0222697	-0.0100273
0.00631261	-0.011737
-0.0209034	-0.0100057
-0.0235818	-0.010862
0.00779017	0.00870235
-0.0197105	-0.013708
0.00836202	-0.0100162
0.00752443	-0.0121823
0.00792601	-0.0118461
-0.020318	-0.0129587
-0.0206996	-0.0115563
0.00624767	-0.0133151
0.0067888	-0.0141
-0.0184603	-0.0116693
0.00647198	-0.012973
0.00916924	-0.012055
0.0100478	-0.0128321
-0.0166607	-0.0141529
0.00594226	-0.0134684
-0.0200051	-0.0143884
0.00519047	-0.0119853
0.00720196	-0.0144163
-0.0204988	-0.0153659
-0.0188478	-0.0151151
0.00501083	-0.0141122
0.00719047	-0.0165481
-0.019109
0.00691342	-0.0147317
0.00849434	-0.0140668
-0.0193703	-0.014583
-0.017378	-0.01321
-0.0161204	-0.0138362
0.00592811	0.00531014
0.00570175	-0.0129414
0.00742244	-0.0144901
0.00763925	-0.014464
-0.0169744	-0.0135933
0.0082413	-0.0139016
0.0109692	-0.0137826
0.00802605	-0.013477
-0.0180714	-0.0133412
-0.017343	0.00541849
0.00631549	-0.0133336
-0.0194953	-0.0139495
0.00665935	-0.0119929
0.00877876	-0.0110975
0.00884169	-0.0119672
0.0074292	-0.0102868
-0.0149799	-0.00969916
0.00601264	0.0101592
-0.0167257	-0.0108868
-0.016021	-0.0108889
-0.0164319	-0.0095786
-0.0158745	-0.0107934
0.00833607	-0.00872055
0.00795207	-0.00862719
-0.0158805	-0.00806348
-0.014108	-0.00979853
0.00655119	-0.00681525
-0.0151448	-0.00840657
-0.0122668	-0.00525272
-0.0159887	-0.00791149
0.00695633	-0.00652629
0.00538016	-0.00815083
-0.0145964	-0.0062702
0.00487865	-0.00567557
0.00765601	-0.00656773
-0.0135769	-0.0068144
0.00735085	-0.00654248
0.00626713	-0.00609349
-0.0136673	0.0138313
-0.0115921	-0.00556102
0.0057503	-0.00631093
-0.0111151	0.0154281
0.006167	-0.00592112
0.00641748	-0.00536426
0.00460165	-0.006543
-0.0125915	-0.00514083
-0.0125016	-0.00512719
0.00802006	-0.00386176
-0.012502	-0.0068224
0.00423075	-0.00527717
0.00819634	-0.00591141
0.00539903	0.0143092
-0.0140376	-0.00715506
0.00647184	-0.00633377
0.00520332	-0.00681972
0.00688891	-0.00668542
-0.0125257	-0.00741133
-0.0123209	-0.00631922
0.00633804	-0.00900052
0.00472979	-0.00692544
0.00632626	0.0127372
-0.0126686	0.0119931
-0.0113692	-0.00937669
-0.0116888	-0.0101026
-0.0125619	-0.0099269
0.00738486	-0.00936948
-0.0112831	-0.00924396
0.0069702	-0.00980424
0.00472408	-0.0104295
-0.0112195	0.00962915
0.00580003	-0.0112252
0.00700971	-0.0101305
0.00375159	-0.0113963
-0.0106787	0.00661525
0.00795244	-0.0120447
-0.0112898	-0.0110924
-0.00855317	-0.0124662
-0.00871738	-0.0135011
-0.0103529	-0.0132836
0.00649617	-0.0143263
-0.00703753	0.00649879
-0.0103503	-0.0137117
-0.00870302	-0.0128371
0.00875508	-0.0136597
-0.0102051	0.00669127
-0.00705725	-0.0126605
0.00575399	-0.0141755
-0.00638136	-0.0135905
0.00858434	-0.0141837
0.00923303	-0.0147831
-0.0102206	-0.01369
-0.00675386	-0.0163222
-0.00957943	0.00708593
-0.00671687	0.00592637
0.00589282	-0.0138254
-0.0082003
0.00360312	-0.0139768
0.00366293	-0.0131206
-0.00648245	-0.0122392
0.00680106	-0.0128339
-0.0082871	0.00763816
-0.00648178	-0.0127377
-0.00759048	-0.0121571
0.00509936	-0.0114228
0.0053135	-0.0110966
0.00684717	0.00933796
-0.00525626	-0.011739
0.00732306	-0.01248
0.00474329	-0.0123868
0.00710731	-0.0124459
-0.00685627	-0.0105551
0.00514719	-0.0106935
-0.00645437	-0.011292
0.00379322	-0.010598
0.00489558	-0.0102993
0.00631685	-0.0102359
0.00527946	-0.00966004
-0.00509893	-0.00991513
0.00477609	-0.00859185
0.00680486	-0.00882652
0.00457525	-0.00792238
-0.00526433	-0.0101992
0.00254238	-0.00780358
-0.00576992	-0.00800312
0.00468854	-0.00785471
0.00429076	-0.00849437
0.00612605	-0.00718255
-0.00412929	-0.00809289
0.00607195	-0.00651846
-0.00382839	-0.00653344
-0.00391866	-0.00656408
0.00691328	-0.00764274
0.00469245	-0.00622998
-0.00317051	-0.0054005
-0.00364399	-0.00665109
0.0050743	-0.00595764
0.00533933	-0.00701397
0.0056659	-0.00632057
-0.00488011	-0.00699077
0.00746193	0.0149511
0.00442607	-0.00659083
0.00519564	0.0155468
0.00395785	-0.00685927
0.00670756	-0.00564403
0.00506546	-0.00671468
0.00691484	-0.00532229
0.00435324	-0.00567566
0.00555811	-0.00552723
-0.000568537	-0.00721321
0.0047497	-0.00583203
0.00735651	-0.00650462
-0.00189699	-0.00686578
0.00614723	-0.00563676
0.00485401	-0.0070058
0.00715957	-0.00610844
-0.00137008	-0.00740326
-0.00118791	-0.00797186
0.00451799	-0.00813926
-0.000456812	-0.00809132
0.006448	-0.00611881
0.000272081	-0.00745557
0.00721961	-0.00877768
0.00490062	-0.00869675
0.006057	-0.00890331
0.00533538	0.0119084
-0.000590431	0.0116912
0.00490048	-0.007381
0.00373292	-0.0096805
0.00569611	-0.0075186
-0.000523154	-0.0101369
-0.0027379	-0.00949695
-0.000771392	-0.0101313
-0.000131275	-0.011524
0.00609085	-0.0112291
0.000143614	-0.00936754
-0.00120047	-0.0123951
0.00307159	-0.0112963
-0.000280555	-0.0112729
-0.00125162	0.00910296
0.00480188	-0.0127939
0.00448469	-0.0120122
0.00613843	-0.0127531
0.00479617	-0.0125495
0.00407657	-0.012849
0.00481688	-0.0121381
0.00202404	-0.011942
0.00249838	-0.0125114
0.00544739	-0.0123738
0.00115786	0.0081158
0.000905199	-0.0140966
-0.000498363	-0.0140663
0.00178343	-0.0124731
0.00117018	-0.0143835
0.00545703	0.00387909
0.001821	-0.0136227
0.00604917	0.00624545
0.00239771
0.000564548	0.0050593
0.00431929	-0.0133245
0.0010699	0.00625049
0.00228244	-0.0154089
0.00551905	-0.0136261
0.00587591	0.00531427
0.00279441	-0.014494
0.00284623	-0.0130944
0.00629345	-0.012802
0.00501301	-0.0139816
0.00598425	0.00656815
0.00478995	-0.0141854
0.00310721	-0.0146874
0.00670543	-0.0134328
0.000385831	-0.015392
0.00499574	-0.0126478
0.00357228	-0.0132147
0.00232696	-0.013464
0.0023259	-0.011183
0.00600595	-0.0105988
0.00383252	-0.0124041
0.00267257	-0.0107745
0.00475142	-0.0103363
0.00589594	-0.0109797
0.003994	-0.0124972
0.00678678	-0.00978854
0.00234991	-0.00824941
0.00332625	-0.00994275
0.00527363	-0.0092182
0.00305904	-0.00905978
0.00306565	-0.00954695
0.00538382	-0.00800647
0.00370306	-0.00727483
0.00551973	-0.00661013
0.00484669	0.0120113
0.00690918	-0.00646939
0.00683012	-0.00675341
0.00343219	-0.00758837
0.00566685	-0.00641553
0.00538306	-0.00833396
0.00664282	-0.00644221
0.00521865	0.012968
0.00385526	-0.00490473
0.00398504	-0.00716614
0.00510558	-0.00534474
0.00449806	-0.00644111
0.00298219	-0.00559323
0.00321701	0.0141989
0.00585828	-0.00486316
0.00226414	-0.00610118
0.00630406	-0.0049849
0.00441511	-0.00675166
0.0036524	-0.00477106
0.0042485	-0.00604521
0.00314355	-0.00617092
0.00545425	-0.00739187
0.00528383	-0.00676465
0.00482029	-0.00614545
0.00371793	-0.00728569
0.00475648	-0.00745825
0.00437421	-0.00641571
0.00451676	-0.00797472
0.00433118	-0.00715665
0.00273791	-0.00763056
0.00473312	-0.00709303
0.00740407	-0.00819226
0.00401464	-0.00846381
0.00595916	-0.00784934
0.00527334	-0.00874608
0.00485112	-0.00861458
0.00511357	0.0109585
0.00567602	-0.00903443
0.00423235	-0.00999411
0.00506799	-0.00996153
0.0059609	0.0111906
0.00457232	-0.010741
0.00400429	0.00750664
0.00496756	-0.011705
0.00470914	-0.0110783
0.00351998	-0.0107484
0.00474515	-0.0120643
0.00724924	-0.0118255
0.00481333	-0.0126356
0.00395972	-0.0147364
0.00523567	-0.0119537
0.00565103	-0.012461
0.00325152	0.00711734
0.00388915	-0.0137875
0.00691461	-0.0122981
0.00473993	-0.0150248
0.00418794	-0.0146918
0.00495671	0.00931456
0.00443539	-0.0148843
0.00626652	-0.0155147
0.0062529	-0.0146679
0.00500615	0.00598475
0.00446787	-0.0153538
0.00579195	-0.0136445
0.00447547	-0.013678
0.0066505	-0.0143121
0.00834351
0.00495093	-0.0136908
0.00474597	-0.0143779
0.00556782	-0.0155492
0.00495058	-0.0141231
0.00592654	-0.0142325
0.00350396	-0.0144535
0.00748135	-0.0133004
0.00356877	0.00616271
0.00474506	-0.0140573
0.00482183	-0.0130384
0.00502048	-0.0143091
0.00608056	-0.0149271
0.00352646	-0.0132564
0.00509419	0.00562282
0.00648135	-0.0121003
0.00531233	-0.0136815
0.00643033	-0.014101
0.00568261	-0.0118638
0.0063096	-0.011697
0.00461434	0.00863693
0.0041041	-0.0125506
0.00571264	-0.0128266
0.00338808	-0.0119407
0.00781788	-0.0125001
0.00580055	-0.0103091
0.00637764	-0.010253
0.0044879	0.00945963
0.00634431	-0.0111443
0.00584968	-0.0102357
0.00633898	-0.0107362
0.00414516	-0.00904984
0.00703657	0.0114463
0.00601383	0.0121821
0.0049719	0.011604
0.00602191	-0.0082658
0.00376221	-0.00832049
0.00440821	-0.00872415
0.00555076	-0.00827549
0.00627368	-0.00770398
0.00444843	0.0134808
0.00350549	0.0128683
0.0059821	-0.00704747
0.00567742	-0.00687716
0.00677831	-0.00586514
0.00294539	-0.00634312
0.00621416	-0.00659286
0.00487342	-0.00698395
0.00328969	-0.00614608
0.00561652	-0.005501
0.00533323	-0.00622063
0.00598455	-0.00752966
0.00518998	-0.00567961
0.00269576	0.0143352
0.00283535	-0.00612437
0.00559421	-0.00646646
0.00469758	-0.00789307
0.00523724	-0.00653255
0.00412343	-0.00676549
0.00583425	-0.00676703
0.00269866	-0.00626382
0.00506259	-0.00779397
0.00397926	-0.00568155
0.00400206	-0.00740832
0.00635566	-0.00616999
0.00398951	-0.00748852
0.00409561	-0.00860534
0.00411699	-0.00859073
0.00829352	-0.00875807
0.00714747	-0.00709646
0.00647206	-0.00924744
0.00327716	-0.00877238
0.007221	-0.0111475
0.00784461	-0.00976175
0.00586414	0.0111478
0.00374013	-0.0113018
0.00238068	-0.0119375
0.0046685	-0.0103606
0.00239518	-0.0095816
0.00411954	-0.0111072
0.0028315	-0.012417
0.00601115	-0.0121828
0.00239442	-0.0113621
0.00333899	-0.0124075
0.00669248	-0.0121174
0.00205129	-0.0114951
0.00202655	0.00880162
0.00720039	-0.0138158
0.00236513	-0.01145
0.00500603	0.00706462
0.00525343	-0.0129208
0.00666842	-0.0132818
0.00153034	-0.0144049
0.00715919	-0.014557
0.00769072	0.00499376
0.00204802	-0.0161985
0.00644196	-0.0175967
0.00202366	0.0043918
0.00337867	-0.0151497
0.00208426	-0.0150478
0.000614518	-0.0148868
0.00243476
0.00605582	-0.015537
-6.07835e-05	-0.0170873
-0.00046816	-0.014116
0.007718	0.00461179
-9.85717e-05	-0.0167976
0.00105247	0.00751002
0.00175662	-0.0148882
0.00493418	-0.0152478
0.00570337	-0.0144172
0.00585693	0.00603582
5.13594e-05	-0.0156902
0.00198916	-0.0148274
0.00168696	0.00441191
0.00383325	-0.014301
0.00528593	-0.0137207
0.00203853	-0.0155731
0.00636759	-0.0120963
0.00660859	-0.0114014
0.000504004	-0.0143929
-0.000801396	-0.013264
0.000811537	0.00853845
2.27821e-05	-0.0128457
0.00450269	-0.0128705
0.00785645	-0.0098099
0.00673026	-0.0101966
-0.000232758	-0.0103885
-0.000569107	-0.0107088
8.54719e-05	-0.00956278
0.00656403	-0.0104111
0.00509782	0.0118967
-0.00115772	-0.00862178
-0.000711699	-0.00785425
0.00081214	-0.00906905
-0.00133053	-0.00751834
-0.000795553	0.0124575
-0.00214863	-0.008757
0.00718794	-0.00841122
-0.001849	0.012895
0.00617395	-0.00758965
-0.00238589	-0.00808786
-0.00119655	-0.00656532
-0.00347416	-0.00796523
-0.000908249	-0.00652997
0.00656902	-0.00740836
-0.00198632	-0.00567062
0.00587556	0.013614
-0.00111455	-0.00571762
0.00670964	-0.00566927
-0.00222863	-0.00674224
-0.00280937	0.0135718
-0.00249079	0.0155832
0.00826028	-0.00671373
0.00475922	-0.00522808
-0.00356184	-0.00725725
0.00770124	-0.00765518
-0.00141896	-0.0079174
-0.0043652	-0.00647203
0.0067257	-0.00728418
-0.00309416	-0.00717799
0.00773045	-0.00804573
0.00774928	-0.00645465
-0.00416494	-0.00894572
-0.00299102	-0.00717977
0.00760018	-0.0078055
0.00685893	-0.00844059
0.00782512	-0.00925139
-0.00429819	-0.00854559
0.00613833	-0.00787533
-0.00511928	-0.0102627
-0.00669418	-0.00863525
0.00857425	-0.00962015
-0.00536252	-0.0101842
0.00557728	-0.0112831
-0.00353958	0.0088292
-0.00506086	0.00778005
-0.00581779	-0.0119077
0.00512106	-0.0104885
0.00826093	-0.011555
0.00614677	-0.012439
0.00558943	-0.0133634
0.00946544	-0.0141113
0.00726043	-0.0124938
-0.00576087	-0.0134171
-0.00510243	0.00951063
0.00621808	-0.0149628
-0.00769109	0.0066222
0.00558651	-0.0125542
0.00951076	-0.0144585
0.00766616	-0.0148909
-0.00449889	0.00640356
0.00701225	-0.0141311
-0.0063185	-0.0143677
-0.00787696	0.00448983
-0.00702278	-0.0133897
-0.00589784	-0.0151381
0.00850757	-0.0144013
0.00737996	0.0065587
0.00851889	-0.0137963
0.00747428	-0.0138711
0.0064559	0.00556054
0.00515834
-0.00785687	-0.0159623
-0.00837199	-0.013214
-0.0058696	-0.0141917
-0.00793563	-0.0141384
-0.00840777	-0.011668
0.00749239	-0.015283
0.00664506	-0.0133028
-0.0111263	-0.0139839
-0.00850906	0.00485738
-0.00673325	-0.0157025
-0.00848421	-0.0146513
0.00763629	0.00526218
0.00656822	-0.0141528
0.00627226	-0.0144561
0.00857061	0.006651
-0.00842985	-0.0119648
-0.00970949	-0.012677
0.0109687	-0.0143807
0.00848714	-0.0122095
0.00737358	-0.0122025
0.00768837	-0.0121694
0.00727929	-0.0119727
0.00694777	-0.0110271
0.00774691	-0.0111944
-0.0074316	-0.0127116
-0.0109826	0.00892452
0.00645228	-0.0107458
-0.00976636	-0.0113666
-0.00958938	-0.00979493
-0.00753739	-0.0103377
-0.0112031	-0.00961324
0.00756753	-0.0115048
-0.0106252	0.0126838
0.00718544	-0.0078401
-0.00782937	-0.00855661
-0.0146896	0.0115753
-0.0116481	-0.00880598
0.00728616	-0.00854314
0.0071706	0.0124555
-0.0116326	-0.00679029
0.00865848	-0.00886341
0.00584839	-0.00685052
-0.0130997	-0.0080436
-0.011938	-0.00796597
-0.0133596	-0.00761929
0.00817285	0.0134709
0.0106763	0.0133843
-0.0115154	0.0133362
-0.00905441	-0.00747675
-0.0129608	-0.00592208
0.00936072	0.013919
-0.0149504	-0.00730918
-0.0115199	-0.00779011
-0.014318	0.0140257
-0.0119228	0.0135282
-0.015727	-0.00690064
-0.0145314	-0.00652901
0.00676323	-0.0084836
0.00791951	-0.00740483
-0.0152876	-0.00684855
0.0113349	-0.00871097
-0.0140647	-0.00815384
-0.014381	-0.00853961
0.00837358	0.0116529
0.00810936	-0.0098323
-0.0140705	-0.00848397
-0.0153005	-0.00813353
0.0096518	-0.00966918
-0.0165235	-0.00944766
0.0101473	-0.0102498
0.0128153	-0.00951068
-0.0168568	-0.00987634
-0.0144939	-0.0102365
0.00895813	-0.0108472
-0.0130765	-0.0107661
-0.0175054	-0.0110806
-0.0159917	-0.0107937
0.00761541	-0.0128517
0.0089239	-0.0115248
-0.013637	0.00753947
-0.0148607	-0.0121431
-0.0155519	0.0090133
-0.0195465	-0.0113281
0.00763255	-0.0148671
0.0106138	-0.0135382
0.00657562	-0.0130483
-0.0164477	-0.0133586
-0.0154177	-0.013979
-0.0194898	-0.0111393
-0.0166867	-0.0143042
-0.0167122	-0.0148157
0.00921426	-0.0145253
-0.0187135	-0.0162554
0.00993166	-0.0162101
0.00760581	-0.0154736
0.0066084	-0.013874
0.0101322	0.00599457
-0.0159278	-0.0161436
-0.0163925	-0.01359
-0.0196901	0.00671928
-0.0208468
-0.0198727	-0.0126296
0.00609859	-0.0159892
0.0101216	-0.0153044
0.00765392	-0.0147895
0.00725451	-0.0174271
-0.0194378	-0.0138685
0.00789031	-0.0143603
0.00993505	-0.0153525
-0.0188222	0.00378271
-0.0191613	-0.0142384
-0.018155	-0.0154994
-0.0179348	-0.0135229
-0.017503	-0.0130982
0.00922306	-0.0138977
0.00587989	-0.0135304
-0.0207094	-0.0127737
-0.0216358	0.00632321
-0.020761	-0.0122044
0.00783007	-0.0123763
-0.0193396	-0.0129779
-0.0219868	-0.0121147
-0.0228112	-0.0109407
-0.02026	-0.0107541
0.00772855	-0.0115914
-0.0210276	-0.0105415
0.00786617	-0.00895364
-0.0190426	-0.0102075
0.0076105	-0.00764122
0.00743445	-0.00986369
-0.0207366	-0.00889768
-0.0211608	-0.0090033
0.00980804	-0.00804094
-0.0228694	-0.00887343
-0.0230205	-0.00834763
-0.0213342	-0.00775487
-0.0225105	-0.00848476
0.00902301	-0.00777226
0.00913939	-0.00861951
0.00939776	-0.00666841
0.00780049	-0.00722013
-0.0213496	-0.00603912
0.00769031	-0.0060364
0.00691111	-0.00463607
-0.0237014	-0.00554239
-0.0231915	-0.00541426
0.0108644	-0.00596452
0.00931546	0.0148231
0.00763123	-0.00712689
0.0091752	-0.00555559
-0.0219069	-0.00635731
-0.0252499	-0.00597981
-0.0218461	0.0139399
0.0087256	0.0141935
0.00918475	-0.00681303
-0.0252926	-0.00734948
-0.0230139	-0.00629763
0.00587269	-0.00772809
-0.025684	-0.00724711
-0.0270346	-0.0061327
0.0089874	0.0139584
-0.023752	-0.00730037
-0.0243827	-0.00871649
0.0120687	-0.00876701
0.00918682	0.0123417
-0.0266136	-0.00791793
-0.0236109	0.0126132
-0.0239411	0.0111256
-0.0246795	-0.00902062
-0.0270687	0.010588
-0.0258866	0.0102051
0.0062247	-0.00903894
0.0136967	-0.0113173
-0.0249121	-0.011856
0.00833384	-0.0107221
-0.0275111	-0.0109978
-0.0270207	-0.0111586
-0.0241797	-0.0118657
-0.0272403	-0.0122474
-0.0276199	-0.0142892
-0.0264529	-0.0129884
0.00933401	-0.0129961
-0.0296644	-0.0116287
0.0116657	-0.0126322
-0.0258556	-0.0125065
-0.0257334	-0.0137112
0.00904885	0.0064044
-0.0261896	0.00719605
-0.0234921	-0.0130752
0.01383	-0.0155289
0.00900602	-0.0142908
-0.0257952	-0.0157454
-0.0289157	-0.01284
0.00736347	-0.0141969
-0.027916	-0.0128664
0.0105767	-0.0134748
-0.0253858	0.00584013
0.00881983	-0.0145491
0.00838158	0.00824916
0.00943799	-0.0138949
-0.028702	-0.0148137
0.00827452
-0.028142	0.00821103
-0.0269582	-0.014515
0.0113668	-0.012384
-0.0293936	-0.0127598
0.00949345	-0.0150447
0.00899372	-0.0141679
-0.0252137	-0.0131827
0.00689408	-0.0163359
-0.0283097	-0.0133933
-0.0275991	-0.0134304
-0.0301154	-0.0127282
-0.028303	-0.0135308
0.0100251	0.00717891
-0.028101	-0.012474
0.00939789	-0.0106963
0.0088719	-0.0122821
-0.0292971	-0.01206
0.00951466	-0.0116703
-0.0270815	-0.0110034
-0.0300457	-0.0123505
-0.0289983	-0.0102792
-0.031096	-0.0105438
0.00990614	-0.0111688
-0.0308077	-0.0121846
0.0103829	-0.0087656
0.0110302	-0.0102837
-0.0254942	-0.00798825
-0.0300366	-0.00815553
0.00808058	-0.0100697
-0.0283779	-0.00907248
0.00909676	-0.00744883
0.00740373	-0.00721512
-0.0295415	-0.00770162
-0.0286303	-0.00767399
-0.0283009	-0.00789539
0.00773231	-0.00742742
0.00932296	-0.00846882
0.0102696	0.0147122
0.00897197	-0.0076792
0.0110745	0.0146748
0.00791531	-0.00722254
-0.0282331	-0.0061087
0.0110372	-0.0064836
0.00991229	-0.00612409
0.0104797	-0.00563148
0.00735099	-0.00586499
-0.0318766	-0.00543753
-0.0296597	-0.00408368
-0.029378	-0.00545348
-0.0299336	-0.0055623
0.00888911	-0.00592606
0.0127802	-0.00596569
-0.032373	-0.00600019
0.00962769	0.0153427
-0.0330828	-0.00635903
-0.0267197	-0.00565971
-0.0305277	-0.00629922
-0.029686	-0.00415916
0.0102765	-0.00507992
0.0100825	-0.0057592
0.00799452	-0.00582486
0.00998971	-0.00705867
0.0109337	-0.00603954
-0.0308816	-0.00687391
-0.0292694	-0.00612683
-0.0322173	-0.00846126
0.0101485	-0.00600744
-0.0283246	-0.00886053
-0.0305418	-0.00780073
-0.0298047	-0.00820859
0.00545351	-0.0102193
0.0100859	-0.00956537
-0.029692	-0.00929213
0.0104119	-0.00823024
0.00882902	-0.00871609
-0.0306697	-0.0114428
0.010625	-0.0105586
-0.0312952	0.00986887
-0.0304178	-0.010782
-0.0326068	-0.010275
0.00719771	-0.0108633
-0.0347389	0.00983786
-0.0327153	-0.0108823
0.00908759	-0.00961654
0.0106026	-0.0120232
-0.0309863	-0.0124569
-0.030888	-0.00872209
0.00634607	-0.0133201
0.0108112	-0.0136287
-0.03087	-0.0114337
-0.0336814	-0.0130589
0.0104508	-0.0152922
0.00987273	-0.0141672
-0.0275054	-0.0137228
-0.0331387	-0.0131319
-0.0284661	-0.0132187
0.0116937	-0.0120568
-0.0322105	-0.0131747
0.00732507	0.00582972
-0.0292365	-0.0131668
-0.0296558
0.00865202	-0.013185
0.0122376	-0.0112591
-0.0311848	0.00739447
0.00876817	-0.013794
-0.0297282	0.0070242
0.0086132	-0.0145415
0.00667307	-0.0136047
-0.0306336	-0.0116492
0.0109945	-0.0133302
-0.030683	-0.0115275
-0.0318661	-0.0128188
0.00807358	-0.0128786
0.00932337	-0.0135486
-0.030613	-0.0108345
0.0111945	0.00799831
-0.0318507	-0.0121499
-0.0302156	-0.0118315
0.0114675	-0.0117625
0.00914104	-0.0122183
0.00849932	-0.010283
-0.0338676	0.0094303
0.00642084	-0.0110057
0.00833785	-0.0126254
-0.0318994	-0.00945363
0.00489907	-0.0101673
-0.0298816	-0.00749996
-0.0311691	0.0108392
0.00910002	-0.00940456
-0.03131	0.010192
0.00904002	-0.00954345
-0.0328023	-0.00855633
0.0115388	-0.00843518
-0.03065	-0.00915105
-0.0299902	-0.00820561
0.0085813	-0.00806453
-0.0348173	-0.00933584
0.00833776	-0.00733859
-0.030146	-0.00725007
0.00841839	-0.00668124
0.00941093	-0.00675724
-0.0341671	-0.00605379
-0.0321063	-0.0069313
0.010186	-0.00673883
-0.0281606	-0.00661175
-0.0311639	-0.00667222
0.00870666	-0.00702588
0.00887704	0.014942
0.0105405	-0.0064638
0.00755969	-0.00716326
-0.0304025	-0.00720599
0.0110383	-0.00611912
0.0079652	-0.00740551
0.00810765	-0.00740768
0.00615051	-0.00715374
0.0088236	0.0136053
0.00901689	-0.00792325
-0.0299671	-0.00620518
-0.0299406	-0.00678042
0.00720607	-0.00798086
-0.0304775	0.0130124
-0.0326822	-0.00800471
0.00708214	0.0118281
-0.0332068	-0.00716244
0.0119387	-0.00623851
0.00809583	-0.00806907
0.00878782	-0.00777634
0.006249	0.0119187
-0.0281282	-0.00757066
-0.0311018	-0.00895813
0.00606965	-0.0105085
0.0089751	-0.0118389
0.00881682	-0.0101079
0.00952014	0.0114285
0.00778314	-0.00939756
-0.031155	-0.0101089
0.00687076	-0.00988178
-0.0306484	-0.0106039
0.00695614	-0.0116154
0.00659663	-0.0113088
-0.0295718	-0.0118052
0.00983078	-0.0108059
0.0079264	-0.0119216
-0.0306021	-0.0113314
-0.0266005	-0.0128698
0.00567634	-0.0128972
-0.028054	-0.0111808
0.00591505	0.00783488
0.0101181	-0.01454
0.00737409	-0.0128799
-0.0275849	-0.0146278
0.00872491	0.00722466
-0.0309414	-0.014893
-0.0285204	-0.0117116
-0.0268284	0.00656769
0.0101028	-0.0148076
-0.0303877	-0.0127377
-0.0283499	0.00744319
0.00593731	-0.0158955
0.00804414	-0.0125219
0.00762719	-0.0141551
0.00452039
0.00820121	-0.0133146
0.00772358	-0.014022
0.0114417	-0.0133447
0.00752471	-0.0146764
0.00702365	-0.0131019
0.00836876	-0.0161567
-0.0288701	0.00590691
0.00561356	-0.0135536
0.00806677	-0.0137036
0.00689972	-0.0123962
-0.0256363	-0.0138052
-0.0262373	-0.0117248
-0.0253875	-0.0122259
0.00669209	0.00612136
0.00733555	-0.0136407
-0.0269096	-0.0114147
-0.0259082	-0.0125586
-0.0299376	-0.010557
0.00956384	-0.0121612
-0.0260793	-0.0118389
-0.0250911	-0.0115302
0.00798449	-0.0112632
-0.0263637	-0.0100713
-0.026114	0.0102459
0.00610431	-0.00863051
0.00773443	-0.00888973
-0.0255474	-0.00837692
-0.0270264	-0.00924741
0.00680541	-0.00860548
-0.0285749	-0.00919649
-0.0246263	-0.0091232
0.00680362	-0.00700103
-0.0270785	-0.00840004
0.00448808	-0.00762635
0.0107632	-0.00824364
0.0045581	-0.0071345
-0.0254865	-0.00758348
0.0106558	-0.00655317
0.00860042	-0.00707639
0.00658396	-0.00619447
-0.0243031	-0.00744213
-0.0256678	0.0146609
0.00828214	-0.00683961
0.00718049	-0.00524129
0.00737316	-0.00733536
-0.0246817	-0.00567771
0.00863709	-0.00576544
0.00667001	-0.006324
0.00989178	-0.00732428
0.00861174	-0.00582281
0.00485145	0.0153584
-0.0245273	-0.00576672
0.00936496	-0.0068519
-0.0224435	-0.00720668
0.00876689	0.0139384
-0.0239568	-0.00614434
-0.0253339	-0.0079636
-0.0255306	-0.00664948
0.00898586	-0.00752559
-0.0235822	-0.00781776
0.00662135	-0.00746664
0.00656507	0.0122718
-0.0225341	-0.00700907
0.00673149	0.0126913
-0.0234759	-0.00573684
-0.0253828	0.0103925
-0.0227305	-0.00863636
0.00729905	-0.00890425
-0.0220661	-0.00943364
0.0077985	-0.0101127
-0.0209711	-0.00935286
0.00877544	-0.00974773
-0.0213878	-0.00962369
0.00511607	-0.010004
-0.0220465	0.0093166
0.00655132	-0.010689
0.00707621	-0.0100855
0.00952645	-0.0106531
0.00649112	-0.0121976
0.00944258	-0.0121902
0.00903614	-0.0120966
-0.0206276	-0.0119954
0.00800004	0.00681829
0.00681859	-0.0131423
0.00608328	-0.0107854
0.00625905	-0.0136566
-0.0202976	-0.0126929
-0.019428	-0.0139166
0.00398079	-0.0145373
-0.0207613	-0.0152482
0.00694715	-0.0131063
-0.0208075	-0.0132755
0.00618527	0.00660838
0.00847855	-0.0142852
0.0049156	-0.0130607
0.0086852	0.00490283
-0.0184024	-0.0156302
-0.0205316	-0.0126643
0.00565604	-0.0130174
0.00534311	-0.0146077
0.00643078
-0.0166529	-0.0148402
0.00693593	-0.0140962
0.00841782	-0.0144332
0.00658908	0.00664155
0.00642211	-0.0148831
0.00816051	-0.0150369
0.00548603	-0.015067
-0.0183556	-0.0155537
0.00669927	-0.013609
-0.0184189	-0.0155642
-0.0178683	-0.0108132
-0.0199568	-0.0131634
0.00618043	-0.0128117
0.00863242	-0.0152203
-0.0189812	-0.0131781
-0.0166633	-0.0133231
-0.017735	-0.0129598
-0.0162108	-0.011601
-0.0190556	0.00958859
-0.0172152	-0.01126
-0.0159595	0.00793356
-0.0164368	-0.00998661
-0.017836	-0.0116092
-0.0148687	-0.00872661
0.00747328	-0.0102206
-0.0158658	-0.00953614
0.0048076	-0.0102515
-0.0147363	-0.00966658
0.00603726	-0.00855068
0.00648612	-0.00943721
-0.017582	-0.00909884
0.00616972	0.012257
-0.0138885	-0.00755492
0.00625762	-0.00936877
-0.0144074	-0.00761784
-0.0177776	-0.00885539
-0.0153552	-0.00781323
-0.0151674	-0.00775512
0.0064846	0.0136001
0.00478732	-0.00859475
-0.0154985	-0.006485
-0.0131346	-0.00677809
-0.0177798	-0.00836304
-0.0135678	-0.00600225
0.00757613	0.0148354
0.00505378	-0.00701532
0.00497987	-0.00553029
0.00364411	-0.00832712
0.00744562	-0.0069538
0.00489105	-0.00554476
0.00719837	0.0131985
0.00488225	-0.00616948
0.00660481	-0.00608123
-0.0145529	-0.00756828
-0.0147668	-0.0063806
0.00606786	-0.00753791
0.00703395	-0.00747609
0.00722983	-0.00743496
0.00379118	0.0132097
0.00598907	-0.00971365
-0.0117346	0.0135597
-0.0151376	-0.00744318
-0.0122541	-0.00778178
0.00524307	-0.00673471
0.00448075	-0.010887
0.00445543	0.0109386
-0.0109754	-0.00830674
0.00632453	-0.0103645
0.00419792	0.009667
0.00603051	0.00984685
-0.0118896	0.0110251
-0.0122796	-0.00925941
0.00628513	0.00933773
-0.00858725	-0.0106315
0.00431613	-0.0124441
-0.0120522	-0.0139271
-0.0113344	-0.00998916
0.00553694	-0.0124995
0.00616823	-0.0122632
0.00443927	-0.0122336
0.00770016	-0.0115235
0.00531167	-0.0126166
-0.00933257	-0.0134225
-0.0102576	-0.0109067
-0.00848353	-0.0138319
-0.0107905	-0.0137098
0.00446826	-0.0135662
0.00723082	-0.0138964
-0.00667102	-0.0140229
0.00623448	-0.0125908
-0.00796105	-0.0124466
-0.01041	-0.0142367
-0.00922194	-0.0152026
0.00602321	-0.0118472
-0.00800578	-0.0127066
-0.00942919	-0.0162302
-0.00813424	-0.0110943
-0.00888931	-0.0129554
-0.00798338	0.00748468
-0.00971965	-0.0138282
-0.008317
-0.00607611	-0.0139278
-0.00702767	-0.0142943
-0.00874329	-0.014888
-0.00661759	-0.0161454
-0.00559044	0.00834742
0.00462904	0.00561689
-0.00923839	-0.0133761
0.00439808	-0.0132948
-0.00589201	-0.0119769
-0.0069069	-0.0118504
-0.00598869	-0.0114076
0.00521108	0.00703036
0.00439903	-0.0139223
-0.00672323	-0.0132946
-0.00440757	0.00769246
0.00458837	-0.0131931
0.00485031	-0.0108913
0.00385236	-0.0101253
0.00352292	-0.0113919
0.00526675	-0.012043
-0.00542188	-0.0104363
-0.00532509	-0.0122714
0.00469982	-0.00852135
0.00716992	-0.0100628
-0.00633716	-0.0106077
-0.00441181	-0.0103155
-0.006325	-0.00842184
-0.00439627	-0.00874485
0.00495443	-0.00810772
0.00406015	-0.00939674
-0.0066782	-0.0080109
0.00635138	-0.00721029
0.00625281	-0.00978312
-0.00479065	-0.00650882
0.00539422	-0.0086489
-0.00503566	0.0150608
0.00584877	-0.00770322
-0.00422254	-0.00439917
0.00367979	-0.00696098
-0.00567354	-0.0059596
-0.00501694	0.0147937
0.00430728	0.0145361
-0.0014335	-0.00693929
0.00661433	-0.00564892
-0.00312196	-0.00619036
0.00611809	-0.00454727
0.00436514	-0.00669932
0.00398496	-0.00577219
0.00574497	-0.00584914
-0.00313701	-0.00608761
-0.00280974	-0.00491499
-0.00202168	-0.0052591
0.00459312	-0.00610018
0.00734785	-0.00488189
0.0045801	-0.00588487
0.0053613	-0.00513222
0.0048871	-0.00688125
-0.00206922	-0.00777492
0.00523506	-0.00748889
0.00683454	-0.00653191
0.0028129	-0.00616517
0.00626602	-0.00789342
-0.000437061	-0.00628411
0.00059918	-0.00869011
-0.00276854	0.0123511
8.85294e-05	-0.00752172
0.00607161	-0.00864604
0.00462361	0.00962566
-0.00105753	-0.00826135
0.00406865	-0.00897448
-0.00105037	-0.0083164
0.00624021	-0.0098705
0.00488945	-0.00994351
0.00374051	-0.0111791
0.00444225	-0.01059
0.00458462	-0.0103801
0.0075244	-0.00994077
0.00580912	-0.0111885
0.00515717	-0.0107245
-0.00107483	-0.00933037
0.00459399	-0.0119399
0.00544682	0.00955675
-0.000820751	-0.0117586
0.00122075	-0.0133797
0.00525234	-0.0124261
0.00368375	-0.0150767
0.00418171	-0.013934
-3.31366e-05	0.00678366
0.00478486	-0.0132946
0.00456146	-0.0124828
0.00621156	-0.0125401
0.00528973	-0.0140244
-0.00109679	0.00769982
0.00238052	-0.012511
0.00559016	-0.0145396
0.00298098	-0.0123321
0.00616941	-0.0140141
0.00131122	-0.0139874
0.00216365	-0.0122255
0.00305968	0.00586855
0.00430935
0.0015134	-0.014175
0.00247486	-0.0133582
0.00476143	-0.0166054
0.00274247	-0.0137799
0.00208887	-0.0142016
0.00180015	-0.0146689
0.00431859	-0.0108707
0.00260337	-0.0143373
0.00505384	-0.0120705
0.0035744	-0.012729
0.00449361	-0.0136777
0.00351506	-0.0117486
0.00572028	-0.011566
0.00211446	-0.0118003
0.00507689	-0.0138118
0.00296268	-0.0113252
0.0012038	-0.0111222
0.00221487	-0.0113338
0.00467562	-0.0123142
0.00788051	-0.00940092
0.00500351	-0.0106826
0.00483032	-0.00889827
0.00450689	0.011064
0.00370105	-0.00941668
0.0053107	-0.0105662
0.00228081	-0.00912084
0.00446692	-0.0082707
0.00281077	-0.00976632
0.0025453	-0.00822653
0.0020544	-0.00796862
0.00470613	-0.00724188
0.00508409	-0.00893584
0.00578943	-0.00642814
0.00362573	-0.00723357
0.00427901	-0.00596067
0.00264947	-0.00813282
0.00229447	-0.00641885
0.00306107	-0.00635898
0.00515296	-0.00561093
0.0042837	-0.00624443
0.00442146	-0.00644748
0.00451223	0.0138847
0.00282597	-0.00467964
0.00273385	-0.00650778
0.0048068	-0.00595165
0.00502446	-0.00674892
0.00368774	-0.00652996
0.00472517	-0.00592401
0.00347588	0.0157607
0.00440224	-0.0066162
0.00342224	-0.0055173
0.00405358	0.0140224
0.00462113	-0.0043988
0.00365312	0.0144596
0.00479188	-0.0058086
0.00370087	-0.00651392
0.00422746	-0.00772619
0.00445163	-0.00718577
0.00367545	-0.00545588
0.00435191	-0.00606269
0.00533656	-0.0085133
0.0040077	-0.00576698
0.00682134	-0.00876663
0.00422951	-0.00838523
0.00498813	-0.00828193
0.00538609	-0.00845587
0.00493888	-0.00884301
0.00566917	-0.00852383
0.00587486	-0.00799964
0.00329097	-0.00812698
0.00244674	-0.0100618
0.0040975	-0.00917547
0.00496097	-0.010464
0.00352916	-0.0101451
0.00714923	-0.00992658
0.00531425	-0.00819912
0.00511693	-0.0105597
0.00575603	0.0096671
0.00437696	-0.0100207
0.00385257	-0.012111
0.00553556	-0.011659
0.00386449	-0.0112869
0.00523825	0.00974625
0.00571718	-0.0111708
0.00594701	-0.0118208
0.00523641	0.00815013
0.00383232	-0.0156224
0.00466968	0.0056521
0.00499918	-0.0127371
0.00452328	-0.0143813
0.00645108	-0.015326
0.00587272	-0.0118487
0.00518981	-0.0146713
0.00475405	0.00555157
0.00485011	-0.0140149
0.00391315	-0.0136804
0.00428772	-0.0157431
0.00452379	-0.014229
0.0060994	0.00616166
0.0057905	-0.016217
0.00554704
0.00421122	-0.0151811
0.00587656	-0.0152018
0.00437591	0.00637567
0.00685324	-0.0142728
0.00605015	-0.0163678
0.00328115	-0.0136563
0.00480187	-0.0152797
0.00718719	-0.013633
0.00447129	-0.0144217
0.00671814	-0.0134833
0.00490887	-0.0127582
0.00640524	-0.012708
0.00540121	-0.0136359
0.00419806	-0.015475
0.0063441	-0.0115149
0.00493557	-0.0110877
0.00468305	-0.0105716
0.00658568	-0.0125871
0.0042781	-0.0111365
0.00620816	-0.011111
0.00615461	-0.0109564
0.00695388	-0.0115514
0.00661792	-0.0112994
0.00594277	-0.0115725
0.00553166	-0.00871417
0.00370049	-0.00918852
0.00613273	0.0119825
0.00268095	-0.00977156
0.00649223	-0.0084452
0.00530145	-0.00763861
0.00587901	-0.00809156
0.00456118	-0.00688225
0.00543061	-0.00758592
0.00614643	-0.00622057
0.00474987	0.0129829
0.00411431	-0.00714047
0.00364932	-0.00697642
0.00308642	-0.00648804
0.00614178	-0.00603654
0.0075219	-0.0061284
0.00552839	0.0145354
0.00402812	-0.00595963
0.00376786	-0.00645455
0.00561338	-0.00487974
0.00566121	-0.00482289
0.00786129	-0.00582764
0.00600804	-0.00576897
0.004465	-0.00592202
0.00579565	-0.00623779
0.00346482	-0.00634865
0.00309874	-0.0074392
0.00622093	-0.00465562
0.00311115	-0.00538683
0.00473047	-0.00604678
0.00305008	-0.00584502
0.00438811	-0.00709748
0.00583034	-0.00631286
0.00424816	-0.00588281
0.0066568	-0.00458368
0.00484347	-0.00884677
0.00351559	-0.00613786
0.00350656	-0.00877843
0.00700991	-0.00799
0.00558969	-0.00789168
0.00441347	0.0116322
0.0051283	-0.00868223
0.00539083	-0.00836911
0.00545364	-0.00907607
0.00324399	0.0113562
0.00317417	-0.0105827
0.00541626	0.0112278
0.00523474	0.0100179
0.00128627	-0.0099875
0.00519031	-0.00996136
0.00653953	-0.0108505
0.00451351	-0.0110136
0.00738675	-0.0117593
0.00323416	-0.00945627
0.00126132	-0.0121667
0.00370066	-0.0119341
0.00539003	-0.012065
0.00654601	0.0101096
0.00449986	-0.0143712
0.00451177	-0.0130452
0.00259963	-0.0114992
0.00244677	0.00776593
0.0032916	-0.0110113
0.00799423	-0.0124446
0.00295561	-0.0129293
0.00651702	0.00759755
0.00889281	-0.0120996
0.00203846	-0.012551
0.00579966	-0.0150472
0.00246516	-0.0134583
0.00240033	-0.0140569
0.00493112	-0.0138297
0.00644921	-0.0122317
0.00667499	-0.0130512
0.00221499	0.00745293
0.0082038	0.00651082
0.00639607
0.00568571	-0.0166219
0.00203721	-0.0140909
0.00271159	-0.0139141
0.000316601	-0.0139784
0.00245451	-0.0140215
0.00671099	-0.0145834
-0.000580408	-0.0131722
0.00278782	-0.011768
0.00194711	-0.0135409
0.0069021	-0.0146401
0.00580822	0.00779804
0.00656593	-0.0130491
0.00697155	0.00631268
0.00648827	-0.011462
0.00606474	-0.012171
0.000586495	0.00873509
0.000260488	-0.0129662
0.00632614	-0.0117083
0.00695669	-0.0130162
0.000925107	-0.010108
-0.00175134	-0.00939873
0.0051874	-0.00968185
0.0078875	-0.0108042
0.00723028	-0.00964036
-0.000688908	-0.0090828
-0.000912433	-0.0108736
0.00580254	-0.0100455
-0.000804554	-0.00901105
0.000306787	-0.00898259
0.00776121	-0.008659
0.00671514	-0.00758801
0.00708445	-0.00932514
0.00702633	-0.00666562
-9.54153e-05	0.0130667
0.00409698	-0.0068495
0.00457951	-0.00746428
0.00802623	-0.00735167
5.93385e-05	-0.00760469
0.00747929	-0.00755202
-0.000655118	-0.00665227
-0.00290159	-0.00626034
-0.00124171	-0.00620976
0.00503555	-0.00598369
0.000380664	-0.00688689
0.006775	-0.00704268
0.00818928	-0.00578854
-0.00159539	-0.0050434
-0.000921993	-0.00610439
0.00546393	-0.00524625
0.0082267	-0.00495321
-0.00159166	-0.00465557
0.007037	-0.00612419
-0.00286515	-0.00494007
0.00552553	-0.00639172
-0.00191794	0.0136125
-0.00217785	-0.00546525
-0.00299976	-0.00596515
0.0073243	-0.00502089
-0.00411629	-0.00725032
0.00627261	-0.00472832
0.00662287	-0.00820704
0.0060931	-0.00725748
-0.00438951	-0.00639083
-0.00372391	-0.00652628
-0.00308536	-0.00955097
-0.00171744	-0.00881777
-0.00288669	-0.00829436
-0.0019962	-0.00661587
-0.00396348	-0.00759961
-0.00556663	-0.00797556
0.00954015	-0.00857966
0.00740694	-0.00988736
-0.00258068	-0.00838725
0.00904429	-0.00930824
0.00585519	-0.00932598
0.0053099	0.0117826
0.00710899	-0.00963354
0.0102641	-0.0114094
0.00933046	0.0094071
-0.00415414	-0.00977449
-0.00636435	-0.00979563
0.00673309	-0.0109212
-0.00802222	-0.0114262
-0.00611274	-0.0132651
-0.00502441	-0.0143206
0.00656918	-0.0131259
-0.00675712	-0.0117988
0.00739183	-0.014019
-0.00556578	-0.013136
-0.00741839	-0.0120431
-0.0083834	-0.0133732
0.00861515	0.00469283
0.00754291	-0.0124642
-0.00580073	0.00697118
-0.0066215	-0.0148986
0.00825258	-0.0126498
-0.00854848	-0.0142517
0.00763136	-0.0142101
-0.00822064	-0.0140722
0.00879592	-0.0149821
0.00847484
0.00737445	-0.0147254
0.00864391	-0.016432
0.00876736	-0.0154527
0.00708217	-0.0128039
0.00962212	-0.0148084
0.0081506	-0.0134767
0.00666811	-0.0140807
0.00964591	-0.0144566
-0.00742834	-0.0133247
-0.00881106	-0.0152805
-0.00742494	0.00677826
-0.00927833	-0.0153727
-0.0101669	-0.0121699
0.00666044	-0.011691
0.0105348	-0.0128111
0.00653225	-0.0130581
-0.0103069	0.00984709
-0.00934333	-0.0139038
0.0104717	-0.00949393
0.0103919	-0.0105225
-0.00921377	0.00929251
0.00777334	-0.0120313
0.00919919	-0.00990049
0.00892232	-0.0106877
-0.00910909	-0.0115452
0.00738686	-0.0107067
0.0093137	-0.00999565
-0.0105425	-0.00904796
-0.0112818	-0.00983104
-0.00831215	-0.0078153
-0.0113297	-0.00910742
0.00758846	-0.00724095
-0.0122422	0.012682
-0.012132	-0.00628075
-0.012993	-0.00737366
0.00790746	-0.00709118
0.00956722	0.0137478
0.00852864	-0.00795314
-0.0108606	-0.00664735
0.00921276	-0.00549117
-0.0114444	-0.00697251
-0.0135544	-0.00590153
-0.0112797	-0.00555575
0.00748558	0.0144037
-0.011726	-0.0059097
0.00866503	-0.00560149
-0.0120908	-0.00587031
-0.0148101	-0.00523878
-0.0115899	-0.00634434
0.00778126	-0.00440633
0.010225	-0.00582783
-0.0140912	-0.00588507
-0.0128433	-0.0055441
-0.0136047	-0.00757592
-0.0134434	-0.00610226
0.00988508	-0.00599094
-0.0147112	-0.00505864
0.00894032	-0.0067295
0.00804914	-0.00624004
-0.0131814	0.0130179
0.0126538	-0.00733425
0.00826823	-0.00570656
0.0102634	0.0122081
-0.0145843	-0.00924162
0.010078	-0.00769224
0.00940887	0.0126621
-0.01602	-0.00810484
0.00856799	-0.00925484
-0.0167365	-0.00925706
-0.011925	-0.00948909
0.00998912	-0.010119
-0.0141686	-0.00930277
0.00700864	-0.00946182
0.00745048	-0.00912421
-0.0141929	-0.00990418
0.00698269	-0.00917967
-0.013493	-0.011978
-0.0151883	-0.0106339
0.00924847	-0.0112258
-0.0151487	-0.0108814
-0.0147891	0.00965562
-0.0182873	-0.0119294
0.0091027	-0.0122077
0.00814307	0.00553759
-0.0163527	-0.0125279
-0.0183115	-0.0120727
0.00853222	-0.0133136
0.0105271	-0.0154983
0.0107518	-0.0120021
0.0108745	-0.0125037
0.00753129	-0.014632
0.00623144	-0.0128014
-0.0204966	-0.013656
0.0098364	-0.0143392
-0.0197134	0.00552961
0.00692328	-0.0148962
0.00891561	-0.014262
-0.0178274	-0.013896
0.0100865	-0.0158811
-0.0180211	0.00473416
-0.0158924
0.0101704	-0.014006
0.00925427	-0.0146039
-0.0163583	-0.0141856
-0.0185666	-0.0144071
-0.0211378	-0.0130361
-0.0200499	-0.0133907
0.00851346	-0.0156921
0.00764988	-0.0142108
0.00839902	0.0049071
-0.0192504	-0.0145667
-0.020994	0.00502685
0.00801333	-0.0120382
-0.0190282	-0.0122919
-0.0196969	-0.0132922
0.00921456	-0.0120989
0.00836532	0.00957231
-0.0169514	-0.0143241
-0.0206929	-0.0104096
0.00785473	-0.01245
0.00952003	-0.0117333
-0.0207682	-0.0121902
-0.0212131	0.00965091
0.00755291	-0.00977293
-0.0201332	-0.00925749
-0.0188579	-0.0114822
0.0101279	-0.00973553
0.00725389	0.0110237
-0.0207998	-0.0110811
-0.0210845	-0.00884749
0.00808434	-0.0104221
0.0112869	-0.00814562
0.00782121	-0.00905055
-0.0235584	0.0133446
0.00875651	-0.00831115
-0.0227144	-0.00789797
-0.0219967	-0.00750106
-0.0237086	0.0111413
-0.0237705	-0.00748615
0.00803879	-0.00631973
-0.0215321	-0.00679815
0.00907749	-0.00692424
-0.0210206	-0.00745447
0.00978107	0.0142199
-0.02436	-0.00559229
0.0099447	-0.00602649
-0.0218609	-0.005954
0.00730905	-0.00589661
0.00865773	-0.00580081
-0.0249666	-0.00496895
0.00921915	-0.00704046
-0.023162	-0.00625038
0.0100593	-0.0057113
-0.0221045	-0.00637309
-0.0250148	-0.00636855
-0.0259645	-0.00561802
-0.0227192	-0.0039694
-0.0239551	-0.00756287
-0.0228046	0.0153255
0.00835122	-0.00788432
-0.0246965	-0.00809776
0.00758319	-0.0068995
-0.0214838	-0.00745107
0.0103197	-0.00908417
-0.0224764	0.0131562
0.0091521	-0.00636628
-0.0267081	-0.00818884
-0.0237002	-0.00826197
0.00979353	-0.00890103
0.0104878	-0.00978251
0.0102495	-0.0094993
0.00707232	-0.00834216
0.00838777	-0.00951337
0.0114915	-0.0100931
0.00899724	-0.0110904
0.00802132	-0.0101245
-0.0269265	-0.0119161
0.00968516	-0.0121977
0.0128459	-0.0105323
-0.0243855	0.0100252
0.00888599	-0.0115688
-0.024917	-0.0126696
-0.0268654	-0.0117869
0.00810199	-0.0123318
-0.0283697	0.00831974
-0.0270417	-0.0113666
-0.0242829	0.00703845
0.00700448	-0.013729
-0.0289895	-0.0112725
-0.0263102	-0.01371
-0.0295384	-0.0127853
0.00943129	-0.0113376
-0.0283611	-0.013445
0.0112761	-0.0118852
-0.0268041	-0.0140554
0.00850018	-0.0134774
0.0100773	-0.0114403
0.00936377	-0.0142562
0.0125696	-0.0148252
-0.0292004	-0.0167536
0.00980299	-0.0152286
-0.0274241
0.00738734	-0.0141592
0.00927307	-0.0113995
-0.0270194	-0.0146939
0.0100432	-0.0130299
-0.0282463	-0.0123115
0.0090865	-0.0138741
-0.0279433	-0.0133355
-0.0291212	-0.0150089
-0.0256289	0.00577333
0.00917156	0.00608277
-0.0279898	0.00853182
0.00838032	-0.0108494
-0.029605	-0.0115756
-0.0292822	-0.0143611
0.0103985	-0.0129053
-0.0297112	-0.013728
-0.0256391	-0.0122572
0.00926395	0.00915631
0.00936852	-0.0120251
-0.026316	-0.0123478
0.0103434	-0.0104893
0.00647984	-0.0107915
-0.0290661	-0.01033
-0.0289715	-0.0124492
-0.0272364	-0.0100874
-0.0302847	-0.0104386
0.00893124	-0.00883091
-0.0280017	-0.00900214
0.00799159	-0.0106552
0.0108215	-0.00815883
0.00662847	-0.00955709
-0.0279791	-0.00840597
-0.0297851	-0.00741179
-0.0292627	-0.00821982
0.0104296	0.0127001
0.00822888	-0.00849729
0.00691799	-0.00853068
0.00979143	-0.00782929
-0.0303996	-0.00805442
0.0107869	-0.00618724
0.00875197	0.0132651
0.0121872	-0.00848362
-0.0318454	-0.00740769
0.00968287	-0.00656257
0.0090215	0.0145912
-0.0269949	-0.00745349
0.00955351	-0.00786404
-0.0278426	-0.00528997
0.00957772	-0.00583178
0.00949287	0.0149256
0.0079252	-0.00621585
0.00985857	0.0128002
-0.0296743	-0.00730125
-0.0289142	-0.00631061
-0.0294201	-0.00667355
0.0101177	-0.00696874
-0.0312136	-0.00647375
0.0114995	-0.00812184
-0.0303197	0.0124005
-0.030722	-0.00636908
0.00708369	0.0129703
-0.0289257	-0.00903033
0.0105583	-0.00818247
-0.0303968	-0.00844339
0.0087454	-0.00753748
0.0093277	-0.00844243
0.00885854	-0.00795941
-0.0305963	-0.00920474
0.0106891	0.0111283
0.00708152	-0.00909621
0.0071886	-0.0093513
0.00582516	-0.00902749
-0.0330004	-0.00890683
-0.0312385	-0.00926266
-0.0300637	-0.0103999
-0.0326656	-0.0118445
0.0103827	-0.0103595
-0.0331312	-0.0123617
-0.0307718	0.0100882
[truncated: 98,001 more rows]

## Sheet: Fig.S4A2
Response change (Exc)	Response change (Inh)
0.0100783
0.0081552	-0.0261129
0.0118626	-0.0178288
0.010753	-0.0201087
0.0097523	0.0166596
0.0106266	-0.0172646
0.0112227	-0.0178849
-0.018883	-0.0201322
0.00968354	-0.0176561
-0.0246534	-0.0171315
-0.0217931	-0.0193665
-0.0253462	-0.0173689
0.0104973	-0.0197783
-0.0259716	-0.0155679
0.0113276	-0.0149502
0.00801883	-0.0122975
0.010472	0.013463
0.0107739	-0.0145389
-0.0216793	-0.0147136
0.0130918	-0.0150539
0.0112243	-0.0170372
0.00991321	0.0121955
0.011329	-0.0107756
0.00969463	0.00849246
0.0103332	-0.00903807
-0.026958	-0.0103623
0.0104616	-0.00736524
0.0122661	-0.00738539
-0.0237388	-0.00865199
0.0101346	-0.00683404
0.00830752	-0.00534081
0.00841151	0.0068081
-0.0241874	-0.00339909
-0.0194371	-0.00398469
-0.0237915	-0.00376711
-0.0246873	-0.00243853
0.00999792	-0.00110083
0.00886791	-0.00136433
0.0100369	-0.00166073
-0.0232664	0.000300122
0.0143711	0.000392779
0.0111802	0.000169168
0.00894993	0.00140595
0.0101893	0.00243449
0.0119689	0.00138903
-0.0267095	0.00196993
0.0101975	0.00293899
-0.0199842	0.00300335
0.00968976	0.00355187
-0.0208699	0.00347635
0.0103527	0.00243628
-0.0181798	0.00303787
-0.0242336	0.00241355
-0.0174627	0.00205008
0.0101086	0.0025824
-0.0207403	0.00209461
-0.0232944	0.00221391
-0.0238308	0.00201934
0.00778532	-0.000235405
0.00980274	0.00103801
0.0137101	0.00131996
0.00826284	0.000333162
0.0108787	0.000294651
0.00972892	-0.000209376
0.00826637	-0.00137422
-0.019655	-0.00323956
0.0122452	-0.00157407
-0.0200154	0.00644158
0.00924961	0.00688183
-0.020617	-0.00508877
-0.0222115	-0.00708382
-0.0263955	-0.00544586
-0.0227189	-0.0090904
0.0100829	-0.00613492
0.00849581	-0.00918952
-0.0219067	0.00952999
0.00925515	-0.010067
-0.0180046	-0.0121384
-0.0239192	-0.01371
0.0105111	-0.0108313
-0.0249503	-0.0134751
-0.0172227	-0.0130149
0.0100998	-0.0151338
0.0103854	-0.0183598
0.00819231	-0.0171304
0.0103262	-0.0159221
0.00697224	-0.0181422
-0.0246442	0.0169961
-0.0196174	-0.0206689
-0.0183913	-0.0163353
0.00910085	-0.0198875
0.00847728	-0.0205657
-0.0208148	-0.0201197
-0.0235579	-0.0161888
0.0120252	-0.020918
-0.0208372	-0.0201843
-0.017147	-0.0220183
-0.0204803	-0.0191857
-0.0188616	-0.0204193
0.0104507	-0.0254288
0.0119547	-0.0229467
0.00903597
-0.02395	-0.0189447
-0.0246816	-0.0197764
0.0100841	-0.0234034
-0.0217296	-0.0197874
-0.0151097	-0.0197095
0.0108056	0.0162527
-0.0200427	0.0157927
0.0109661	-0.0197455
0.00788633	-0.018118
-0.0219411	-0.0200521
0.0080483	-0.021765
0.00895207	-0.0173356
0.010699	-0.018751
0.00789185	-0.0151472
0.00865304	0.0124212
0.00840981	-0.0167589
0.0097526	0.0131066
0.00995693	-0.0163348
-0.022724	-0.0168826
0.00885257	-0.0145374
0.00752119	-0.0137127
0.00844165	-0.0130368
0.00911874	-0.00967149
0.00862514	-0.0105304
0.00976989	-0.00874717
0.0078413	-0.0075493
-0.0121935	-0.0100713
-0.0176196	-0.00707905
-0.0198236	-0.00602202
-0.0188511	-0.00582856
0.0102962	-0.00397898
-0.0156365	-0.0056201
-0.0138501	-0.00492306
0.00717042	-0.00303909
-0.0164217	-0.00205425
0.00790254	-0.00162248
0.00685996	-0.0021373
0.00596415	-5.57958e-05
-0.0135953	0.00521635
-0.0148702	0.00355706
-0.0210995	0.00149559
0.00868629	0.00194448
0.00812956	0.00205612
-0.0238762	0.00200241
0.00903487	0.00264516
-0.0191527	0.00267199
0.00939182	0.00326784
0.0103346	0.00378743
-0.0176211	0.00286658
-0.0204899	0.00295846
0.00854721	0.00351916
-0.0158715	0.00334553
-0.0171224	0.00268508
-0.0213052	0.00242123
-0.0210762	0.00335453
-0.0200421	0.00341763
0.00865023	0.0014647
-0.0227393	0.00185689
-0.0211549	0.00153872
0.00672523	0.00145295
0.00678241	0.00621502
0.00722047	0.00600659
0.00899295	-0.0015328
-0.0189182	-0.0012209
-0.0161858	-0.00113225
-0.0161976	-0.00251835
-0.0139863	-0.00512436
0.00739628	0.00747568
0.00682691	-0.00488776
-0.0122713	-0.00461469
-0.0152806	-0.0070015
-0.0160876	-0.00562871
0.00716677	-0.00671207
0.010297	-0.00788384
0.0077537	-0.00949617
0.00812486	-0.00975605
-0.013023	-0.0121501
-0.0145426	-0.0120758
-0.0119626	-0.0149316
0.00847854	-0.0122361
0.00728702	-0.0145307
0.00670045	-0.0180397
0.00804608	-0.0177406
0.00782016	-0.0166266
-0.0154372	-0.0178075
-0.0139495	-0.0182241
0.00785307	-0.0201118
0.00712739	-0.017203
-0.0161104	-0.0171531
-0.0148571	-0.0198434
0.00706965	-0.0225188
-0.0129345	-0.0153669
-0.0142638	0.0174227
0.00809428	-0.0197873
0.00818962	-0.0195058
-0.0171474	-0.0228751
0.00704902	-0.0233938
-0.0130621	-0.0243233
-0.0120039	0.0148178
-0.0148471	0.0151952
0.00600244
-0.0167369	-0.0228386
-0.0163066	-0.0233007
-0.0103303	-0.0202344
0.00745683	-0.0204499
0.00700517	-0.0224433
-0.0143686	-0.0183964
-0.0141142	-0.0214841
0.0082355	-0.0215831
-0.0131023	-0.0202627
0.00572817	-0.0211242
0.00697155	-0.0196606
-0.013392	0.0140921
0.0066428	-0.0179245
0.00579663	-0.015838
-0.017237	-0.0171824
-0.0129589	-0.0164617
0.00819721	-0.0166898
-0.0128247	-0.0177018
0.00520389	-0.0129092
0.00700329	0.0087435
-0.0126312	0.00923423
-0.0116435	-0.0107165
-0.0104586	-0.0116333
-0.0118739	-0.00856276
-0.0121346	-0.00910487
0.00383943	-0.00900821
0.00646936	-0.00877173
-0.0111842	-0.00591976
0.00556523	0.00768993
-0.0130811	-0.00558043
-0.0116251	-0.00538604
0.0042573	-0.0050644
-0.0133947	0.00615971
0.00663368	-0.0032666
-0.011846	-0.00177489
0.0045639	-0.00257139
-0.0104892	-0.0011857
0.00572386	0.000254581
0.00488081	-0.000315429
0.00715108	0.000329617
0.00806561	0.0019054
-0.0125983	0.00113163
0.00694334	0.00221137
-0.0128705	0.00210814
0.00590026	0.00240577
0.00327489	0.0020025
-0.0124837	0.00308376
-0.00752126	0.00329604
0.0061423	0.00258127
0.00425026	0.00322713
0.00499566	0.0026803
-0.00854553	0.00338272
0.00478003	0.00222032
0.0053199	0.00319182
0.00523512	0.00296289
-0.00708164	0.00128238
0.00605311	0.0012971
0.00630037	0.00131351
-0.0114624	0.000997384
-0.0103284	0.00102935
0.00405251	0.000734145
-0.0107868	-0.00233196
-0.00994065	-0.00187597
0.00591235	-0.00166334
-0.0108411	-0.00266172
0.00536783	-0.00417081
-0.0107728	-0.00378994
-0.0122369	0.0075065
0.00657831	-0.00438892
0.00577251	-0.00894427
-0.00970781	0.00943132
-0.010726	-0.00887117
-0.0112598	-0.00811833
-0.0100318	-0.0108467
-0.00782767	-0.0130342
0.0060826	-0.013728
0.00403357	-0.0127427
0.00484725	-0.0113091
-0.0101723	-0.0111161
-0.00851663	0.0123131
0.00487256	0.010735
0.0050938	-0.0193607
-0.00797991	-0.0161101
0.00550197	-0.0179946
-0.00763162	-0.0152477
-0.00676522	-0.0198562
0.00431968	-0.0166601
0.00511809	-0.0206621
0.00637933	0.013533
0.00650093	-0.0247215
-0.00774803	-0.0166233
0.00358202	-0.0215827
0.00504441	-0.0203445
-0.00699401	-0.025838
0.00360137	-0.0224335
-0.00871955	-0.0202321
0.00357131	-0.0254429
-0.00629012	0.0146865
0.00294741	-0.0275149
-0.00665076	-0.0229869
-0.0055662
-0.00584249	0.0169189
-0.00451064	-0.0179996
-0.00606301	-0.022279
-0.00719298	-0.0244203
-0.00732602	-0.0207003
-0.00467101	-0.0212203
-0.00634362	-0.0235692
-0.00716087	-0.0183848
-0.00711375	0.0138102
0.00448483	-0.0192003
-0.0080319	-0.0222074
0.00444023	-0.0180498
-0.0050545	-0.0176643
0.00474709	-0.0179557
0.00360261	-0.0152697
0.00455528	0.0133591
0.0039463	-0.0210968
0.00245536	-0.014045
0.00502398	-0.01578
-0.00595137	-0.0136483
0.00428484	-0.013095
0.00364639	-0.0140122
-0.00544867	-0.0106899
-0.00435997	-0.00966534
-0.00493729	-0.0101756
-0.00534894	0.00992243
-0.00495434	-0.00728824
-0.00602718	-0.00815928
-0.00530161	-0.00659738
-0.00362964	-0.00600552
0.00278028	-0.00441116
-0.00416322	-0.00481403
-0.00442183	-0.00253777
-0.00628462	-0.0024801
-0.00504112	-0.0025843
0.00381317	0.00595609
-0.00416764	-0.00057009
-0.00437877	0.00385581
-0.00381828	0.00100905
-0.00393471	0.0019952
0.00267751	0.00114814
0.00309138	0.00141545
-0.00370314	0.00193556
-0.00262924	0.00188526
-0.00280482	0.00362338
-0.00396379	0.00315617
0.00243873	0.00265148
0.00320939	0.0027648
-0.0034936	0.00347929
-0.00321478	0.00309937
0.00301928	0.00347027
-0.00407033	0.00249609
-0.00213438	0.00318534
0.00277102	0.00385746
-0.00239425	0.00118381
-0.00279051	0.00228037
-0.00127806	0.00479776
-0.00490804	0.00218671
-0.00248824	0.00196642
0.00306999	0.00140014
-0.00337165	-5.03443e-05
-0.00242536	-0.000659706
-0.00188	2.59728e-05
-0.00339342	-0.00204967
0.00316449	-0.00356833
-0.00323495	-0.00273689
0.00247175	0.00696696
0.00151031	-0.00385155
-0.00319042	-0.00623091
0.00169394	-0.00451449
0.00309099	-0.0082407
-0.00148887	-0.00676685
0.00409437	-0.00938318
0.00346068	-0.0113455
-0.00194579	-0.0116654
0.0026401	-0.0111055
-0.00227693	-0.0121876
-0.00237331	-0.0121576
0.00321071	-0.0117899
-0.00228716	-0.01746
0.0020476	-0.0175443
0.00273773	-0.012894
-0.0019701	-0.015415
0.00194496	-0.0127102
-0.000851147	0.0133563
-0.00176184	-0.0150702
0.00242188	-0.0199433
0.00228011	-0.0182662
0.00285132	-0.0204429
-0.000578014	-0.015661
-0.00104809	-0.0226495
0.00151879	-0.0209197
0.00229873	-0.0255652
0.00226134	-0.0206431
0.00165066	-0.0203098
0.00181582	0.013763
-0.000757444	-0.0226724
-0.00114177	-0.0267638
-0.000380249	-0.0190522
-0.000436418	-0.0221537
0.00299591
0.00202918	0.015637
0.00272034	-0.0187988
0.00365419	-0.0235044
6.31978e-05	-0.0226002
0.00158598	-0.0198075
0.000328157	-0.0214881
0.00233896	0.0134794
0.000421566	-0.0230526
0.000672845	-0.0186737
5.78377e-05	-0.0222169
0.00279051	-0.0185411
-0.000190225	0.0111795
0.00137448	-0.018208
-0.000381508	0.0118441
0.000671055	-0.0182794
0.00123454	-0.0218469
0.000536734	-0.0162955
0.000448686	-0.0156484
0.00034061	-0.0137634
0.00237419	-0.011797
0.00111243	-0.0144225
0.000773121	-0.0120012
-0.00100873	-0.00936614
0.00253876	-0.0116768
-0.00024958	0.00811599
0.00177493	-0.00895143
0.00200046	-0.00799686
0.00130366	-0.006715
0.000493904	-0.00762857
0.00219465	-0.00611458
0.00067553	-0.0063353
0.00111087	0.00645384
0.000419113	-0.00326026
0.0011349	-0.00375078
0.0023697	0.00572686
0.000189072	-0.00108857
-0.00046917	-0.00282504
0.00129435	-0.000140423
0.00279256	0.00089644
0.0014357	0.000428432
0.000500713	0.00136233
0.00229107	0.0041084
0.00120884	0.0022223
0.000937299	0.00229186
0.00300935	0.00288012
0.00176238	0.00253507
0.00204363	0.00241496
0.000412078	0.00262505
0.00222021	0.00365471
0.00107036	0.00293816
0.000778847	0.00292649
0.00134849	0.00294287
0.00148703	0.00405375
0.00144886	0.00271427
0.00164333	0.00260253
0.0019763	0.00272935
0.00178941	0.00373397
0.00190999	0.00176042
0.00112661	0.0016657
0.00214575	-7.75243e-05
0.00119256	-0.000461735
0.000768199	0.000390506
0.000843518	-0.00230719
0.0019373	-0.00378304
0.00131038	0.00506349
0.00144518	-0.00464757
0.00177108	-0.00369031
0.000729991	0.00572895
0.00140403	-0.00428816
0.00114327	-0.0061499
0.00107961	-0.0075561
0.00214594	-0.00640963
0.00252123	-0.00949916
0.00125611	-0.0105936
0.00137624	-0.00925458
0.000753574	-0.0121304
0.00134769	-0.0129067
0.00117606	-0.0135788
0.000290608	-0.0160232
0.00174136	-0.015105
0.00198141	-0.0153151
0.00245315	-0.0179009
0.000310955	0.0113934
0.00146075	-0.0200349
0.00150391	-0.0144896
0.0018522	-0.0212757
0.000882315	-0.0172124
0.0018766	-0.0216608
0.00151443	-0.0167627
0.00151053	-0.0202481
0.00175033	0.0115751
0.00157723	-0.0249525
0.00178168	0.0166447
0.00190232	-0.0236298
0.000685335	-0.0260804
0.00151354	0.0138308
0.00137003	0.0115682
0.00274515	-0.0193487
0.00196935	-0.0240963
0.00191524	-0.0239179
0.00110241
0.00132828	0.0139334
0.0016205	-0.0233977
0.00234072	-0.0217471
0.00197798	-0.0190012
0.00195269	0.0135583
0.00176557	-0.0205483
0.00145244	-0.0232966
0.00188323	-0.0206744
0.00191032	-0.0206931
0.000626053	-0.019128
0.00196545	-0.017005
0.000893734	0.0132306
0.00170174	-0.0157247
0.00326776	0.0113101
0.00218441	-0.0202813
0.00148712	-0.0165896
0.0011252	-0.0158602
0.00107088	-0.0152881
0.00192624	-0.0129063
0.00128431	-0.0136363
0.00230135	-0.0112144
0.00172939	-0.00927848
0.00133383	-0.0115054
0.00210236	-0.00890943
0.00046211	-0.00812241
0.00176629	-0.00810032
0.00161476	-0.00732185
0.000593645	-0.00628215
0.00198876	-0.00530858
0.00240401	-0.0054893
0.00164811	-0.00551505
0.00198578	-0.00303693
0.00109953	-0.00321525
0.00245894	-0.00141334
0.00194329	-0.00103924
0.000982492	-0.00112398
0.00239461	-0.000366139
0.00254645	0.00132343
0.000349409	0.000419256
0.00212617	0.00110174
0.000282282	0.00234725
0.00264381	0.00203619
0.00169659	0.00298986
0.00120041	0.00337635
0.00159083	0.00261543
0.00275573	0.00230486
0.00120272	0.00321195
0.00125455	0.00293349
0.000581045	0.00325712
0.000785475	0.00277308
0.00165914	0.00342548
0.0011382	0.00356453
0.000685251	0.00165119
0.00145491	0.00305236
0.00242295	0.00423003
0.00186332	0.00222695
0.00234208	0.00169631
0.00212392	0.00154075
0.000415326	0.00388925
0.000220988	-0.000999519
0.000977453	0.000378051
0.000114462	0.00514446
0.00185073	-0.0015162
0.000592275	-0.00229729
-0.000731772	-0.0049205
0.00183587	-0.00295789
2.32527e-05	-0.00675241
0.00161145	-0.00414474
0.00378115	-0.00519652
-0.000918906	0.00687737
0.00159369	-0.00860918
0.00206776	-0.0104497
0.00129785	0.00783748
0.00255758	-0.0100947
-0.000166521	-0.0103389
-0.000732012	-0.0106768
0.00202006	-0.0135735
0.00131124	-0.0149288
-0.000912588	-0.0153103
0.000359682	-0.0141788
-4.49489e-05	-0.0152471
0.00289592	-0.0132727
-2.7868e-05	-0.0186317
0.00141595	0.0119178
0.00340074	-0.0192389
-0.000874171	0.0118983
-0.000975593	-0.021482
0.00102011	-0.0166892
0.002209	-0.0209012
-0.000456122	-0.0198484
0.00363827	-0.0240869
-0.000447838	-0.0228524
-0.000791736	-0.0184571
0.00258851	-0.0241266
0.00109419	-0.0233989
-0.000802856	-0.0230063
0.00359594	-0.0226343
-0.000730028	-0.0213689
-0.00163045	-0.0257053
0.00240913	0.0149596
0.00417134
-0.000374456	-0.024266
-0.00103944	-0.0218625
-0.000733076	0.0145896
-0.000113378	-0.0216009
0.00334884	-0.0201838
0.00273363	-0.0234918
-0.00132235	-0.0209888
0.00353872	-0.0216616
0.00241369	-0.0198346
0.00316674	-0.0199293
0.0037774	-0.0190105
0.00116347	-0.0185026
-0.00125619	-0.0176972
-0.000755359	-0.0210187
0.00107064	-0.0155273
-0.00212477	-0.0187502
-0.0017172	-0.0160515
0.00174377	-0.0135067
0.00284072	-0.0147352
0.0031396	-0.0120656
-0.00076952	0.0125371
0.00282374	-0.0129126
0.00350526	-0.0107973
-0.00393937	-0.00849235
-0.00396124	-0.00957697
0.00330971	-0.00762654
-0.0024771	-0.00816396
0.00217234	-0.00644162
0.0030651	-0.00569239
-0.00290237	-0.00594298
-0.00295323	-0.00361681
0.00364662	0.00618624
0.00354986	0.00710257
0.00282949	-0.0022407
-0.00134827	0.00586237
-0.00265452	-0.000796566
-0.00171301	0.000261139
-0.00130846	0.00438921
-0.00397285	0.000565765
-0.00370254	0.00160675
-0.00368	0.00435351
-0.00215293	0.00429212
-0.00258654	0.00278905
0.00392627	0.00166006
0.00416667	0.00258248
-0.002803	0.00210505
0.00394558	0.00268494
-0.0032669	0.00267039
-0.00287186	0.00247737
-0.00309691	0.00302896
0.00491436	0.0032687
0.00444912	0.00185714
0.00373486	0.00171884
-0.00427702	0.00232882
-0.00340541	0.00201677
0.0033273	0.00114067
-0.00580654	0.00125814
0.00476695	0.00141139
0.00336144	-0.0007664
0.00500326	-0.000239183
0.00425558	0.00326566
0.00224095	-0.00329833
-0.00283611	-0.00288085
-0.00359484	-0.00509011
0.00400997	-0.0031681
-0.00497227	-0.00530956
0.00451966	-0.00447108
0.00393504	-0.00658175
0.0040997	-0.0082513
0.0033064	-0.0086511
-0.00668054	-0.00878405
0.00541269	-0.0105622
0.00272459	-0.0103614
0.00437874	0.00656409
0.00482607	0.00839566
0.00522409	-0.0154226
0.0048888	-0.0155179
-0.00575464	0.00763568
-0.00831473	0.00892257
-0.00657454	0.00785481
-0.00573922	-0.0155833
0.00462542	-0.0189204
-0.00509729	-0.0140171
-0.00730898	-0.0185046
0.0054384	-0.0202151
-0.00624815	-0.0216697
-0.0055941	-0.0160508
-0.0095216	0.0123045
0.00446449	-0.0197927
0.00369808	0.0114649
-0.00484396	-0.0239298
0.00461244	0.0136458
-0.00398771	-0.0259834
0.00553439	-0.0197504
0.00452046	-0.0241041
-0.0101443	0.0161001
-0.00943347	-0.0215287
0.00548582	-0.0237273
0.00700606	-0.01817
0.00418226	-0.0195293
0.00423538
0.00585692	-0.0211667
-0.00617246	-0.0195505
0.00537917	0.0152041
0.00430278	-0.0199382
-0.00560402	-0.0238586
0.0031046	-0.0199742
0.00557901	-0.0194494
-0.00805618	-0.0184993
0.00537102	-0.0187793
-0.0114378	-0.0196079
-0.00850514	-0.0195998
-0.00767414	-0.0205801
0.00647956	-0.0221156
0.00449115	-0.0167192
0.00583685	-0.0165579
0.00561413	-0.0159262
0.00621083	-0.0135695
0.00652649	-0.0144638
-0.00785215	-0.0123154
-0.00991832	0.0119845
-0.00859894	-0.01393
-0.00895044	-0.0114667
0.00693619	-0.00945383
0.00336586	-0.00956714
0.00554503	-0.00872262
0.00544751	-0.00846563
-0.00982586	-0.0071995
-0.00795686	-0.00600544
0.00674577	-0.00609872
-0.00768708	-0.0038526
-0.0108709	-0.00483397
-0.00715034	-0.00327045
0.00508012	0.00711659
0.00629466	-0.00306904
0.00537324	-0.00173463
-0.00926545	-0.000824513
0.00579502	-0.00126949
-0.00968134	3.65685e-05
0.00381249	0.00117343
-0.0119515	0.00128712
0.0056398	0.00136663
-0.0126112	0.00234184
0.00510379	0.00178892
0.00481335	0.00192488
0.00606375	0.00213758
0.00539479	0.00286458
0.00710248	0.0035564
-0.0103392	0.00259063
0.00770038	0.00327893
0.00646811	0.00388695
0.00549031	0.00269373
-0.0109647	0.00263909
0.00328963	0.00269477
-0.0129951	0.00315701
0.00696652	0.00188902
-0.0143542	0.00247291
0.0073165	0.00341726
0.00628267	0.000722202
0.0048925	0.000881174
0.0063624	-0.000117642
0.0061974	-0.000576786
0.00781781	0.00368629
0.00810139	0.00524818
0.00452876	-0.0022395
0.00781989	0.00511242
-0.0130917	-0.00234472
0.00673476	-0.00502424
0.00607075	0.00536504
0.00815206	-0.00568484
-0.0130381	0.00645218
0.00592903	-0.00828549
-0.0119328	-0.00870378
0.00517972	-0.00996722
-0.0174658	-0.00848299
0.00512506	-0.00864203
-0.0115049	-0.0122612
0.00961731	-0.0151994
-0.0145686	-0.0116279
-0.0147194	-0.0160801
0.00498402	-0.0146425
0.00533581	-0.0166131
-0.0147332	-0.0135846
-0.0173631	-0.0163149
-0.0186439	-0.0170487
-0.0111942	0.0115967
0.00552652	-0.0153041
0.00828195	-0.0200732
-0.0124042	-0.020206
0.00840699	0.0128734
0.00763166	-0.0214542
-0.0145381	-0.0203435
-0.00924353	-0.0224755
-0.0132339	-0.020738
0.00805367	-0.0259029
-0.011191	-0.0200095
0.00580941	0.0145198
0.00681933	-0.0223251
0.00839772	-0.0199636
-0.0138725	-0.0214017
-0.0154731	-0.0224508
-0.0136136
0.0081907	-0.0182617
-0.0175435	0.014897
0.00865496	-0.0207451
-0.0144959	-0.0230723
0.00856534	-0.0210092
0.00814659	-0.0214333
0.0069042	-0.0200871
0.0085824	-0.0205841
0.00875368	-0.0218267
0.00898599	-0.019761
-0.0143586	-0.0180746
0.00924335	0.0125221
-0.0186527	-0.0174232
-0.0141016	-0.0185548
0.0094569	-0.0166912
-0.0132773	-0.0156063
0.0053297	0.0124358
0.00766825	-0.013638
0.0078456	-0.012421
-0.0192734	-0.015155
-0.0184278	-0.0131541
0.00657934	-0.010116
0.00691661	-0.0133934
-0.0130278	-0.00851339
0.00811034	-0.0105294
0.00736221	-0.00919127
0.00829187	0.00715336
0.00862091	-0.007607
-0.0151984	-0.0053232
-0.0170351	-0.00573758
0.00538031	-0.00465831
0.00859886	-0.00398903
0.00872271	-0.00489188
0.00654536	0.00578557
0.00976837	-0.00178183
-0.0176406	0.00420112
-0.0176341	3.46943e-05
-0.0192103	0.000126809
-0.0163641	-0.000564991
-0.0229832	0.000693519
0.00570423	0.0017328
0.00915742	0.00232357
0.00805702	0.00346507
-0.0163219	0.00189174
0.00684355	0.00328415
0.0096742	0.00318082
0.00733394	0.00330734
0.009746	0.00363697
0.00904415	0.00367671
-0.0185437	0.00261407
0.00658795	0.00310426
0.00894863	0.00345216
0.00968507	0.00313403
-0.0168142	0.00272355
0.00994438	0.00286381
0.0081416	0.00154143
0.0082753	0.00165843
0.00679363	0.00189324
-0.0174993	0.00381515
-0.0167974	-0.000425796
-0.0224653	-0.000390986
0.00851025	-0.000758199
-0.0173827	-0.00091578
-0.0230658	0.00464896
-0.0235784	-0.00175338
-0.0226705	-0.00331941
-0.0210402	-0.00343907
-0.0214419	-0.00417698
0.00885745	-0.00563067
0.00849543	-0.00736648
0.0077772	-0.00703261
-0.0218242	-0.00867296
-0.0200254	-0.00764176
0.010009	-0.00868281
-0.024751	-0.0124625
0.0115999	-0.0121445
-0.0178023	-0.0107725
0.00883179	-0.0114515
-0.0220074	-0.0122997
-0.0167617	-0.0143772
0.00944648	-0.0129159
-0.0216648	0.0126772
0.00982302	-0.0168589
0.00959886	-0.0185642
0.00919729	-0.0127165
0.00815083	-0.0193265
0.00995672	-0.0203321
-0.018919	0.0138214
-0.0156759	-0.020157
-0.0166523	-0.0211457
-0.0217477	-0.0206702
-0.0216949	-0.0187664
0.00938441	-0.0228965
0.0091109	-0.0164066
-0.0199774	-0.0190423
-0.0222308	-0.0217578
-0.0246259	-0.0173467
0.00626246	-0.0183953
-0.0242551	-0.0204877
-0.0188167	-0.0194634
0.00593237
-0.0228856	-0.0217172
0.0111003	-0.0197235
0.00814653	0.0161102
-0.01843	-0.0178283
0.00936565	-0.0198769
-0.0193406	-0.0184137
-0.0218248	-0.0201365
0.00580843	-0.0201944
-0.0214005	-0.0187903
0.00894253	-0.0176842
-0.0234207	-0.0210356
0.0087751	-0.0152947
-0.0253009	-0.0159194
0.0111636	-0.0168349
-0.0163902	-0.0132849
-0.0216072	-0.0156786
-0.0212709	-0.0134657
0.00927566	-0.0118627
0.0112293	-0.013042
-0.0244449	-0.00924866
-0.0261961	-0.0102637
0.00905128	-0.0125191
-0.0193276	-0.00979108
0.0107715	-0.0107808
0.0101219	0.0105284
0.0113509	-0.00704066
0.00994707	-0.00795755
-0.0236024	-0.00519173
0.0118015	-0.00629125
-0.0200653	-0.0046532
0.00974748	-0.00435608
0.0106832	-0.00537832
0.0088525	-0.00271245
-0.0225049	-0.00124695
-0.0233161	-0.00228128
0.010991	-0.00154954
0.00990548	8.06104e-05
0.0110267	0.000639769
-0.022895	0.0046143
0.0111627	0.00502162
-0.0196381	0.00379474
0.00793812	0.00175614
0.00753643	0.0014459
-0.0195206	0.00260331
0.00855502	0.00324254
-0.0214973	0.00279015
-0.0171753	0.00364451
0.00821548	0.0037391
0.00921584	0.00267028
-0.0229072	0.00326689
-0.0213222	0.00348294
-0.0164714	0.00391815
-0.0218657	0.00286741
0.0111296	0.00330118
0.00905042	0.00268737
0.0117763	0.00387656
-0.026842	0.00484063
-0.0258856	0.00115434
-0.0214533	0.000904727
-0.024833	0.000720658
-0.0252716	-4.86284e-05
-0.0230459	0.000127866
-0.0245787	-0.00112998
0.00928769	-0.000768566
-0.0260518	-0.0018157
0.0103929	-0.00305965
0.00962298	-0.00244268
0.0118871	-0.00494176
0.0092368	-0.00429356
-0.0267666	-0.00501819
0.00980598	-0.0055304
-0.0231154	-0.00649453
-0.0280727	-0.00656801
0.0113782	-0.0102413
-0.0229144	-0.0113923
0.0129981	-0.00975755
0.00944487	-0.0107375
-0.0217408	-0.0108741
-0.0269161	-0.0105757
-0.0179259	-0.0105739
-0.0264021	-0.014272
0.0105803	-0.0154388
-0.0246942	0.0124713
0.00902114	-0.0125938
-0.027885	-0.0188546
0.00811983	-0.0168167
0.00796561	-0.0203343
0.0103864	-0.0174812
-0.0253731	-0.017036
0.0107868	-0.0190928
0.00980783	-0.0202551
-0.0251875	-0.0231007
0.00947795	-0.0157748
-0.02493	-0.0211269
-0.0246508	-0.0229615
0.0105014	-0.0199185
0.00956652	-0.0197684
-0.0194005	-0.021017
0.00890463	-0.0209977
0.0113466	-0.0220165
0.0125335
0.0103464	-0.0223018
-0.0265255	-0.024633
0.00959809	-0.020963
0.0108476	-0.0217393
0.00900501	-0.0208922
0.00924431	-0.0197406
0.0116211	-0.0207653
0.0116082	-0.0193606
-0.0251732	-0.0204994
-0.0220993	-0.0238652
0.00742301	-0.017348
-0.0271907	0.0139136
0.0122825	-0.0192123
0.0119415	-0.0141707
0.00763018	-0.0175088
-0.0210009	-0.0147495
0.0110464	-0.0125445
0.0105592	-0.0137434
0.00932505	-0.012516
0.00861685	-0.0124429
-0.0274151	-0.0151039
-0.0230741	-0.0096092
0.0091489	0.00891335
0.0106142	-0.00916302
0.00914114	-0.00911314
-0.0231566	-0.00922295
0.0116116	0.00899906
0.010701	0.00849479
-0.0222814	-0.00484107
-0.0180167	-0.00420757
0.0127186	-0.00746063
0.0119709	-0.00349632
-0.024488	-0.0034289
-0.0197615	-0.00288181
0.0108756	-0.0014051
-0.0268072	-0.000382878
-0.0223901	-0.00089847
0.00794619	-0.00061363
0.0102844	0.0015021
-0.0217142	0.000833974
-0.0212511	0.00114579
0.0100155	0.000595303
-0.01853	0.00105394
-0.023049	0.00197188
-0.0206006	0.00196188
-0.0230375	0.00332723
-0.0215378	0.00344489
0.00958083	0.00265791
-0.0239074	0.00222218
0.0131717	0.00323966
-0.026985	0.00320881
-0.0257621	0.00226794
0.00961655	0.00281764
0.00922967	0.00245274
-0.0175669	0.0017828
-0.0228313	0.00270559
0.0130296	0.000812366
-0.02435	0.000751284
0.0120877	0.000170985
0.00897811	-0.00113159
0.00941522	0.000971081
0.010216	-0.00216275
-0.0251908	-0.00108529
0.00975603	-0.0020695
0.00958168	-0.00290487
0.00791974	-0.00270022
-0.020268	-0.00349464
0.0107921	-0.00501786
-0.0201353	-0.00614788
0.0100852	-0.00652829
-0.0186708	-0.0070933
0.00966714	-0.00705784
-0.0234337	-0.00893618
-0.0261652	-0.0105292
-0.0202454	-0.00966054
0.00912364	0.00994252
-0.0248812	-0.0108565
-0.0218743	-0.0138141
-0.0228436	-0.0105472
0.00983909	0.0121398
0.00973364	0.0113934
-0.0223517	-0.0154639
-0.0271599	-0.0126745
-0.0171844	-0.0179691
0.00880057	-0.0163658
-0.0224536	-0.0192183
0.0123165	0.0135396
-0.0217658	-0.0172374
-0.0172147	-0.0184825
-0.0216982	0.0133994
-0.0198702	-0.0203325
-0.0228524	0.0150158
0.00770288	-0.0224893
0.0100605	-0.022597
-0.0229714	-0.0183469
-0.016779	-0.0205982
-0.0231543	-0.0260246
-0.0207025	-0.0207781
-0.0216854	-0.0201937
0.00870571	-0.0220105
-0.0216531
0.0117436	-0.0234427
-0.0181761	-0.0237347
-0.0152341	-0.0214395
0.0108181	-0.0211314
0.00965752	-0.0190696
-0.0247129	-0.022656
-0.0198341	-0.0220028
0.00898998	-0.0209494
0.0103609	-0.0246084
-0.0222875	-0.0194391
0.00773655	0.013064
0.0081143	0.0119183
0.00785896	-0.0174633
-0.0213989	0.0121173
0.0117946	-0.015615
0.00724731	-0.0151321
-0.0140179	0.0122604
0.00814931	-0.0153401
0.0116453	-0.0128338
-0.0207128	-0.0148258
0.0103416	-0.0110649
-0.0191366	0.0080413
-0.0158541	-0.0118083
-0.0223661	-0.0109708
-0.0184613	-0.0100883
0.0102123	-0.00734987
0.00602791	-0.00826789
0.0078462	-0.00680115
-0.0180661	-0.00617334
-0.0176402	-0.00861724
-0.0231202	-0.00565711
-0.02256	-0.00463725
0.00807262	-0.00448328
0.00686313	-0.00275787
-0.020231	-0.00137844
0.00990555	-0.00198653
-0.0186821	-0.00109704
0.00776212	-0.000341272
0.0106355	0.00107934
0.00683829	1.80636e-05
-0.0165394	-5.31198e-05
0.00752822	0.00392222
-0.0194917	0.00174233
0.00785554	0.00187415
0.00899409	0.00256327
0.00601058	0.00290744
-0.0177702	0.00248677
0.00883992	0.00236676
0.00889236	0.00285749
0.00595393	0.00291269
0.0107952	0.00243816
0.0089767	0.00260511
-0.0180672	0.00151331
0.00836753	0.00267587
-0.01875	0.00203701
0.00928564	0.00200682
0.00784775	0.0013705
-0.0183583	0.00299179
0.00635074	0.00117012
-0.0128083	0.000962621
-0.0186841	0.00419593
0.00801937	0.000236501
0.00763149	-0.00192609
-0.015005	-0.00242786
-0.0172787	-0.00345219
0.00710837	-0.00405263
0.00916467	-0.00429578
0.00813717	0.00634157
-0.0156007	-0.00525034
-0.017885	-0.0059653
-0.0182295	0.0092121
-0.0166334	-0.00916192
-0.0115201	0.00669403
0.00550461	-0.0101294
0.00834422	-0.0124
0.007209	-0.0102103
-0.0153736	-0.0137176
-0.0188274	-0.0113597
-0.0175506	-0.0147054
-0.0185082	0.0106728
0.00730955	-0.0184721
-0.0141323	-0.0124087
0.00760798	-0.0179684
-0.0187244	-0.0159662
-0.0177742	-0.0215582
0.00653717	-0.0202969
0.00700349	-0.0198354
0.00635317	-0.0214607
0.00845146	-0.0213112
0.00714793	-0.0210196
-0.0170827	-0.0172441
0.00739869	-0.0200958
0.00617626	-0.0213343
0.00845046	-0.0190984
0.00657217	-0.0194769
-0.0139744	-0.0198566
-0.0160702	-0.0209049
-0.0155141	-0.0211424
0.00693982	-0.0246106
0.0086083	-0.0213534
0.00763891
-0.014998	-0.0203325
0.0078933	-0.0226027
-0.0153751	-0.0177675
0.00524465	-0.0232673
0.00455783	-0.0209525
-0.0147846	-0.0218899
-0.0151414	0.0153903
-0.0135163	-0.0252531
0.0068569	-0.0181689
-0.0118677	-0.0197423
-0.0132832	0.0135203
-0.0136049	-0.016121
0.00797421	-0.0184186
-0.0121948	-0.0170245
0.00830204	-0.016149
0.00343803	-0.015332
0.00806941	0.0118469
0.00632231	-0.0145905
-0.0138415	-0.0169827
0.00673814	-0.0129138
-0.0110662	-0.0133083
0.00653564	0.0105492
-0.0170205	-0.0114522
-0.0130043	-0.0110001
-0.0115519	-0.00980738
0.00761765	-0.00948964
-0.0114464	-0.00751489
0.00654418	-0.00760831
0.00450708	-0.0095335
-0.00833303	0.00671009
0.0070588	0.00810877
-0.0127891	-0.00428294
-0.0101562	-0.00354219
0.00466941	-0.00230861
-0.0102815	-0.00217314
-0.0169988	-0.00180617
0.00563733	-0.000740411
-0.00767782	-0.00133428
-0.0134354	0.00311777
0.00446308	0.000317079
-0.0155602	0.00087103
-0.00946258	0.00124968
-0.0122902	0.00131942
-0.0086522	0.00239589
0.00500628	0.00272043
-0.00963437	0.00269129
-0.0106725	0.00252266
0.00626924	0.00251015
-0.0120916	0.00308107
0.00628674	0.00256539
-0.0125246	0.0033152
0.00532381	0.00282037
-0.0115471	0.00278451
-0.00579015	0.00290419
0.00442015	0.00153063
-0.0126624	0.000719524
-0.00945921	0.00145407
0.00411707	0.00142476
-0.00792545	0.00131512
0.00536731	-0.000690335
-0.010679	2.50607e-05
0.00597991	-0.00119311
-0.0114237	0.00442336
0.0053037	-0.00114857
0.00692319	-0.0022807
-0.00589404	-0.00502839
-0.00920498	0.00731137
-0.00831557	-0.00493336
0.00521475	-0.00559157
0.00674581	-0.00605685
-0.0100723	-0.00739857
-0.0111512	-0.00891972
0.0048894	-0.0079951
0.00537402	-0.0105826
0.00505246	-0.00971659
-0.00907012	0.0100879
0.0044202	-0.00930587
-0.00888957	0.0115281
0.00537875	-0.0163803
-0.00725415	-0.0161041
-0.00907301	-0.0108923
0.00304885	-0.0174243
0.00689885	-0.0162162
0.00478462	-0.0176937
0.00445308	0.0133805
-0.00972617	0.0145331
-0.010239	-0.0210701
-0.00657093	-0.0200955
-0.00948527	-0.0221699
-0.00785082	-0.0164668
0.00637933	-0.0199514
0.00436868	-0.0205273
0.00519962	-0.0181434
-0.00725955	0.0148381
0.00447503	0.0133449
-0.00922335	-0.0206895
-0.00538114	-0.0207869
-0.00735138	-0.0244979
0.00271361	-0.0217351
0.00538988	-0.0245023
-0.00643014
0.00322724	-0.0203864
0.00627485	-0.0187877
-0.0061801	-0.0227675
0.00424072	-0.0219044
-0.00702634	-0.0215138
-0.00594051	-0.0235934
0.00431379	-0.0278491
-0.00883776	0.0148986
0.00428032	-0.0218476
0.00440818	0.0113684
0.00345898	-0.0188375
0.00595407	-0.0208083
-0.0063644	0.0150617
0.00564714	-0.0143809
-0.00534932	-0.0185556
0.00360024	-0.0178642
-0.00560553	-0.0154215
-0.00658923	-0.0180242
0.00392174	-0.0149129
-0.00520922	-0.0152011
0.00304899	0.00879679
-0.00481015	-0.0143939
0.0043351	-0.0147496
-0.00581892	-0.00933847
0.00456516	0.00745435
0.00502314	-0.00923057
-0.00494384	-0.00829025
-0.00305187	-0.0107531
-0.00478612	-0.00776588
0.00366966	-0.00552332
-0.00394703	0.00487753
-0.00453451	-0.00508086
-0.00559722	-0.00371305
0.00412833	-0.00249018
0.00501961	0.00459631
0.00417166	-0.0016491
-0.00316797	-0.0015351
0.00354881	-0.000764553
-0.00387101	-0.000943358
-0.00514847	9.95885e-05
-0.00330825	0.000614988
-0.00414067	0.00309493
-0.00257755	0.00139502
0.0034516	0.0027606
-0.00201603	0.0019744
0.00458253	0.00275978
-0.00179627	0.0021917
0.00184203	0.00282714
0.00390326	0.00193972
-0.00441672	0.00281076
-0.00457971	0.00304642
0.0047006	0.00281994
0.0016443	0.00251016
-0.00390916	0.00322636
-0.00419216	0.0020169
0.00264179	0.0012446
0.00210161	0.00189164
-0.00406285	0.0011484
-0.00346578	-0.000238904
0.00403961	0.000352331
-0.00218027	-0.000422981
0.00454451	-0.00170794
-0.00268939	-0.000797143
0.00176181	-0.00279245
0.00357747	0.00575995
-0.00336373	-0.00380897
-0.0021248	-0.00390154
0.00254508	-0.00401641
0.00307997	0.00810319
-0.00209231	0.00698235
0.00119017	-0.00853535
0.00296026	-0.00661091
0.00285209	0.00801892
-0.00219453	-0.00875709
0.00469581	-0.0100274
0.00106007	-0.00917763
-0.00139085	-0.0129169
-0.00322293	-0.015419
-0.000580752	0.011269
0.00316324	-0.0106254
0.00330165	-0.0162049
-0.00122324	-0.0170836
0.0033242	-0.0165101
0.00300185	-0.0188192
-0.0019486	-0.0174566
-0.000593927	-0.0192434
-0.000897783	-0.0200689
-0.0015187	-0.0229945
-0.000515742	-0.0188466
0.00294671	-0.0197752
0.0032246	-0.023385
-0.000879402	-0.0176424
-0.00110346	-0.0191384
0.000410128	-0.0233106
0.00344434	0.0129999
0.00262545	-0.0180608
0.00259959	0.0143118
1.81796e-05	-0.0229223
0.000206448	-0.0276271
-0.000505827	-0.0221426
0.00331632
-0.000416829	-0.0214698
0.00270218	-0.0234612
-0.00125446	0.0138078
0.00243669	-0.0214582
0.00235071	-0.022834
-0.000811518	0.0145522
5.54878e-05	-0.0233888
0.00275008	-0.0210228
7.40126e-05	-0.0242473
0.000550392	-0.0192103
0.00240003	-0.0204249
0.000662882	-0.0196074
0.00166737	-0.0196882
0.00295794	-0.0222785
0.000187546	-0.0168568
0.00146152	0.0114217
-6.26992e-07	0.00865292
0.000660479	-0.0129166
0.000199774	-0.0150519
0.00118518	-0.0149116
0.000931416	0.0108149
0.000966153	-0.0147711
0.00168705	0.00903867
0.00212817	-0.0133999
0.00254493	-0.0100095
0.00145164	-0.00929334
-3.74274e-05	-0.00949667
0.00164711	-0.00794843
0.000277869	-0.00782114
0.000406576	-0.00680965
0.00108077	-0.0050365
0.00172	-0.00428814
0.000796437	0.00483081
0.000493384	-0.00441278
0.00167358	-0.00200015
8.65594e-05	-0.00219759
0.00205371	0.00452343
2.25134e-06	-0.000793452
0.00198802	-0.000791173
0.000397543	0.000671389
0.00165827	0.00108206
0.00136163	0.00179072
0.000341989	0.00167596
0.00178712	0.00174998
0.000695036	0.00271567
0.0022757	0.00274958
0.00237242	0.00283238
0.00137639	0.00220526
0.00190418	0.00317258
0.00140561	0.00228719
0.00225859	0.00288702
0.00103346	0.00371152
0.00181078	0.00257235
0.0014588	0.00275914
0.00165023	0.00180583
0.00126801	0.00144831
0.00150854	0.00203127
0.000894598	0.00148841
0.00202971	0.00488493
0.000948607	0.00104505
0.0017027	-0.00069721
0.00223526	-0.000591955
0.00250932	-0.00144634
0.00193672	-0.00241807
0.000989743	-0.00280105
0.000702037	-0.0033109
0.00204548	0.00772553
0.00123501	-0.00382643
0.00115917	-0.00629948
0.00195001	-0.00750826
0.00231011	-0.00658774
0.00220152	0.00838179
0.00135986	-0.00745763
0.00160787	-0.0099131
0.00202048	-0.00807703
0.00220936	-0.0100133
0.00148283	-0.0123052
0.00217032	-0.0144922
0.00261372	-0.0106642
0.00184803	-0.0150294
0.00186685	-0.0153834
0.0017615	0.0115151
0.00199005	-0.0172786
0.00159816	-0.017596
0.00124055	-0.0200288
0.00205369	0.0124799
0.00167597	-0.0202899
0.00335954	-0.0153666
0.00167173	-0.0176679
0.00234705	-0.0180489
0.00178947	-0.0178814
0.00121054	-0.016766
0.00156045	-0.0203753
0.00200052	0.0145937
0.00244469	-0.019389
0.00259058	-0.0212029
0.00168061	-0.0209869
0.00262756	-0.0249806
0.00203041	-0.0224712
0.00201708	-0.0217039
0.000950818
0.00248277	-0.02104
0.00129508	-0.0207468
0.00227806	-0.0225487
0.00228111	-0.0210061
0.00240334	-0.0246483
0.0016087	-0.0197041
0.00143471	-0.0213103
0.0016051	-0.0213943
0.00250331	-0.0168424
0.00199134	-0.0199285
0.00194489	-0.0175448
0.0024731	-0.0151994
0.00260172	-0.0190663
0.00164635	-0.0175046
0.00155855	-0.0157666
0.00205505	-0.0169726
0.00169619	-0.0148252
0.00144611	0.0111282
0.00212921	-0.014672
0.00247758	-0.0132251
0.00200827	0.0102181
0.00156473	-0.0115065
0.000407432	0.00974361
0.00220214	-0.00811952
0.00262162	-0.00996514
0.00121056	-0.0117667
0.00228991	-0.00582266
0.00149929	-0.00741397
0.000645492	-0.00653176
0.00267979	-0.00477817
0.000763961	-0.00393766
0.00239704	-0.00474519
0.00289785	0.00622075
0.000971792	-0.00285546
0.00196561	-0.00190618
0.00101909	-0.00171947
0.00147063	-0.00199871
0.00189659	0.00411362
0.00111453	0.000134653
0.00167689	0.000659671
0.00108403	0.00152988
0.00207837	0.00245139
0.00119703	0.00195789
0.0015187	0.00222951
0.00153455	0.00373669
0.00115129	0.00261446
0.00120473	0.00228622
0.0011907	0.00311705
0.000975358	0.00279621
0.000751195	0.00259775
0.00154084	0.00292522
0.000374522	0.00260176
0.00123442	0.00335302
0.00183638	0.00154368
0.00236881	0.00183369
0.00190087	0.00187986
0.00168857	0.00105367
0.000441899	0.00108286
0.00177875	0.000754917
-5.94943e-05	-0.000191271
0.0022845	-0.000311346
-7.59911e-05	-0.000926547
0.00173227	-0.00203603
0.00304916	-0.00233985
0.000793097	-0.00378965
0.000394052	-0.00211114
0.000178277	-0.00397657
0.0029256	0.00709132
0.00164832	-0.00710676
0.00318415	-0.00602005
0.00169237	0.00630834
0.0032499	-0.00586378
0.00230225	-0.00900717
-0.000539164	-0.00737668
0.0033949	-0.0103633
0.000121158	-0.012316
0.00206061	-0.0137208
-0.000961752	-0.00938252
0.00272235	-0.0132566
0.00266068	-0.0135778
0.00135705	0.0117954
0.000427047	-0.0174842
-0.000531474	-0.0147958
0.00237752	-0.017977
-0.00092557	-0.0148496
-0.000174976	-0.0221635
0.00336833	-0.0165073
0.00398747	0.0106153
0.00204169	-0.0212684
3.33885e-05	-0.0190141
0.000475858	-0.0205332
0.00425423	0.0122635
-0.000188023	-0.019932
-0.000287981	-0.0205784
-4.88897e-05	-0.0218002
-0.000289793	-0.0222805
-9.24088e-05	-0.0265053
-0.000405912	-0.0245559
-0.00046509	0.0132163
-0.000394316	0.0151263
0.00100945
-0.00123241	-0.0252684
0.00173165	-0.0236185
0.000234394	-0.0242086
0.00301782	-0.0274478
0.00124786	-0.0248399
0.00203283	0.0129289
-0.000900329	-0.0244243
-0.00184579	-0.0205836
0.00328589	-0.0229413
0.00317256	-0.0210717
0.00351934	-0.0180144
0.00266795	-0.0233864
0.00354266	-0.0195966
-0.00256754	-0.0177091
0.00216197	0.0131492
0.00403117	0.011773
-0.000871269	-0.0150173
0.00406501	-0.0151318
-0.00305417	-0.012666
-0.00147851	-0.0144398
-0.00119923	-0.0131906
-0.00156578	-0.0139259
-0.00205215	-0.011233
0.00328448	-0.00867951
-4.62877e-06	-0.0123369
-0.00229686	0.00794428
-0.000626841	-0.00797588
-0.00175058	-0.00875107
0.0033193	-0.00599134
0.00298155	-0.00423816
-0.00232938	-0.00509092
-0.00130794	-0.00489201
-0.00180426	-0.00339794
-0.00283589	-0.00213991
-0.00156896	-0.000852664
0.00450358	-0.00156505
0.00358108	-0.000238416
-0.00297403	-0.000284874
-0.00174881	0.000217041
-0.00223322	0.00182868
-0.00348014	0.0014052
-0.00248358	0.00152584
-0.00340552	0.00399607
0.00399913	0.00180824
0.00322882	0.00332493
0.00353467	0.00287132
-0.00433702	0.00353439
-0.00313079	0.00232839
-0.00410981	0.00397881
0.00525762	0.00306125
-0.00200661	0.00311063
-0.00439354	0.00267652
0.00503443	0.00222628
0.00315543	0.00300333
-0.00631438	0.00201767
-0.00401698	0.00191029
-0.00265766	0.00201038
0.00400193	0.00206107
-0.00411131	0.000149074
-0.0051821	-0.000301751
0.00319098	0.000298582
-0.00426328	0.00503607
-0.00412679	-0.00205001
-0.0053624	-0.00304285
0.00487598	-0.00200825
-0.0059566	-0.00345302
0.00405072	-0.00479064
0.00531044	0.00551741
0.0016874	-0.00612474
0.00229649	-0.00739365
0.00545114	-0.00843062
0.00518308	-0.00915947
-0.00463034	-0.00807022
-0.00540829	-0.0100171
0.00441802	-0.0131072
0.00558541	-0.0137802
-0.00565372	-0.0103605
-0.00826981	0.00893487
0.00364353	-0.0138528
0.00410576	0.0112806
0.00577125	-0.0174096
0.00478827	-0.016785
-0.00395896	-0.0174976
-0.00539756	-0.0165314
0.003876	-0.0180983
0.00480787	-0.0156621
0.00503896	-0.0158555
-0.00625263	-0.0188812
-0.00527941	-0.015214
0.0048143	-0.0176902
0.00408433	-0.0202438
0.00498121	-0.0209264
-0.00738799	-0.0173324
0.00489799	-0.0235456
-0.00620502	-0.0215267
0.00710057	-0.023541
-0.00965537	-0.0183353
0.00560799	-0.0235144
-0.00642609	-0.0216164
-0.00918086	-0.0215426
0.00329137
-0.00801858	0.014308
-0.00659028	-0.0203255
0.00634353	0.013157
0.00561759	-0.0217257
-0.00869973	-0.0237359
-0.00703699	-0.0224009
-0.00696709	-0.0191386
-0.00763995	0.0124426
-0.00855196	-0.0183439
0.0040581	-0.0182648
0.00605974	-0.0225775
-0.00805185	0.0122311
0.00733082	-0.0183687
-0.0127063	-0.0194959
-0.00941269	-0.0175825
-0.0115028	-0.0183719
-0.00896176	-0.016621
-0.0086228	-0.0156421
-0.00897533	-0.0150767
0.00698095	-0.0135078
-0.011329	-0.0144729
-0.00650495	-0.0110325
0.00570543	0.00896127
0.00544599	0.00648505
0.00604635	-0.0103834
-0.00911618	-0.00983363
0.00562396	-0.00936253
0.00665676	-0.00781442
0.0026927	-0.0070289
-0.0105314	-0.0067084
0.00653739	-0.00655975
0.00588771	-0.0041948
0.00451704	-0.00320166
-0.0161826	-0.00389957
-0.00839932	0.00482911
0.00375613	-0.00218031
0.00645588	0.00439834
-0.0112169	8.35274e-05
-0.011228	0.000534223
-0.0119534	0.000723486
0.00492411	0.000957491
0.00857299	0.00302438
0.00546535	0.00196786
-0.0123846	0.00223572
0.00674583	0.00256264
0.00682662	0.00249507
-0.0120434	0.0022247
-0.0109335	0.0030761
0.00582381	0.00316208
0.00645136	0.00295727
-0.0128324	0.00298627
-0.0111885	0.00303618
-0.0110271	0.00249071
0.00486135	0.00360251
-0.0116188	0.00182933
-0.0131726	0.00228591
0.00690966	0.00260609
0.00649824	0.00013052
-0.0108169	0.000618438
0.00657196	0.000313604
0.00504782	0.000802339
0.00698362	-0.000452619
0.00634633	0.00644626
0.00577401	-0.00136247
-0.013742	-0.00186592
0.00559572	-0.0046736
-0.0127071	-0.00392846
0.00653816	-0.00432125
-0.015264	-0.00594478
0.00499851	0.00809585
0.0065852	-0.00758084
0.00706869	0.00979216
0.0063802	-0.00905364
0.00584916	0.00786238
0.00689586	-0.0113821
0.00590136	-0.00852227
-0.014565	-0.0115507
0.008592	-0.0114672
-0.012361	-0.0152256
0.00649721	-0.0137899
-0.0139238	-0.0140433
0.00883436	-0.0140966
0.00791929	-0.0179344
0.00675651	-0.0203801
-0.0108614	-0.0161577
-0.0166304	0.00956433
0.0061392	0.0121438
0.00714719	-0.0167133
0.00844575	-0.0180813
-0.0159387	-0.0203485
0.00816108	-0.0214448
-0.013192	-0.0223051
0.0076293	-0.0248459
0.00973669	-0.021584
0.00873344	0.0158004
-0.0156646	0.0132651
-0.0165652	-0.0234716
0.00661843	-0.0205396
0.00763508	-0.0223553
-0.0133502	-0.0245657
0.0089701
0.00703673	-0.0215502
0.00803911	-0.0292165
0.00694383	-0.0229855
-0.0136222	-0.0230594
-0.0166683	0.014645
-0.0161744	0.0144139
0.0059675	-0.0234986
0.00759166	-0.018984
-0.0168166	-0.0197373
-0.0165048	-0.0223632
0.00848098	-0.0169779
0.00640256	-0.0182089
0.00646714	-0.0214466
0.00989932	-0.0157753
-0.0175489	-0.0186548
-0.0176821	-0.0146496
0.00796839	-0.0142364
0.00850238	-0.0155337
0.00936294	-0.0138338
0.00744193	-0.0134502
0.00772675	-0.0107623
-0.0136034	-0.0112817
-0.0143822	-0.0144112
-0.0164701	-0.00914474
-0.0144052	-0.0078364
-0.0179515	-0.00817595
0.00780197	-0.00682669
0.00836734	-0.00498769
0.00934114	-0.00550801
0.00842428	-0.00526902
0.00849047	-0.00317604
0.00742751	-0.00307625
0.00871447	-0.00181857
-0.0152809	-0.0026458
0.00808296	-0.00160717
-0.0139606	1.94343e-05
-0.0230356	0.00681573
0.0076585	0.00117634
0.0100123	0.00207831
0.0101073	0.00212546
-0.0173138	0.00207902
0.00829736	0.00221695
-0.0193786	0.00483743
0.00933803	0.00259933
-0.0170124	0.0039309
-0.0206675	0.00276112
0.00699806	0.00360716
-0.0205893	0.00374104
0.011284	0.00309387
-0.0139259	0.00305708
0.00808802	0.00343738
-0.0202191	0.00320074
-0.0189642	0.00351676
0.00818541	0.00274332
0.00856632	0.00173224
0.00984223	0.0020973
0.00773377	0.000215586
-0.0184232	0.00116631
0.0109915	0.00099021
-0.0218614	0.00444817
-0.0227422	-0.000771654
-0.0209582	-0.00182021
0.00966398	-0.00259456
0.00926358	-0.00223543
-0.0233208	-0.00375509
0.00834752	-0.00577423
-0.0165188	-0.00410008
0.00983571	-0.00609911
0.0098528	-0.00645852
-0.0173273	-0.00666734
-0.0233387	-0.00711953
-0.0201302	-0.00938896
-0.0200051	-0.0123879
0.00921295	-0.0111631
-0.0170033	-0.0098909
0.0100636	0.00616626
0.0111392	-0.0122314
-0.0205192	-0.0169117
-0.012927	0.0102389
-0.0173854	-0.0132881
-0.020514	0.0107001
0.0100064	-0.014821
0.0102374	-0.0186532
0.0100338	-0.0141455
0.00946216	-0.0198122
-0.0179407	0.0110636
0.0072267	-0.0168731
0.00632553	-0.0161126
0.00996436	-0.019937
-0.0198057	-0.0196308
0.00953449	-0.0201951
-0.0232317	-0.0225992
0.0115567	0.0145584
0.00798637	-0.0259369
0.0100748	-0.0203765
-0.016393	-0.0239312
-0.0172589	-0.02091
0.00961303	-0.0204123
-0.0297613	0.0150873
-0.0191558	-0.0201017
-0.0230651
0.00926588	-0.0257504
0.00727586	-0.0220529
-0.0268594	-0.0204229
-0.0231937	-0.023122
-0.0192964	-0.020289
0.00971202	-0.0204298
0.00973442	-0.0211781
-0.0251661	-0.0178688
-0.0222053	0.0144273
0.00925097	-0.0188447
-0.0241327	-0.0180608
0.00844688	-0.0217245
0.00982677	-0.0184449
-0.0226557	0.0134432
0.00802971	0.0141252
-0.0235104	-0.0161788
0.00935754	-0.0175438
0.0119032	-0.014991
0.0119759	-0.0130791
0.0110369	-0.0114727
-0.0261802	-0.0122946
-0.0217174	-0.0148084
-0.0263516	-0.0106825
-0.0246952	-0.0107891
-0.0231925	-0.00960714
-0.0207742	-0.00787166
0.0118866	-0.00651263
0.00976459	-0.00698442
-0.0226072	-0.00666089
0.00979741	-0.00507049
-0.0223345	-0.00432071
-0.0223322	-0.00369107
0.00993773	-0.0040062
-0.0188306	-0.00301067
-0.0270586	-0.00132828
-0.021926	-0.000933013
-0.0191145	0.000570789
-0.0262805	0.000575452
0.0107924	0.000628431
0.00843888	0.000275056
-0.0258055	0.00104715
-0.0175205	0.00218819
0.0104133	0.00172418
-0.0213502	0.00240247
0.00815906	0.0029954
-0.0182244	0.00320567
0.00976812	0.00293019
-0.0237105	0.00290484
0.00975613	0.002927
0.0104711	0.00286884
0.00694268	0.00248712
0.0125318	0.00323142
0.0104386	0.00232042
0.0100408	0.00182509
0.00973312	0.00213001
-0.0230642	0.00170415
0.00985897	0.0019169
-0.0247373	0.000436238
0.0101123	-0.000279382
0.00993686	0.00469005
0.00753563	-0.000592873
-0.0239032	0.00441823
0.00929075	-0.00187056
0.0100145	-0.00327404
0.0117162	-0.00315118
-0.0202053	-0.00443653
-0.0221363	-0.00595236
0.0117301	0.00695037
0.0113087	-0.00662843
-0.0204183	-0.00528205
0.00873802	0.00606402
-0.0239961	-0.00839715
0.0086052	0.00659076
-0.0258468	0.00851499
0.0102093	-0.0120886
-0.0286161	0.0098769
-0.025146	-0.0148613
0.010178	-0.0139368
-0.026469	-0.0146519
[truncated: 98,001 more rows]
