# Supplementary material for: Functional networks of inhibitory neurons orchestrate synchrony in the hippocampus
Source: PLoS Biol. 2024 Oct 14;22(10):e3002837. doi: 10.1371/journal.pbio.3002837 (PMC11501041; doi:10.1371/journal.pbio.3002837)
Supplement: S8 Data — (XLSX) [file pbio.3002837.s017.xlsx]

## Sheet: S5a
Response change (Exc)	Response change (Inh)
0.00663477
0.00768012	-0.00960721
0.00860116	-0.0113702
0.00976216	-0.0113244
0.00478736	-0.0136331
0.00659142	-0.0110789
-0.0260492	0.00438239
-0.0253079	0.00562065
0.00746396	-0.0119283
-0.0290905	0.005592
-0.0196332	-0.0101987
-0.0223713	-0.0119697
-0.0236508	-0.0122852
0.00630671	-0.012876
0.00762958	-0.010349
-0.0246159	-0.0105419
0.00632444	-0.00975103
-0.0263376	-0.00851763
-0.0226265	-0.00931094
-0.0222828	-0.00958464
-0.0271104	0.00708083
0.00644011	-0.010983
-0.0253353	-0.00963674
-0.024096	-0.00937612
-0.0253706	-0.00924388
0.00655861	-0.00874796
-0.0210016	-0.00869059
0.00394507	-0.00851811
0.00714012	-0.00880661
0.00834571	-0.0090969
0.0084491	-0.00740845
-0.0229109	-0.00802149
-0.0241425	0.00989398
-0.0290756	-0.00946648
0.00700993	-0.00695578
-0.0239129	-0.00906565
0.00601565	-0.00837554
0.00755476	-0.00800134
-0.0293018	-0.00922575
0.00651892	0.0114316
-0.0229974	-0.0072373
0.00600028	-0.00581491
-0.0238954	-0.00581051
0.00608772	0.0107468
-0.0253636	0.0102986
-0.0236409	-0.00718038
0.00733124	-0.00711969
-0.0236514	0.0106733
0.00400079	-0.00862903
-0.0207897	-0.00896262
-0.0281015	-0.00823329
0.00513168	0.00985945
-0.0241874	-0.00696662
0.00584707	-0.00711972
0.0071968	-0.00595432
-0.0238468	-0.00626063
-0.0175279	-0.00489867
0.00741935	-0.00754227
0.00782866	-0.0091947
-0.0290459	-0.00690938
0.00716112	-0.00935563
0.00779586	-0.00807598
0.0070923	-0.00641201
-0.027565	-0.00827456
-0.028089	-0.00945323
0.00721785	0.00982475
0.00684811	-0.00870639
-0.0264271	0.00852789
-0.0275176	-0.00712664
0.00770163	-0.00861026
0.00614221	-0.0086758
-0.0238132	-0.0111116
0.00634431	0.00698765
-0.0249845	0.00963164
0.00747296	0.00828044
-0.0209568	0.00805168
-0.0214504	-0.0102048
0.0058315	-0.0121323
-0.0262191	-0.0120305
-0.0202816	-0.0113238
-0.0239334	-0.0100352
0.00646218	-0.0102064
-0.023881	-0.0101838
-0.0275668	-0.0108035
-0.0210802	-0.0123444
0.00556021	-0.0112576
0.00649394	0.00539828
0.00709296	-0.0129676
-0.0255523	-0.0137425
0.0072671	-0.0115929
0.0064971	-0.0102928
0.00682468	-0.013464
-0.0233524	-0.0114713
0.00602656	-0.0121774
0.00714593	-0.0134302
0.00873374	-0.0144067
0.00672589	-0.0123665
0.00779337	-0.0114923
-0.0218909	-0.012328
0.00547333	-0.0116657
0.00540916	-0.0110416
0.00634598
0.0072946	-0.0119444
-0.0249564	0.00466154
-0.0166608	-0.013605
0.00586078	-0.0149458
-0.0198416	-0.015064
0.0063638	-0.0151817
0.0078469	-0.012023
0.00646594	-0.0147379
-0.0161251	0.0053757
0.00533354	-0.0123865
-0.0224941	-0.0120393
-0.0222306	-0.0105443
0.00730983	-0.00983417
-0.0239448	-0.0114096
-0.0214945	-0.00882591
0.00737161	-0.00958791
0.00777594	-0.00922239
-0.0185159	-0.0105454
0.00711047	0.00698915
-0.0221038	-0.0115248
-0.0186403	-0.0101405
0.00711048	-0.0104386
-0.0217773	-0.010786
-0.0218575	-0.0101017
0.0068615	-0.0100767
0.00597078	0.00897911
0.00654439	-0.0100316
0.00565086	0.00824267
0.00576442	-0.00753235
0.00673982	-0.00806636
-0.0197575	-0.006696
-0.0187236	-0.0103374
-0.0179232	-0.00711028
0.00660384	-0.00954503
0.00774986	-0.00840631
-0.0156424	-0.00974303
-0.0208556	-0.00763734
0.00751765	-0.00667723
0.00679744	-0.00756716
0.00621249	-0.00658178
-0.0164064	0.0119202
0.0077091	-0.00768268
0.0056066	-0.00717585
-0.0235794	0.0109551
0.00581218	-0.0060958
0.0060492	-0.00722464
-0.0195636	-0.00732607
0.00724739	-0.00962427
0.00590963	0.0121418
0.00707003	-0.00784228
0.00648945	-0.00819658
-0.0184562	0.0112823
-0.0199013	0.0110309
0.00539184	-0.00642441
0.00503498	-0.00478247
0.00610139	-0.00568059
-0.0171366	-0.00796553
0.00609943	-0.00664491
0.00507019	-0.00874944
0.00702898	-0.00762751
0.00646784	-0.00622325
0.005909	-0.0071223
0.00501743	-0.00842629
-0.0166733	0.0093746
0.00695028	-0.00758134
0.0073317	-0.00707291
-0.0220949	-0.00646765
0.0053737	0.00912142
0.00664222	-0.00813242
-0.0187364	-0.00960853
0.00618588	-0.0105153
0.00718568	0.00877111
-0.0177774	-0.00942058
-0.0160844	-0.0100427
0.00662871	-0.0101702
0.00582552	-0.0126285
-0.0180773	-0.0113068
-0.0163325	-0.0103541
0.00580881	-0.0112168
-0.0188383	-0.0094214
0.00591662	-0.0107852
-0.0127765	-0.0103191
-0.0171627	-0.0137295
0.00742945	-0.0129389
-0.0178134	0.00572823
0.00559445	-0.0113124
-0.0160115	0.00470818
-0.015637	-0.0116616
0.00656609	-0.010723
0.00584133	0.00489554
0.00537326	-0.0119469
-0.0133573	-0.012019
0.00599185	-0.0135591
-0.0171906	-0.0135976
-0.0157703	0.00523067
-0.0166304	-0.012851
-0.0176716	-0.0119582
0.00713129	-0.0125183
0.0047304	-0.010093
-0.0152586	-0.0110654
0.00609406
0.0064481	-0.0088852
-0.0154218	-0.0142126
0.0063959	-0.0120037
0.0062212	-0.0126608
-0.0139189	-0.0124102
0.00680082	-0.0118108
0.00544818	0.00649661
-0.0134817	-0.010828
-0.0152394	-0.0104733
-0.0120586	-0.0122969
0.00707926	-0.0112346
-0.0145782	-0.00944267
0.00677427	-0.0103731
0.00534679	-0.00956562
0.0078536	0.00764617
0.00691263	-0.010067
-0.0127247	-0.010307
0.00522736	-0.0103635
0.00642407	0.00876876
-0.0131196	-0.00930224
-0.0128671	-0.0104515
0.00580155	-0.0108435
-0.0107938	-0.0084684
-0.0144333	-0.00849656
-0.0120578	-0.00877948
-0.0126705	-0.00849044
-0.00923688	-0.00854665
0.00555651	-0.00660893
0.00627842	-0.00839454
0.00298462	-0.00703079
0.00562468	-0.00825686
-0.0128383	-0.00666655
0.00531897	-0.00888626
0.0054059	-0.00718211
-0.0113871	-0.00712006
0.00521844	-0.00795041
-0.0155224	-0.00612616
0.00555123	-0.00636995
0.00850747	-0.00474229
-0.011082	-0.00573051
-0.0116139	-0.00615477
-0.0102608	0.011735
-0.0118244	-0.00635399
-0.00857853	-0.00590254
0.00621842	-0.00518143
-0.0125945	-0.00636094
0.00531736	-0.00725045
-0.0102791	-0.0072612
-0.00933032	-0.00607612
-0.0106608	-0.00711522
0.00332165	0.0132207
-0.00963175	-0.00656766
-0.0112003	-0.00479776
0.00457343	-0.004393
-0.0108094	-0.00626059
0.0064496	-0.00669284
-0.00832738	-0.0054814
-0.0109429	-0.00670928
-0.0103717	-0.00559002
0.00641906	-0.00515975
0.0048876	-0.0060927
-0.0109748	-0.00618881
-0.00954507	0.0109399
0.00522852	-0.00649046
-0.00613467	-0.00610402
-0.0124544	-0.00569224
0.00483433	-0.00718704
0.00523379	-0.00748295
0.00397167	-0.00905558
-0.0102647	-0.00891709
-0.00770507	-0.00779315
-0.00700247	-0.00812066
0.00659266	-0.00810773
-0.00854762	-0.00730647
-0.00800144	-0.00867976
0.00539445	-0.00822624
0.00531866	-0.0110216
-0.00922075	-0.00961146
0.0035944	-0.00831663
0.00390819	-0.00869305
-0.00857024	-0.00869948
-0.0076205	-0.0104262
-0.00839033	-0.010304
0.00687469	0.0061988
-0.00777773	-0.0113429
0.0033842	-0.0121317
-0.00525186	-0.0108079
0.00719311	-0.00887066
-0.00754204	-0.0123587
-0.00409336	0.00723203
-0.00765271	-0.0115089
-0.00501094	-0.0129326
0.00674648	-0.012516
-0.0049052	-0.0114521
0.00477198	-0.0110901
0.00527902	0.00732
0.00598129	-0.0107465
-0.00348791	-0.0117643
0.00467229	-0.0123317
-0.00845106	-0.0127069
-0.00607919
-0.00530655	0.00437903
-0.00559964	-0.0132152
0.00487631	-0.0136903
0.00460478	-0.0135869
0.00566828	-0.0121779
-0.00558357	0.00408247
-0.00310606	-0.0120247
0.00484474	-0.0130249
-0.00509676	-0.0112516
0.00525105	0.00512493
-0.00462746	-0.0113376
0.00482268	-0.00997866
-0.00419082	0.00668839
-0.00462872	-0.0104627
-0.00471115	-0.00878886
-0.0025301	-0.00958483
-0.00371836	-0.0111348
-0.00232999	-0.0116933
0.00457626	-0.010633
-0.00583263	-0.0104037
0.00408557	0.00819139
-0.00527559	-0.0100624
0.00415642	-0.00932169
-0.00499901	0.00881598
-0.00309067	-0.00920524
0.00456735	0.00932333
-0.00339721	-0.00769638
-0.00254434	-0.00963772
-0.00329086	-0.00774633
-0.00358042	-0.0101591
-0.00497197	0.0106155
-0.00356033	-0.00991987
-0.00455411	-0.00816098
0.00406464	-0.00924814
0.004775	-0.00772273
-0.00390009	-0.00812265
0.00411151	-0.00770236
-0.00271845	-0.00747335
0.00535706	-0.00637501
-0.00357147	-0.00670223
0.00362042	-0.00811156
-0.00153084	-0.00663652
-0.00154386	-0.00695599
0.00608963	-0.00618241
0.00517284	-0.00719723
0.00435059	-0.0091062
-0.00185807	-0.0094859
0.00542542	-0.00669051
0.00449173	0.0113474
0.00446097	-0.00852264
0.0048816	-0.00697579
0.00536461	-0.00635793
0.00558316	-0.00549106
-0.00221098	-0.00640775
-0.0017516	-0.00709131
-0.00168392	-0.00686045
0.00501303	-0.0083863
-0.00106985	-0.00682021
-0.000260841	0.0107642
-0.003888	-0.00854871
0.00423513	-0.00826775
0.000975459	-0.00913066
0.00490521	0.0097197
-0.00153673	-0.00777866
-0.000729304	-0.00605712
-0.00058311	-0.00955617
0.00463399	-0.00742335
-0.000137766	0.00977841
0.00441465	0.00957862
-0.00193159	-0.00998288
0.00022161	-0.00803191
0.00118819	-0.0100297
0.00398143	0.00899559
-0.000805519	-0.0101697
-0.000299865	-0.0092491
0.000475808	-0.0124159
0.0037443	-0.0105723
0.00489897	0.00781102
0.00483652	-0.00961236
0.000595647	0.00649119
0.00264653	0.00638848
0.00350969	-0.0122709
-0.000203791	-0.0107677
0.00293041	-0.0115117
0.000317675	-0.012808
0.000646866	-0.0115067
0.000980963	-0.011806
0.000498302	-0.0137379
0.0050132	-0.0124926
0.00249365	-0.0111068
0.00390074	-0.0141288
0.000146954	-0.0136275
0.000406675	-0.0122045
0.00530112	-0.0114411
0.00142885	-0.011566
0.00128297	-0.0120625
0.00411631	-0.0125739
2.18672e-05	-0.012119
0.000853353	0.00601864
0.00542374	-0.0121634
0.00102909
0.00103832	-0.0124208
0.0048072	-0.0144346
0.00105349	-0.0150797
-0.000536326	-0.012845
0.00422307	-0.0132759
0.00421783	-0.0107996
0.0015665	-0.0126938
0.00433068	0.00789448
0.00314892	-0.0125588
0.00271229	-0.0112607
0.00357328	-0.0116818
0.00266589	-0.00962551
0.00276347	-0.0102612
0.00405633	-0.0101011
0.00124462	-0.010794
0.00434836	-0.0101742
0.00567932	-0.0106836
0.00504316	-0.0104389
0.00162802	-0.00956821
0.00282629	-0.0105202
0.000792651	-0.0105717
0.00259747	-0.00984967
0.00277035	-0.00981324
0.00368729	-0.00979124
0.00186976	-0.00960086
0.00360967	-0.00863101
0.00305266	-0.00787223
0.00325984	-0.00925654
0.00261975	-0.00879541
0.00326339	0.0103549
0.0027289	-0.00923428
0.00311944	-0.00684922
0.00238971	-0.0105555
0.00458302	-0.0085705
0.00497747	-0.00661671
0.00274468	-0.00692597
0.00335813	-0.00712239
0.0041766	-0.00640723
0.00319789	-0.00726295
0.00430728	-0.00678904
0.00533116	0.0128545
0.00275808	-0.00565884
0.00477528	-0.00747866
0.00311016	-0.00804184
0.00309345	0.0103718
0.00293514	-0.00791968
0.00419646	-0.00680941
0.00465284	-0.00756907
0.00529191	-0.0077509
0.00309149	-0.00760543
0.00408686	-0.00622972
0.00282269	-0.00551616
0.00254545	0.0133094
0.00385	0.0124875
0.00415036	-0.00623852
0.00313078	0.0107708
0.00309261	-0.00630548
0.00407355	-0.0061456
0.00171345	-0.00665704
0.0023501	0.0118878
0.004857	-0.00869806
0.00318826	-0.00662908
0.00419303	-0.00712163
0.00380606	-0.00608822
0.00380228	-0.00939616
0.00450863	-0.0101195
0.00427591	-0.0109373
0.00330933	-0.00947789
0.00326489	-0.00901734
0.00250593	-0.00830695
0.00321725	-0.0084653
0.00379195	-0.00975068
0.0052716	0.00820275
0.00633456	-0.00962195
0.00448298	-0.011078
0.00445237	-0.00946075
0.0028842	-0.00971497
0.00419946	0.00913394
0.00311112	-0.0104084
0.00471847	-0.0127298
0.00367771	-0.0122829
0.00365205	-0.00942173
0.00347539	-0.0118801
0.00423961	-0.0125454
0.0040954	-0.0109465
0.00329504	-0.0103721
0.00346532	0.00635138
0.00422088	-0.0122195
0.00361258	-0.0121581
0.00288892	-0.0122028
0.00354696	-0.0125331
0.00510922	0.00579086
0.00274445	-0.0118676
0.00447761	-0.0108996
0.0032688	-0.0131761
0.00601766	-0.0120381
0.00542691	-0.0114175
0.00442159	-0.0133169
0.00326175	-0.0125713
0.00467573	-0.0154879
0.00296387
0.00409272	-0.0136953
0.00488313	0.0038826
0.00320787	-0.0138623
0.00386628	-0.0155045
0.00361582	0.00585705
0.00366021	-0.0121767
0.00453666	-0.0128226
0.00502011	-0.0126563
0.00360128	-0.0119279
0.00381843	-0.0120708
0.00473179	-0.011075
0.00395499	-0.0102577
0.00411185	-0.0110636
0.00405423	-0.0109406
0.00336307	-0.0107576
0.00426205	-0.0112827
0.00564301	-0.0116377
0.00456279	-0.00980504
0.00498089	-0.0121968
0.00266964	-0.00857087
0.0033115	-0.0103459
0.00395533	-0.00985989
0.00498766	-0.0097541
0.00520427	-0.0111715
0.00471386	-0.0074501
0.00429276	-0.00908765
0.00474556	-0.00944521
0.00532135	-0.0104448
0.00510201	-0.00795122
0.00257897	-0.0109128
0.00454073	-0.00828176
0.00341468	0.00975673
0.00287559	-0.00876499
0.00420963	-0.00725575
0.004666	0.0105642
0.00453471	0.0100999
0.00291154	-0.00670709
0.00382964	-0.00774588
0.00277939	-0.00798446
0.00316528	-0.00805903
0.00386193	-0.00714126
0.00323887	-0.00702222
0.00351507	-0.00868924
0.0036421	-0.00883782
0.00403739	0.0119007
0.00376921	-0.00756288
0.00419327	-0.00766289
0.00275342	-0.00767657
0.00487211	0.0106591
0.0037468	-0.00659753
0.00524625	-0.00528475
0.00346115	0.0111744
0.00261401	0.0104947
0.00340961	-0.00595416
0.00544633	-0.00957647
0.00387138	-0.00634252
0.00202841	-0.00674823
0.00224085	-0.00630756
0.00174912	-0.00736995
0.00385075	-0.00904527
0.00288052	-0.00717895
0.000500386	-0.00710903
0.00499384	-0.00566637
0.00147521	-0.00948136
0.00450724	-0.00797524
0.00264654	-0.010004
0.00443855	0.0102892
0.0035178	-0.0102255
0.00315335	-0.00799862
0.00468817	0.00926515
0.00427619	0.00848852
0.00283857	-0.0112181
0.00184215	-0.00913915
0.00441506	-0.0109238
0.00419673	0.00787458
0.00443235	-0.00982053
0.00324179	-0.0103374
0.00373558	0.00834111
0.00386329	-0.0116381
0.00233452	-0.0117574
0.00506311	0.00757637
0.00561497	-0.0114748
0.0036581	-0.0118851
0.000749369	-0.0105175
0.00185643	-0.0111642
0.00528413	0.00699732
0.00294567	-0.0124123
0.00413798	-0.0126129
0.00453978	-0.0129047
0.000418064	-0.0137706
0.00462228	-0.0119042
0.00365922	-0.0117326
-5.31172e-05	-0.0129623
0.0048681	-0.0116914
0.00294542	-0.0119505
0.00333547	-0.0115902
0.00432464	-0.0126745
0.00134699	-0.0115024
-0.000210789	-0.0120029
0.00477384	-0.0125622
0.00114498
0.00112083	-0.0135705
0.00221781	-0.0125355
-0.000317272	-0.0143432
0.000576107	-0.0138041
0.00294396	-0.013584
0.00542767	0.00588298
0.000171369	-0.0127729
9.49839e-05	-0.0113716
0.00562353	0.00553726
-1.0149e-05	-0.0107352
0.000647018	0.00673813
0.00530535	-0.0108957
0.000839248	-0.0122618
0.00359948	-0.0115127
0.00560826	-0.012459
0.00325728	-0.0120086
0.00360354	-0.012175
-0.000132343	-0.0121058
-1.79496e-05	-0.0108484
0.00445381	-0.00939255
0.000381345	-0.0110671
0.00361229	-0.0112945
0.000720116	0.00599552
-0.00110959	-0.00990262
0.00496295	-0.0118624
0.00423519	-0.00863676
-0.000749815	-0.012494
-0.0020893	-0.00925142
0.00362269	0.00767419
0.00338162	-0.00898628
-0.000885709	-0.0106789
-0.0021072	-0.009221
-0.00147058	0.00902777
-0.00121243	0.00997124
0.00385628	-0.00863823
0.00428638	-0.00754401
0.00412472	-0.00816536
0.00411811	-0.00899238
0.000535429	-0.00884763
0.00465133	-0.00679878
-0.0011748	-0.00806386
0.00591755	-0.00867123
-0.0021603	-0.00941828
-0.00299998	0.0106407
-0.00172327	-0.008286
0.00502829	0.0106361
-0.000671063	0.0106873
-0.00349909	-0.00737878
0.00493001	0.0103592
0.00357689	0.010296
-0.0033204	-0.00779249
0.003606	-0.00804371
-0.00228923	-0.00654241
-0.00355463	-0.00902374
0.00755792	-0.0066331
0.00584818	-0.00576608
-0.00171386	-0.00754863
0.00475825	-0.00777687
0.00494042	-0.0080305
-0.00395143	0.0103197
0.00470062	-0.00688226
-0.00542112	-0.00613699
0.00448199	0.0101494
0.00450766	-0.00826357
-0.00318363	-0.00980083
-0.00363407	-0.00810213
0.00450354	0.0100246
0.00556449	-0.00907029
-0.00431897	-0.00930764
0.00428018	-0.00789958
0.00522161	-0.00879478
0.00443319	-0.00974367
-0.00743881	0.00840424
0.00501355	-0.00948076
-0.00342454	-0.00831898
-0.0035673	-0.00824387
-0.0035219	-0.00819837
-0.00701622	0.00657152
0.00461326	-0.0126523
-0.00370709	-0.0108907
-0.0062472	-0.0111023
0.00437049	-0.0125422
0.00418871	-0.00968926
0.00590496	-0.0105115
-0.00604257	-0.0118382
0.00460892	-0.011729
0.00576822	0.00657435
-0.00284963	-0.0116968
-0.0079387	-0.013917
-0.00769623	-0.0126402
-0.00538498	-0.0117216
-0.00675263	-0.0119161
-0.00717602	-0.0122182
0.00470528	-0.0106671
-0.00782871	-0.010355
-0.00637791	-0.011667
0.0050606	-0.0127121
-0.00660229	-0.0138356
-0.00508585	-0.0123225
0.00434628	-0.0126515
0.00555893
0.00535457	-0.0123675
0.00533492	-0.0145248
-0.00618802	-0.0110743
-0.00666373	-0.0133155
0.00641774	-0.0121973
0.0054534	-0.0116477
0.00666448	-0.00975591
-0.00598837	-0.0119016
0.00421443	-0.0106154
-0.00876035	-0.0107996
0.00497551	-0.00970952
0.00454883	-0.0106339
-0.00876569	-0.0106441
0.00535335	-0.012238
0.00460184	0.00750799
0.0056015	0.00758748
0.00539922	-0.0123023
-0.00956792	-0.00989672
-0.00741379	-0.0107899
0.00458258	-0.00992437
0.00603047	0.00812843
0.00572909	-0.0108216
-0.0120295	-0.00892166
0.00479694	-0.0106469
0.004629	-0.00889799
-0.0111014	0.0090358
0.0055253	-0.00803089
-0.00975772	-0.0102989
0.00571162	-0.0082807
-0.0116918	-0.00993239
-0.0101307	-0.0088098
0.00581416	-0.0071571
-0.0104963	-0.00773892
0.00419391	-0.00816286
0.00484566	-0.00777345
-0.00894959	-0.00874005
-0.0127877	-0.00667298
-0.010527	-0.00836774
0.00476649	-0.00577079
0.00593431	-0.00739816
0.00263545	-0.00831643
-0.0121026	-0.0092117
-0.0102645	0.012083
0.00476414	-0.00705299
-0.0120976	-0.0078755
0.00615869	0.0122135
0.00476975	-0.00733414
0.00516505	-0.00657183
-0.0108521	0.0107692
0.00655403	-0.00650044
0.00368906	-0.00768687
-0.0129713	-0.00547647
0.00560972	-0.00805467
-0.01199	-0.00573258
0.00460214	-0.00568678
0.00545235	-0.00594208
-0.0151593	-0.00635452
0.00564381	-0.00817364
-0.0126435	-0.00632626
0.00501724	-0.00595122
0.00459903	-0.00567901
0.0054149	0.0113552
-0.0101968	-0.00774948
-0.0134342	-0.00893724
0.00664479	-0.00851306
0.00684649	-0.00828909
0.00499704	-0.00698939
0.0066079	-0.00778933
-0.0118583	-0.00786669
-0.0119468	-0.00887616
0.00816257	-0.00867243
-0.0130741	0.00944174
-0.0172766	0.0100005
-0.0173193	-0.00908453
-0.0128389	-0.0084948
-0.00971485	-0.00849777
-0.0142198	-0.0120679
-0.0119221	0.00735496
0.00533509	-0.00993951
0.00560628	-0.0105571
-0.0125586	-0.0099595
0.00637011	-0.00897094
-0.0125181	-0.0081664
0.00650306	0.00716024
0.00692869	-0.0115669
-0.0126715	-0.0111523
-0.0188935	-0.0120723
0.00567781	-0.0138612
-0.0157766	-0.0115976
0.00531415	-0.0114027
0.00635848	-0.0106267
0.00598695	-0.0109126
0.0063359	-0.0109127
-0.0167063	-0.0103583
-0.0170991	-0.0122893
0.00516395	-0.0125037
-0.0142375	-0.014771
0.0064632	-0.0127512
0.00514726	-0.0140799
-0.0135438	-0.0153749
-0.0133147
-0.014013	-0.0142516
-0.0158581	0.00588805
-0.0163486	-0.0132719
-0.0166099	-0.0133278
-0.0138073	0.00497426
-0.0139152	-0.0134624
-0.0153121	-0.0124712
-0.0190363	-0.0109532
-0.0163095	-0.0123288
-0.017798	-0.0102705
0.00542397	-0.0108368
0.00657012	-0.0109114
-0.0209756	-0.0131857
-0.0154223	-0.0122482
-0.0208945	-0.0113111
0.00662115	-0.0118547
-0.0170448	-0.0112096
-0.0173395	-0.0106333
0.00423585	-0.0113036
0.00605529	-0.0108915
0.00648431	-0.0115974
0.00527441	-0.00891955
-0.0153218	-0.0109315
0.00585352	-0.00981945
0.00609078	0.00876151
-0.0190715	-0.010103
-0.0149743	0.00840865
0.00565692	-0.00868993
0.0062229	0.00881072
0.00730437	-0.0100982
0.0055379	-0.00823349
-0.0184823	-0.00856697
-0.019225	-0.00680659
-0.0180275	-0.0071855
-0.016934	-0.00808909
0.00822809	-0.00815467
0.00666763	0.0106301
0.00756332	-0.00731638
0.00490973	0.0114957
0.00548731	-0.00850016
-0.0167683	-0.0101198
-0.0189678	-0.00937976
0.00633168	-0.0068973
0.00827654	0.0104991
0.00586623	-0.00819133
-0.0177856	-0.00758581
-0.0211311	-0.00658579
-0.0207668	-0.00571612
0.00645455	-0.00672709
0.00619156	-0.00740357
0.00522478	-0.00656051
-0.019975	0.0110739
-0.0217048	-0.00658026
-0.0204374	-0.00517971
-0.0172492	-0.00598029
-0.0235112	-0.0068996
0.00463892	0.0107211
0.00666879	-0.00712261
-0.0174021	-0.00664478
0.00732982	-0.00564133
-0.0238107	-0.00928758
-0.0198927	0.0110821
0.00698058	0.0102322
-0.0234042	-0.00837459
-0.0190322	-0.00840046
-0.0218555	-0.00743692
0.00636282	-0.00844847
-0.0208528	-0.00847485
0.00779522	-0.00884377
-0.0216534	-0.00981615
-0.0201962	-0.0099637
0.00686985	-0.00907104
-0.0207485	0.00985597
-0.0211872	0.00869347
-0.020408	-0.00914167
0.00563064	0.00735945
0.00723012	-0.0115653
0.00770376	-0.0098883
-0.0190018	-0.00968126
-0.0225472	-0.0110625
-0.0225069	-0.0100521
-0.0231748	-0.00969858
-0.0205166	-0.0114807
0.00595187	-0.0110642
-0.023384	-0.0122194
-0.0185846	-0.0123769
0.00531674	0.00537724
-0.0249183	-0.0119321
0.00455902	-0.0112556
-0.0236163	-0.0109531
0.00700899	-0.0123315
0.00574764	-0.0113331
-0.0227328	-0.0112081
0.00599719	-0.011891
0.0069947	-0.0127016
-0.0254542	-0.0154487
0.00563568	0.00643969
-0.0238165	-0.0150591
-0.0248948	-0.0142341
-0.0240997	0.00559203
-0.0243211
0.00579041	-0.0113585
0.00601424	-0.0140775
0.00685036	-0.0144116
-0.0274665	-0.0121028
-0.0244308	-0.0122348
0.00603054	-0.0121738
-0.0215242	-0.011391
0.00504601	-0.00992607
0.00411309	-0.0100426
0.00816122	-0.0114678
-0.0236781	-0.0129209
0.00548084	-0.011204
0.00760274	-0.0124585
-0.0257203	-0.0108343
0.00600572	-0.0113586
0.00658781	-0.0113491
0.00708339	-0.01089
0.00697636	-0.0116101
-0.021576	-0.010798
0.00674849	-0.0111669
0.00551897	-0.00910401
-0.0210426	-0.0105491
-0.025954	-0.00987652
-0.0224639	-0.0103567
-0.0293818	-0.0105605
-0.0179285	0.0091589
-0.0236725	-0.00879156
-0.0184977	0.00949588
0.0074713	-0.0102722
0.00704806	-0.00768793
0.00693311	-0.00781527
0.00531415	-0.00693963
-0.024704	-0.00771592
-0.0224944	-0.007989
0.00641664	-0.00744732
0.00631931	0.0108536
-0.0198296	-0.00781567
0.00586635	-0.00670723
0.00568454	-0.00731431
0.00626517	0.010247
0.00568171	-0.00928199
-0.0228475	-0.00691946
-0.0244381	-0.0088793
0.00626734	-0.00796245
0.0069818	-0.00660871
-0.0277742	-0.00560973
-0.0215305	-0.00585549
-0.022253	-0.00616364
-0.0214488	0.0119559
0.00638229	-0.0066128
0.00574267	0.0111115
-0.0242422	-0.00633974
-0.0211059	-0.00568337
-0.026816	-0.00665092
0.00675529	-0.00699634
0.00655772	-0.00874472
0.00560183	-0.0075037
-0.0239824	-0.0057669
-0.0230805	-0.00544098
0.00635847	0.0105342
0.00769215	-0.00622001
-0.0228086	0.0109783
-0.0224091	-0.00885526
0.00617275	-0.00930376
-0.027725	-0.00801164
-0.0269333	-0.0075739
0.00581102	-0.00931638
-0.0242371	-0.00911814
0.00580893	-0.00787982
-0.023437	-0.00983479
-0.0264138	-0.00780675
0.00665288	-0.00852032
-0.021332	-0.00769917
0.00531604	-0.0087683
0.00711705	0.00675666
0.00752248	-0.0108367
0.00744162	-0.0087402
-0.02333	-0.0104573
0.00605759	-0.011699
-0.0320323	-0.0109324
0.0074848	-0.00992676
0.00682863	-0.0121336
0.00675709	-0.0117486
0.0061629	0.0064715
-0.024813	-0.0123525
0.00573787	-0.0121381
0.00645613	-0.013333
-0.0259048	0.00757459
0.00834066	-0.0106388
-0.0240926	0.0070527
0.00588942	-0.00943798
-0.0232952	-0.00982697
0.00906629	-0.011627
0.00753626	-0.0109934
-0.0290834	-0.013441
0.00713287	-0.0113566
-0.0225928	-0.0128297
0.00672575	-0.0126642
-0.0201893	-0.0120821
-0.0274603	-0.0145794
-0.0214716
-0.0239862	-0.0125883
-0.0221975	-0.0130477
0.0063627	-0.012948
-0.0225902	-0.0111037
-0.0268445	-0.0117966
-0.0274061	-0.00988493
-0.0269848	-0.0109874
0.00662853	-0.00941546
-0.0218424	-0.0109262
-0.0278811	-0.0123006
0.00552024	-0.0124038
-0.0253706	-0.0120166
0.00832962	-0.0114829
0.00618035	0.00730539
0.00543422	0.00711709
-0.0199479	-0.00977517
-0.0278103	-0.0107973
-0.0271385	-0.0113782
-0.0269138	-0.0124923
-0.0236275	-0.00855954
-0.0233031	0.00731479
-0.0219095	-0.00885725
0.00572536	-0.0109847
0.00760182	-0.00959327
0.00886839	-0.0108492
-0.0292606	-0.00861798
-0.0229581	0.00862404
0.00777239	-0.00985925
-0.024141	-0.00754297
-0.0246506	-0.00888061
0.00666097	-0.00860442
0.00715685	-0.00602136
-0.0285563	-0.00778133
0.00760235	-0.00702033
-0.0237481	-0.00889327
0.00676423	-0.00641573
-0.0245306	0.011147
0.00651342	-0.0080096
-0.0213889	-0.0086027
0.0065799	0.0108058
0.00546106	-0.00705373
0.00637332	-0.00807006
0.00732204	-0.00748603
0.00743319	-0.00646438
-0.0219153	-0.00541199
-0.0212477	-0.00500057
0.00883673	-0.00622357
-0.0231129	-0.00705068
0.00593896	-0.00575168
0.00802941	-0.00723514
-0.0215775	-0.00566216
-0.0226687	-0.00455274
0.00618647	-0.00493927
-0.0278881	-0.00680975
-0.0249292	-0.00697729
-0.0247423	-0.00548903
-0.026391	0.0109718
0.00535853	-0.00464808
0.00729103	-0.00784543
0.00726299	0.0123531
0.00702061	-0.00690357
-0.0294297	-0.00692995
0.00723231	-0.00776767
0.00597385	-0.00671341
-0.0189208	-0.00686785
0.00755154	-0.00756796
0.00558481	-0.00670501
-0.0268206	-0.00711913
-0.0208293	0.0101524
-0.023363	-0.00723705
0.00666555	-0.00781587
0.00746851	-0.00764492
-0.027575	-0.00730585
0.00792836	0.00917663
0.00573422	-0.00972859
0.00643418	-0.00756537
0.00680386	-0.00958015
0.00559711	-0.0105825
0.00637993	-0.00860574
0.00605195	-0.007477
-0.0245124	-0.0114362
0.00717794	-0.0119394
-0.0283977	-0.0112984
-0.022569	-0.011085
-0.0241744	-0.0111528
0.0063215	-0.010493
0.00673877	-0.0088288
-0.022801	-0.00990454
0.00516437	-0.0113613
0.00679238	-0.0104897
-0.0288992	-0.0100733
-0.0253381	0.00737652
0.00594764	-0.0113299
0.00925351	-0.0128286
-0.0231299	-0.0131739
0.00558988	-0.0144609
0.00532037	-0.0149457
-0.0234856	-0.0122664
-0.0213401	-0.013402
-0.0149585	-0.0125254
0.00730859
-0.023586	-0.0118038
0.00702985	-0.0113709
0.00705119	-0.0108634
-0.0249711	-0.0118294
-0.0192957	0.00765763
-0.0240652	-0.00984264
0.00568002	-0.00929132
0.008796	-0.0116969
-0.0225052	-0.0110276
-0.0225813	0.00716212
-0.0174217	-0.0117516
-0.0224609	-0.0113228
-0.0237414	-0.0125203
-0.0203581	0.00702613
0.00656162	-0.0100251
-0.0234772	-0.0105355
0.00630031	-0.0105057
0.00730807	-0.0116227
-0.0225762	-0.00896847
0.00525614	-0.0105533
0.00606076	-0.00976821
0.00617875	-0.0100575
0.00640302	-0.00912141
-0.0195446	-0.00988637
0.00710656	-0.00814874
-0.0143656	0.00863645
0.00565451	-0.00886466
0.00742437	-0.0073355
0.00694765	-0.00813194
0.00638863	-0.00797964
-0.0179294	-0.00720942
-0.020802	-0.00801124
0.00538227	-0.00699858
0.00618028	-0.00791532
0.0053373	-0.00601592
-0.0195738	-0.00780637
-0.0176411	0.0117727
-0.0162953	-0.00929771
0.00625196	-0.00739469
0.00660804	-0.0072506
-0.0199892	-0.00770773
-0.0204444	-0.00796691
-0.0193853	0.0114443
-0.0213747	0.0125181
-0.0198358	-0.00510332
-0.0187848	-0.00630145
-0.0188127	-0.00724712
-0.0178016	-0.00530751
-0.0181121	-0.00785245
0.00656203	-0.00633714
0.00658495	-0.00488283
0.00584163	-0.00595698
0.00673398	-0.00685425
-0.0175046	-0.00645823
-0.0180709	-0.00487851
-0.0218549	-0.00586639
-0.022145	-0.00491912
-0.0197864	-0.00739044
-0.0180305	-0.00652713
-0.0214415	-0.00878069
0.00697402	-0.0072878
-0.0198301	-0.00756446
-0.018726	-0.00721791
-0.0193646	-0.00779463
-0.0162922	-0.0071291
-0.0180491	-0.00756217
0.00600813	-0.00790844
-0.0178064	-0.00864262
0.00518505	-0.00727261
-0.01832	-0.00738742
0.00772212	-0.00723669
-0.0137942	-0.00757932
0.00559796	-0.00997527
-0.0169643	-0.0104556
-0.0189074	-0.00794119
-0.0202781	-0.00896432
0.0065425	-0.0109423
0.00636277	-0.00829394
-0.0163372	-0.0104818
0.00653086	0.00702956
0.00612442	0.00837774
-0.0165671	-0.011034
-0.0140967	-0.0115023
-0.0180417	-0.0128705
0.00580245	0.006406
-0.0185137	-0.0108074
0.00448075	-0.0102942
0.0068364	-0.0116404
0.00722394	-0.0120645
-0.0164844	-0.0100851
-0.0156932	-0.011756
-0.0165257	0.0056338
-0.0147286	-0.0141288
0.00503553	0.00421387
0.00672527	-0.014404
-0.0163708	-0.0141544
0.00647787	-0.012617
0.00541694	-0.0164791
-0.0134931	-0.0121517
0.00627321	-0.0138073
-0.0128395
0.00620913	-0.014002
0.00561124	-0.0131846
-0.0112407	-0.012794
0.00636546	-0.0125598
0.00707938	-0.0117538
-0.0124562	-0.010079
-0.0126909	-0.0124757
-0.0115805	0.00451939
-0.0163071	-0.0145254
0.00695662	-0.0121987
-0.0121868	-0.0126962
-0.0127965	-0.0121797
-0.0130633	-0.0115707
-0.0141495	0.0050455
-0.0129127	-0.0113203
0.00631909	0.00578674
0.00553766	-0.0124533
0.00608457	-0.00996041
-0.012543	-0.0122866
0.00351208	-0.00981528
0.00539489	0.00760181
-0.0134458	-0.010853
0.00651306	-0.0126512
-0.0106222	0.00787167
0.00577487	-0.0112803
0.0055684	-0.00988669
-0.0157382	-0.00797855
-0.0147619	-0.00935194
-0.00975694	-0.00734384
-0.0110869	0.00933111
0.00591112	-0.00883443
-0.0116225	-0.00948153
-0.0132798	-0.00965217
0.00727389	-0.00796653
-0.0100232	-0.00830005
0.00516887	-0.00972958
0.00533491	-0.0100983
-0.0116135	-0.00959709
-0.00994586	0.0100651
0.0057292	0.0119665
-0.0126302	-0.00886273
0.0075705	-0.00794555
0.00612704	-0.00651363
-0.00886511	-0.00517479
-0.0108205	-0.0066771
-0.0113119	-0.00735752
-0.00954228	-0.00623693
-0.00992047	-0.00851835
-0.0106001	-0.00702921
0.00490267	-0.00510082
0.0072458	-0.00744625
0.00505995	-0.00684745
0.00579497	0.0105795
0.00477885	0.0111714
0.00697447	-0.00674044
0.00487274	-0.00491128
0.00440691	-0.0082807
0.0058332	-0.00714667
0.00358929	-0.00862918
0.00417213	0.011423
0.00414794	-0.0086625
-0.00853896	-0.00791744
0.00637993	-0.00778048
-0.0085057	0.0120638
0.00572391	-0.00875339
0.00509293	0.00991414
0.00556237	0.0091121
-0.0110232	-0.0084884
-0.00939935	0.009868
-0.00801377	-0.00737892
0.00678065	-0.00710464
-0.00699964	-0.010789
0.00481359	-0.0113051
-0.00622159	-0.009195
-0.00757377	-0.0103184
0.00374437	-0.0103496
-0.0055577	-0.00892217
-0.00646942	-0.00980931
-0.00818852	-0.0108524
0.00621505	-0.0104981
-0.00811996	-0.0123526
0.00620532	0.00659607
-0.00794716	-0.013777
0.005473	-0.0123572
0.00467344	-0.0118157
-0.0068924	-0.0101867
-0.00650199	-0.0113069
0.00518464	-0.0100837
-0.00705469	-0.00954236
-0.0098108	-0.0103635
0.00507166	-0.0122496
-0.00672789	-0.0134565
0.00622091	-0.0109348
0.00586324	0.00557242
0.00491582	-0.0135837
0.00676865	-0.0122908
-0.00576028	0.00575322
0.00632641	-0.0131673
-0.00655927	0.00499573
0.0058358	-0.0118328
0.00497584
-0.00406619	-0.0118979
0.00410729	-0.0119303
-0.00449796	-0.0107721
0.0045138	-0.0108785
-0.00448603	-0.0102235
0.00565891	-0.0123957
0.00656265	-0.0124218
0.00600726	0.00650017
0.00400603	-0.0112585
0.00560821	-0.0126057
-0.00452449	-0.0130377
-0.00564926	0.00692071
0.00540658	-0.011266
-0.00675658	-0.0124206
-0.00452802	-0.0112402
-0.00310059	0.00677487
-0.00257473	-0.00959679
0.0053692	-0.0111971
-0.00451278	-0.00918493
0.00443878	-0.0112852
0.0058248	-0.0107154
-0.00407059	-0.0112548
0.00461629	-0.0109146
-0.00264965	-0.0100513
-0.00329255	-0.0105217
0.00554762	-0.00874157
0.00372102	-0.00892346
0.00532079	-0.00872776
0.0053488	-0.00836017
0.00592887	-0.00881226
0.00520912	-0.00853912
0.00352912	-0.00893693
0.00510479	-0.00783814
-0.00387043	0.0115408
-0.00197337	-0.0083644
0.00582135	-0.00983253
0.00520666	-0.00804656
-0.00241265	-0.00797331
0.0040506	-0.00861594
-0.000977326	-0.00861382
0.00451045	-0.00651784
-0.00328152	-0.00527683
0.00606515	-0.00448104
-0.0019457	-0.006544
-0.00134967	-0.00737065
-0.00315753	-0.0069121
-0.000677055	0.0126169
0.00413279	-0.00664742
0.0044296	-0.00442185
0.00454295	-0.00563568
-0.00180152	-0.00697259
-0.000763896	-0.00831761
0.00560483	-0.00569884
0.00450483	-0.00512745
-0.000655443	-0.00519067
0.00568984	-0.00716057
-0.0022782	-0.00663938
0.00555671	-0.00761309
-0.00121376	-0.0077806
0.00495617	0.0121249
-0.000906749	-0.00756037
0.00417354	-0.0069137
-0.00148261	-0.00858544
0.000543238	-0.00816757
0.00460966	-0.00882852
-0.00158699	-0.00900908
0.00425734	-0.00764797
0.00452774	-0.00809726
-2.13007e-05	-0.00824912
-0.000406225	-0.00762511
-0.000959814	0.00809105
0.00475929	-0.00959481
0.00400463	-0.00746348
-0.000929377	-0.00939917
-0.0001436	0.00843228
0.00151138	-0.00987818
0.00109881	-0.00806126
-0.000630395	-0.0113733
0.00350588	0.00843183
0.0013692	-0.00981921
0.0010204	-0.0108749
0.00498562	-0.0121266
0.00575869	-0.0117792
0.000179239	-0.0121877
0.00104216	-0.0105452
0.00104793	0.00670335
0.00104482	-0.0116701
-6.88752e-05	-0.0110724
3.19455e-05	-0.0119168
-0.000332806	-0.0113388
0.00551244	-0.0140256
0.00541291	-0.0136419
0.00350496	-0.013456
0.00106333	0.00557123
0.00571623	-0.0126845
0.00127071	-0.0142465
0.00354231	-0.0130838
0.000452141	0.0058782
0.00110507	-0.014043
0.00188048	-0.0134877
0.0017166
4.83444e-05	0.00459009
-0.000180348	-0.0113451
0.00196975	-0.0116845
0.00135257	-0.0116492
0.00235103	0.00551437
0.0013488	-0.0138311
0.00445931	-0.0144198
0.00441852	-0.0141588
0.00339482	-0.0133832
0.00171445	-0.0135641
0.00386837	-0.0124463
0.0027722	-0.012808
0.00416468	-0.0132045
0.00286493	-0.0114889
0.00387788	-0.0127084
0.00486843	-0.0115829
0.00281941	0.00579455
0.00359333	-0.0100849
0.0031713	-0.0140413
0.00467821	0.00751774
0.00381078	-0.0124325
0.0058868	-0.011359
0.00316712	-0.0121156
0.0047023	-0.0107113
0.00205798	0.00762208
0.0049955	-0.0102742
0.00442507	-0.00889254
0.00581101	0.00839975
0.00360166	-0.00993527
0.00220369	-0.00894783
0.00332737	-0.010594
0.00329732	-0.00945242
0.00553639	-0.00890363
0.00378317	-0.00928115
0.00424992	-0.0102377
0.00352692	-0.010086
0.00458667	-0.00802256
0.00194567	0.0097623
0.00530716	-0.00920827
0.0022247	-0.00759173
0.00325872	-0.0073179
0.00312762	-0.00633608
0.00456145	-0.00730665
0.00152698	-0.00773321
0.0033949	0.0104438
0.00512703	-0.00903817
0.00401479	0.010914
0.00361277	-0.00537041
0.00399301	0.0107696
0.0032914	-0.00782508
0.00414384	0.0105159
0.00427839	-0.00704118
0.00338433	-0.0064194
0.0037321	-0.00509119
0.00574661	0.0108139
0.00538443	0.0114155
0.00458499	-0.00851671
0.00486717	-0.008163
0.00325507	-0.00794738
0.00390644	-0.00700041
0.00398528	-0.00864259
0.00291708	-0.00876592
0.00527175	-0.00802829
0.00539098	-0.00769799
0.00376606	-0.00985191
0.00418119	-0.00761502
0.00489334	-0.00889256
0.00319725	-0.00840821
0.00469314	-0.0095201
0.00449944	0.00795761
0.00484228	-0.0098232
0.00331641	0.00825059
0.0041335	0.00788137
0.00427475	-0.010215
0.00461372	-0.00870964
0.00374873	-0.0105277
0.00390114	-0.00993458
0.00578378	-0.0110705
0.00460936	-0.012899
0.00441299	-0.0118508
0.00374477	-0.0124816
0.00421855	0.00704065
0.00302234	-0.0106022
0.00415027	-0.0114748
0.00452376	-0.0117586
0.00428304	-0.0108389
0.00465005	-0.0111272
0.00498916	-0.0118459
0.00355256	-0.0121233
0.00452184	-0.0143194
0.00144217	-0.0139636
0.00448442	0.00481795
0.0037214	-0.0148084
0.00396952	-0.0123396
0.00518274	0.00475266
0.00449242	-0.0135212
0.00355964	-0.0128039
0.00429157	0.00531684
0.00579132	0.0050123
0.00397105	-0.0129122
0.00447432
0.00447724	-0.0120739
0.00462	-0.0128379
0.00313815	-0.0110509
0.00418976	-0.0115646
0.00483842	0.00511477
0.00316299	-0.0144262
0.00412951	-0.0134877
0.00494528	-0.0147636
0.00465139	0.00482488
0.0037675	-0.013566
0.00449704	-0.0119035
0.00411536	-0.013961
0.00317078	0.00604251
0.00490018	-0.0125633
0.00518315	-0.0105012
0.00472467	-0.0132655
0.00614385	-0.011022
0.00416565	-0.0125305
0.00328731	-0.0112022
0.00375424	0.00755883
0.00486576	-0.0108171
0.00322957	-0.0114678
0.00348959	0.00723938
0.00408478	-0.00913004
0.00434091	-0.0108385
0.00445824	-0.00950194
0.00501204	-0.00902534
0.00362159	-0.00903671
0.00441918	-0.00953102
0.00297836	-0.00901693
0.00260817	-0.00826552
0.00311081	-0.00854063
0.00183899	-0.00996103
0.00379559	-0.0113345
0.00528322	-0.0103723
0.00334428	0.0110652
0.00444518	-0.00767456
0.00478005	-0.00856621
0.0034064	0.010517
0.00255492	-0.00643022
0.00428265	-0.00475679
0.00350327	-0.00764239
0.0036083	-0.00751427
0.00339372	-0.00578076
0.0049566	-0.0067521
0.00425111	-0.00715219
0.00386873	-0.00561284
0.00285015	-0.00589209
0.00390744	-0.00668233
0.00285854	-0.00699614
0.0037296	-0.00543513
0.00433944	-0.00626375
0.00291641	-0.00522126
0.00429201	-0.00747802
0.00534361	0.0105838
0.00510616	-0.00743696
0.0045842	0.0118359
0.0039581	-0.00726166
0.00220806	-0.00653099
0.0042387	-0.00706196
0.00477797	-0.00674654
0.00441276	-0.0083202
0.00295489	-0.00801032
0.00282894	0.0101379
0.00425323	-0.00765734
0.00375824	-0.00726124
0.00239036	-0.0077511
0.00416859	-0.00814805
0.0053295	0.00888381
0.00320062	-0.0105337
0.00512754	-0.00868068
0.00444612	-0.0105039
0.00273541	-0.01039
0.000376007	-0.00743089
0.00387853	-0.00876592
0.000817236	0.00688889
0.00328059	-0.0112299
0.00533287	-0.010059
0.000751013	-0.0113781
0.00158167	-0.0125831
0.00147848	-0.0113935
0.00272475	-0.0105966
0.00172986	0.00653115
0.00371683	-0.0114993
0.00395244	-0.00977225
0.000924676	0.00674906
0.00182121	-0.0108498
0.00615254	-0.0114866
0.00212696	-0.0138792
0.00488265	-0.0124989
0.00113348	0.00563352
0.00178211	-0.0153422
0.00159122	-0.0130752
0.00441544	-0.0151737
0.00449801	-0.0111945
0.00213843	-0.0131533
0.00429415	0.00565171
0.00472269	-0.0132048
0.000711776	-0.0112025
0.00372987	-0.0125875
0.00488042
0.000663475	-0.0102764
0.00413215	0.00501909
0.00135903	-0.0125449
0.000572497	-0.012291
0.000987508	-0.0133991
0.00430132	-0.012737
0.00121649	-0.0119536
0.00219712	-0.0137862
0.00209048	-0.0117339
0.0033989	-0.0102824
-4.53753e-05	-0.0130399
-0.00131167	0.00591752
0.00091858	-0.0127849
0.00482031	-0.0095717
0.00450263	-0.0127756
0.00631744	-0.0102316
0.00448164	0.00627766
-0.00117917	-0.0121878
-0.00106819	0.00479087
0.0041967	-0.0101394
-0.000503667	-0.0120023
-0.000766612	0.00785187
0.00438161	-0.00764519
0.000839462	-0.0103549
0.00516345	-0.00883773
0.00341979	-0.00864364
0.00465631	-0.00959121
-0.000512358	-0.0102551
0.00621029	-0.00867446
-0.00152136	-0.00893059
0.00380702	-0.00897606
0.00307522	-0.00913602
0.00564992	-0.0109913
0.0036784	-0.00954772
0.00464194	0.00842751
-0.00250798	-0.00814151
-0.00125817	-0.00797544
0.0036737	0.00945355
0.00518121	-0.00712072
-0.00229167	-0.0053559
0.00393498	0.0105856
-0.00208713	-0.00788518
0.00433919	-0.00689058
-0.00335657	-0.00841918
0.00541059	-0.00668674
-0.00112344	-0.00544081
-0.00117185	-0.00635931
0.00575994	-0.00621456
-0.00286913	0.0116538
-0.00359398	-0.00578576
-0.00308601	-0.00582033
-0.00298392	-0.00493214
-0.00225728	0.0123156
-0.00172195	-0.00625551
0.00543949	-0.00827779
-0.0040291	-0.00769851
-0.00433712	-0.00623399
0.0062503	0.0106285
-0.00334743	-0.00707626
-0.00325719	-0.00647162
-0.00371925	-0.00753872
-0.00248856	-0.00677718
0.00399048	-0.00866279
0.00424746	-0.00823471
-0.00354189	0.0117412
0.00515895	-0.00634259
-0.00386972	-0.0074566
-0.0035722	-0.0095902
0.00494285	-0.0095612
-0.00361426	-0.00761402
-0.0049874	0.00902294
-0.00400136	-0.00907096
-0.00522532	-0.00802253
-0.00281312	-0.00779391
0.0046835	-0.00892508
0.0036889	-0.0093105
-0.00474271	-0.0103498
-0.00381297	-0.00989922
-0.00548056	-0.0106959
0.00423952	-0.00903131
0.00446806	-0.0109073
0.00501054	-0.00933807
0.0052091	-0.00961787
0.00453516	-0.0104848
-0.00615621	0.00593952
0.00487634	0.00662264
-0.00512506	0.00552427
0.00531136	0.0049428
-0.00525007	0.00495811
-0.00483351	-0.0132719
-0.00441689	0.00389846
0.00612114	-0.0127447
-0.00413028	0.00492309
0.00449522	-0.0130917
-0.00583455	0.00407007
-0.00518152	-0.0130769
0.00615326	-0.0125988
-0.00570628	-0.0127027
-0.0067366	-0.012307
0.00505305	-0.0106454
0.0063813
0.005955	-0.0127363
-0.00544058	-0.0147738
-0.00792274	-0.014198
-0.00651001	0.00512021
0.00573788	0.00611324
0.00335475	-0.0129917
0.00605994	-0.0137957
-0.00791038	0.00611498
-0.00648506	-0.0123051
0.00468521	-0.0130045
0.0043713	-0.0132204
0.00405427	0.00593264
0.00517964	-0.0104915
0.0053131	-0.0105032
0.00477576	0.00565295
0.00597338	-0.013306
-0.00857417	-0.0101066
-0.00823234	-0.0130602
-0.0103652	-0.0108488
0.00464602	0.00641908
0.00498492	-0.0125024
-0.0100475	-0.0102224
-0.00826057	-0.0102755
0.00524499	-0.00944568
-0.00904132	-0.00911867
0.00492741	0.0071436
0.00470783	-0.00811235
0.00588949	-0.00987983
-0.0101278	-0.00892226
-0.0100168	-0.0105308
0.00466017	-0.010658
-0.0119829	0.00810248
-0.00914781	-0.00955511
0.00541673	-0.0101839
-0.0107046	-0.0101791
0.00677537	-0.00876142
-0.00920918	-0.00744811
-0.0121467	-0.00632618
-0.00969208	-0.0062907
0.00530092	-0.00695668
-0.0117138	-0.00686558
0.00515459	0.0110714
-0.0118747	-0.0081229
0.00611354	0.00964708
-0.0110699	-0.00577586
-0.0104697	-0.00699032
0.00528837	0.010964
-0.00794115	-0.00826373
0.00561501	-0.00623723
-0.0125366	-0.00644697
-0.0102224	-0.00548677
0.00534444	0.0118649
-0.0097911	-0.00719524
0.00457981	-0.00786139
-0.00998043	-0.00666705
-0.0116803	-0.00720048
0.00517158	-0.00680976
0.00836555	-0.00629145
0.00622236	-0.00706919
-0.0112892	-0.00784741
-0.0133364	-0.00673111
0.00490952	-0.0088101
0.00505941	-0.0057138
-0.0138502	-0.0079735
-0.0114629	-0.0071305
-0.0113657	-0.00690083
-0.0145912	-0.0105689
-0.0107653	-0.00988469
0.00521698	-0.00773983
0.00525463	-0.00986164
0.00733291	-0.0101136
-0.0120337	-0.00884858
0.00636606	-0.00887334
0.0056383	-0.0091875
0.00427956	-0.00914566
-0.0122116	-0.0107471
0.00486634	-0.0115705
0.00492044	-0.011097
0.0047874	-0.0101648
-0.016255	-0.011145
0.00586995	-0.0103537
-0.0122777	-0.0114896
0.00562208	-0.0087414
-0.0141386	-0.00957257
0.00682022	0.0070154
-0.0167834	-0.0102675
-0.0128309	0.00666609
-0.017012	-0.0108512
0.00555702	-0.0119544
0.00707952	-0.0119246
0.00585348	-0.0110963
0.00593785	-0.0116843
0.00683459	-0.00973621
-0.0157227	-0.0121314
0.00559938	-0.0109665
-0.0133705	-0.0104056
-0.0138558	-0.0103738
-0.0153389	-0.0112082
-0.0169115	-0.00960359
0.00602848	-0.00951806
-0.0166116
-0.0173625	-0.0112956
-0.0162146	-0.0107156
0.00419378	-0.0113699
-0.0141343	-0.0115832
0.00530747	-0.0100742
-0.0123403	-0.0119163
-0.0161948	-0.0112261
0.00586286	-0.00960864
-0.019428	-0.0122549
0.00493075	-0.00997399
-0.0160083	-0.0115566
0.00457713	-0.00812442
-0.0137887	-0.0105185
0.00674324	-0.00962164
-0.018236	-0.0119864
0.00708442	-0.0096581
0.00646395	-0.0109073
-0.0189158	-0.00846439
0.00766721	-0.0107126
0.00546229	-0.00997367
-0.0154951	-0.00843067
-0.017217	-0.00867554
0.00482208	-0.00744006
-0.016592	-0.00804979
-0.0157544	-0.00760846
0.00602646	-0.00829148
-0.0176468	0.0101243
-0.0176755	-0.00739258
0.0062839	-0.00671755
-0.0201908	-0.00735014
0.00679475	-0.00975925
0.00587638	-0.00950084
-0.0195191	-0.00654582
0.00548808	0.00953118
0.00510981	-0.00782414
0.00732769	-0.00703396
-0.0203404	-0.00724956
-0.0188176	-0.00549069
-0.0184794	-0.00621795
0.00679321	-0.00570325
-0.0219681	-0.006107
0.00669564	-0.00752207
0.0059267	-0.00532232
-0.0189156	-0.00452594
0.0065532	-0.00640804
-0.0223147	-0.0062202
-0.0245226	0.0108113
-0.0209768	-0.00593863
0.0060864	-0.00536973
-0.0205152	-0.00478452
0.00568029	-0.00732374
-0.0185778	-0.00511289
-0.0200825	0.0112327
0.00626686	-0.00670022
-0.018565	-0.00671724
-0.0195337	-0.00635845
0.00521015	-0.00609406
0.0067589	-0.00692792
-0.0179763	-0.00655917
0.0072619	-0.00670544
0.00720526	-0.00818558
-0.0236463	-0.00689278
0.00656739	-0.0061182
-0.0218346	-0.00651256
0.00755995	-0.00724996
-0.0210261	0.00815811
0.00584077	-0.00856466
-0.019922	-0.00659481
0.00757163	-0.00867589
-0.0222163	-0.00951095
-0.0204276	-0.00733688
0.00646376	-0.00660794
0.00750976	-0.0092386
0.00668566	-0.00906148
0.00674	0.00792783
0.00661107	-0.00903672
0.00691502	-0.0102892
-0.0211446	0.00832482
0.00505104	0.00778402
0.00651978	-0.00906126
0.00638476	-0.00851599
-0.0266053	-0.0111913
-0.0215424	-0.00915679
0.00632324	-0.011022
-0.0239079	-0.0118534
0.00435573	-0.013633
0.00715123	-0.0132393
0.0058918	-0.0119134
-0.0229042	-0.0129552
0.0076466	-0.014297
0.0060444	-0.0149215
0.00716783	0.00469461
-0.0231501	-0.0132234
0.00688513	-0.0136433
-0.0249371	0.00393087
-0.0235318	-0.0129861
0.00780286	0.00524174
0.00516675	-0.0122771
0.00678862	-0.0119687
-0.0291809	-0.0115244
0.00795439
0.00560698	-0.012519
0.00550594	-0.0145303
-0.0236058	-0.0148701
0.00603918	0.00497556
-0.0248923	-0.0129787
-0.0208488	-0.0125605
-0.023142	-0.0127817
-0.0193163	-0.0136692
-0.0222316	-0.0132101
-0.027647	-0.0146777
-0.0271375	-0.0108012
-0.0233533	-0.0128203
0.00527317	-0.0115429
-0.0239996	0.00590469
0.00616487	-0.0132342
-0.0174853	0.00565711
0.00804501	-0.0121291
-0.0171374	-0.0121228
-0.0287849	-0.0127299
-0.0208389	-0.0117768
-0.0204803	-0.0116958
-0.0256502	-0.00943983
0.00614671	-0.0115529
0.00713052	-0.0119788
0.00579738	-0.010697
-0.0297256	-0.0118724
-0.0224288	-0.0100732
-0.0239006	-0.00920286
-0.028677	0.00862603
0.00561772	0.00858612
-0.0292102	-0.0100603
-0.0220882	0.00902042
0.00569258	-0.00912193
0.00693729	0.00978967
-0.0240388	-0.00924983
0.0059548	-0.00844781
-0.0203703	-0.005462
-0.0227432	0.0104098
-0.0211764	-0.00931115
0.00658619	-0.00762512
0.00717034	-0.00831498
-0.0238929	-0.00610777
-0.0243988	-0.00572883
0.00628911	-0.00566634
0.00472537	-0.00657664
-0.0245411	-0.00898886
-0.0310129	0.0115057
0.00769566	-0.00522798
0.00701909	-0.00541747
0.00686392	-0.00810234
0.00678759	-0.00624376
0.00817557	-0.00849162
-0.022912	-0.00696157
-0.0274041	-0.00694973
0.00689742	0.0114097
0.00744158	-0.00760634
-0.0299431	-0.00646568
-0.0262792	-0.00758645
-0.0215016	-0.00731303
-0.0207391	-0.00828293
-0.0249983	-0.00682241
0.00680239	-0.00745364
-0.0199005	-0.00610114
0.00636276	-0.00612505
0.0073602	-0.00862645
0.0061672	0.00932844
-0.0222404	-0.00818161
-0.0239018	-0.00943327
0.00718667	-0.0101613
-0.0303241	-0.00833522
-0.021305	-0.00870965
-0.0226118	0.00904721
-0.0299239	-0.0104299
-0.0276791	-0.00916503
0.00859687	-0.0101159
-0.0284466	0.00748245
0.00685855	-0.00993
-0.0246107	-0.0109936
-0.0189945	0.00845668
[truncated: 98,001 more rows]

## Sheet: S5b1
Response change (Exc)	Response change (Inh)
0.00266031
-0.016631	-0.0073273
-0.0165669	-0.00765599
0.00282563	-0.00784215
0.00298137	-0.00740645
-0.0164314	-0.00742469
0.00295233	-0.00700599
-0.0173324	-0.007125
0.00275226	-0.00747877
0.00313732	-0.00764025
0.00306224	-0.00724476
0.00308208	0.00284849
-0.0166327	-0.00684837
0.00250247	-0.00683377
-0.016985	-0.00695512
0.00317766	-0.00713235
-0.0172035	-0.0069721
-0.0159606	-0.00721005
0.00349279	-0.00731926
0.00287863	-0.00697256
0.00321933	-0.00718909
0.00333519	-0.00664931
0.00220726	-0.006601
-0.0155333	0.00319338
-0.0152507	0.0034643
-0.0175829	-0.00630869
0.00326841	-0.00650086
-0.0170544	-0.00643487
0.00306035	0.00362343
-0.0160107	-0.00624481
-0.0167066	-0.00654481
-0.0175295	-0.00588609
-0.0170098	-0.00610517
0.00276863	-0.00568781
-0.0160681	-0.00618387
0.00327036	-0.0060152
0.00343686	-0.00557261
-0.0168021	-0.00600787
0.00353376	0.00417794
-0.0150007	-0.00563584
-0.0170809	0.00424874
-0.0151202	-0.00555692
0.00272749	-0.00574456
0.00227492	-0.00580239
0.00216584	-0.00560826
-0.0170801	-0.00543543
0.00364285	-0.00560037
-0.0175013	-0.00514718
0.00274861	-0.00577479
0.0029576	-0.00549903
-0.0153372	-0.00625981
0.00294167	-0.00567849
-0.0159076	-0.00502848
0.00296578	-0.00540445
0.00318405	0.00421312
0.00204226	0.00431521
0.00271444	-0.00585605
-0.0152417	-0.00555467
-0.0162082	-0.0055991
0.00305167	-0.00564924
-0.0150499	-0.00535515
0.00310951	-0.00602241
-0.0150974	-0.00606042
-0.0155367	-0.00587936
0.0031984	-0.00586262
-0.0165721	-0.0062771
-0.015356	-0.00638897
0.00284447	-0.00615257
0.00275542	-0.00616935
0.00334702	-0.00593039
0.00370212	-0.00629238
-0.0161547	-0.00630598
-0.0149892	-0.00666083
-0.016784	0.003769
-0.0150701	-0.00667945
0.00246256	-0.0062637
0.00257618	0.00383269
0.00264173	-0.00692322
0.00309603	0.00340462
0.00261094	-0.00691755
0.00230968	-0.00704179
0.00280472	-0.00665926
-0.0163784	-0.00663938
0.00276996	-0.00718673
-0.0162386	-0.00732773
-0.0157267	-0.00764991
-0.0143786	-0.00729141
-0.0161922	-0.00726956
-0.0148831	-0.00730904
0.00315455	-0.0079683
0.00323668	-0.00743173
0.002685	-0.00714638
0.00206065	-0.00768557
0.00235539	-0.00738493
-0.0140893	-0.00789983
-0.0143478	-0.00773424
0.00273134	-0.00827423
-0.014364	-0.00719919
0.00237766	-0.00737415
0.00283852	-0.00763606
0.00246624	-0.00865293
-0.0129244
-0.0158699	-0.00871567
0.0027434	0.00177168
0.00248562	-0.00856005
0.00318844	-0.0083766
0.00342452	-0.00835818
-0.013721	-0.00796214
-0.0146282	-0.00812324
0.00198899	-0.00843286
-0.0142586	-0.00840771
0.00259624	0.00159999
0.00264384	-0.00776426
-0.0126393	-0.00802052
0.00274487	-0.00776012
-0.013007	-0.00800156
0.00264521	-0.00818558
0.00341512	0.00268249
-0.0141074	0.00187526
-0.0144129	-0.00747977
0.00282262	0.00225849
0.00346833	-0.00764536
0.00256952	-0.00713455
0.0027937	0.00257776
-0.0144427	-0.00718813
-0.0139443	0.00320163
0.00302356	-0.00700817
-0.0144101	-0.0070444
-0.014366	-0.00716213
0.00245637	0.00325278
-0.0136332	-0.0071472
-0.0123642	-0.00647811
0.00226467	-0.00711649
0.00219934	-0.00605507
0.00275161	-0.00667076
-0.0132265	-0.00647238
0.00239614	-0.00614333
0.00267781	-0.00661152
-0.0145037	-0.00627582
-0.0127188	-0.00588265
0.00262758	0.0037234
-0.0125987	-0.00656112
0.00293025	-0.00650676
-0.0128537	-0.0064826
-0.0114797	-0.00628841
-0.0127654	-0.00608318
-0.0132748	-0.00614923
0.00284562	0.00427223
0.00290037	0.00391543
-0.0130421	0.00414601
0.00254561	0.00330431
-0.0137706	-0.00611834
0.00235459	-0.00556269
-0.0132814	-0.00592032
0.00290432	-0.00628861
0.00243436	-0.00625673
0.00291531	-0.00643009
0.00301424	-0.00581037
0.00290562	-0.00641396
0.0029909	-0.00630046
-0.0124991	-0.00582422
-0.0116735	0.00355455
-0.0107454	-0.00641538
-0.0120561	-0.00641352
-0.0123581	0.00378765
0.002155	0.00376246
0.00266407	-0.00644996
-0.012147	-0.0065279
0.00292372	-0.00664932
-0.0111065	-0.00642215
-0.0110322	-0.00685435
-0.0118105	-0.00685803
-0.0114444	-0.00694655
0.00281199	-0.00686325
0.00238087	-0.00690308
0.00258472	-0.00703787
-0.0116836	-0.00697981
-0.0112962	-0.00734467
0.00266767	0.0026715
-0.0113614	-0.00745957
0.00338889	-0.00756557
-0.0113466	-0.00742854
-0.0107819	-0.00733046
0.00285571	-0.00780697
-0.0112427	-0.00774014
-0.011534	0.00203287
-0.0121381	-0.00813426
0.00263161	-0.0078742
0.00270511	-0.00803783
0.00282507	-0.00843991
0.00270942	-0.00798336
0.00295728	-0.00823967
-0.00942571	0.0017492
-0.0112184	0.00190484
0.00274002	-0.00842243
-0.0108185	0.00138646
-0.0102639	-0.00891702
-0.0102051	0.00200518
-0.0112498	0.00162886
-0.0092701	-0.00797163
0.00216721	-0.00811298
0.00248804	-0.0076408
0.00268056
0.00224435	-0.00816355
-0.0107303	-0.00792504
0.00280054	-0.00757475
0.00269643	-0.0071978
0.00216769	-0.00782928
0.00284769	0.00244244
0.00202214	-0.00779456
-0.00994734	-0.00787669
-0.00825871	-0.00773872
0.00302984	-0.00693819
-0.00949802	0.00270194
0.00248412	-0.00758016
0.002155	-0.00742637
-0.00960514	-0.00715885
0.0026752	-0.00729283
-0.0102333	0.00257513
-0.00869545	0.00266407
-0.00896073	-0.00755874
0.00220544	-0.00706609
-0.00862505	-0.00697676
0.00300523	-0.00702766
0.002961	-0.00701952
0.00266634	-0.00636403
0.00308309	-0.00643443
-0.00866764	0.00380436
-0.00845189	-0.00642387
0.00260673	-0.00655285
-0.00838377	-0.0066781
0.00219325	-0.00629569
-0.00918594	-0.00663969
-0.00875414	-0.00577302
-0.00739928	-0.00606621
0.00258271	-0.00576312
-0.00812866	-0.00602985
-0.0081094	-0.00605216
-0.0084773	-0.00564045
0.00231042	-0.00557138
0.00263863	-0.00615215
0.00244847	-0.00553103
0.00241462	0.00446871
0.00299001	-0.00550235
0.00249344	-0.00559861
-0.00747368	-0.00551237
0.00196966	-0.00547277
0.00259032	-0.00506421
0.00289845	-0.00536383
-0.00738215	-0.00542873
-0.00709408	-0.00590521
-0.00748901	-0.00533067
0.00256658	-0.00501708
0.00196751	-0.00512795
0.0017596	-0.00571893
0.00282698	-0.00547787
-0.00725494	-0.00553561
-0.00733589	-0.00529956
-0.00666593	-0.00553715
-0.00710113	-0.00562894
0.00234681	-0.00560133
0.00272944	-0.00580117
-0.00626849	-0.00589026
0.00242095	-0.00533847
0.00286315	-0.00564722
-0.00571447	-0.00598065
-0.00649809	-0.00614898
-0.00672808	-0.00560614
-0.00639243	0.00437927
-0.00616136	-0.0055636
-0.00639501	0.00412682
-0.00576353	-0.0059798
0.00224	-0.00619248
-0.00623661	-0.00587448
0.00272994	-0.00596984
0.00223288	-0.00598884
0.00294786	-0.00625758
0.00217509	-0.0068411
0.00204251	-0.00693805
-0.00460806	-0.00659578
-0.00560228	-0.00687451
-0.00602353	-0.00667469
-0.00433865	-0.00693287
0.00265432	-0.0067043
0.00178169	-0.0070095
0.00256807	-0.00778897
-0.00499559	-0.00750907
0.0024554	-0.00723331
0.00220417	0.00262363
0.00282604	-0.00762647
0.00234189	-0.00771642
-0.00489535	-0.00752391
-0.00496583	-0.0075891
0.00251898	-0.00806907
-0.00452527	-0.00812724
-0.00468821	0.00224878
-0.00456764	-0.00821321
0.00294649	-0.00744865
-0.00480331	0.00226105
0.00277733	-0.00725713
-0.004655	-0.00781886
-0.00411224	-0.00757918
-0.00452942	-0.00789957
0.00216094
0.00268169	-0.00821496
-0.00404931	-0.00772416
-0.00390812	-0.00744235
0.0027234	-0.00750851
-0.00464155	-0.00769499
0.00216762	-0.00799112
0.0027178	-0.00738531
0.00202766	-0.00773634
-0.00339632	-0.00693738
-0.00358331	-0.00699055
0.00217205	-0.00744041
0.00250413	-0.007398
0.00204195	-0.00687773
0.00233816	-0.00720531
0.00200951	-0.00742152
0.00289701	-0.00721177
0.00209874	-0.00706973
-0.00325115	-0.00684865
0.00229118	0.00293361
0.00213283	-0.00726684
0.0017195	0.00270933
0.00249753	-0.00643071
0.00220171	-0.00700792
-0.00232422	-0.00602397
-0.00274483	0.0036121
-0.00325275	0.00382317
-0.00314088	-0.00657599
0.00232175	-0.00608719
-0.00226734	-0.00629904
0.00277388	-0.00571134
-0.00223922	-0.00628688
0.00210912	-0.00591944
0.00295017	-0.00588294
0.00233301	-0.0060268
0.00190546	-0.0060597
-0.00143188	-0.00576154
0.00196337	-0.00633547
0.00197103	-0.00567052
-0.00164987	-0.00580475
-0.00214295	-0.00553885
-0.00123083	-0.00558034
-0.00244288	-0.00572637
-0.00175691	0.00462205
0.00222752	-0.00528998
-0.00185888	-0.0056026
-0.00139464	-0.00570038
0.00236867	-0.00603126
0.00197355	0.00435229
0.00247963	-0.00502853
-0.00190517	-0.00528918
0.00235201	-0.00594003
0.00221296	-0.00577584
-0.00154996	-0.00562172
-0.00136503	-0.00534526
-0.00140205	-0.00529928
0.00251776	-0.00596083
-0.00109222	-0.00538232
0.00220736	-0.00566073
-0.0012806	-0.00550647
0.00224671	-0.00567633
0.00203786	-0.00565277
-0.000722051	-0.00600539
-0.000749297	0.00388675
0.00191813	-0.00583253
0.00218684	-0.00596485
0.00165244	-0.00573075
-0.00114765	-0.00605147
0.00216099	-0.00631827
0.00204692	-0.00632734
0.00245014	-0.00638366
0.0019206	-0.00611088
-0.000531573	0.00385661
-0.000632308	-0.00627443
-0.000118415	-0.0072401
0.00120754	-0.00678097
-0.00052191	-0.00659423
0.00227488	0.00329014
-0.000557589	-0.00672
0.00112233	-0.00668201
0.00242006	-0.00673553
-0.000640777	-0.0069031
0.00239206	-0.00713472
0.00211375	-0.00715365
-0.000285792	-0.0074211
-0.000300696	-0.00733513
0.000228917	-0.00798446
-0.000279034	-0.00707928
0.00212835	-0.00753598
7.95482e-05	-0.00764293
0.00191465	-0.00753292
0.00264805	0.00221663
0.00260164	-0.00720023
0.00166325	0.00176748
0.00219249	-0.00761797
0.00221427	-0.0080853
0.0022371	-0.00745985
0.00193052	-0.00784968
0.00027879	-0.00763854
0.00242009	-0.00789845
0.00104637	-0.00803843
0.00127256
0.00274539	-0.00748012
0.000987976	-0.00731929
0.00202202	-0.00734192
0.00261539	-0.00800495
0.00229461	0.00195823
0.000618184	-0.00800968
0.00229354	-0.0074869
0.00268019	0.00279228
0.00215397	-0.00753707
0.00256146	-0.00754023
0.00083465	-0.00747093
0.00178497	0.00274698
0.00155927	-0.00739567
0.0023446	-0.00755133
0.00225178	-0.00742261
0.00224048	-0.00758516
0.00073644	-0.00738025
0.00125263	-0.00689878
0.00236364	-0.00775701
0.0021918	-0.00735466
0.00105488	-0.00671831
0.00255307	-0.0067264
0.00206431	-0.00665548
0.00203592	-0.00686859
0.00175397	-0.00645949
0.001512	-0.00696879
0.00250867	-0.00627051
0.00238234	-0.00653887
0.00161893	-0.00625483
0.00131909	-0.00628732
0.00244252	-0.00603771
0.0021795	-0.00617253
0.000718512	-0.00610994
0.00211624	-0.00594836
0.001879	-0.00581243
0.00216639	-0.00616523
0.00132285	-0.00599918
0.00180975	-0.00592667
0.00181529	-0.00566916
0.00191776	-0.00571127
0.00163662	-0.00561824
0.00230876	-0.00546393
0.00209237	-0.00530273
0.00187571	0.00474105
0.00182377	-0.00580813
0.00190496	-0.00585729
0.00182067	0.00466258
0.00194113	-0.00526
0.00171392	-0.0054228
0.00222274	0.0043288
0.00218928	-0.00557157
0.00218036	-0.00574794
0.00255875	-0.00520711
0.0022104	-0.00542564
0.00105448	-0.00581298
0.00238122	-0.00524442
0.00163137	-0.00580417
0.00239074	-0.00568106
0.00178194	-0.00578977
0.00220219	-0.00567579
0.00179424	0.0042746
0.00212651	0.00382988
0.00184956	-0.00567699
0.00226178	-0.00584684
0.002031	-0.00550679
0.00204902	-0.00633078
0.00234795	-0.00602771
0.00268324	-0.00640999
0.00253639	-0.00592217
0.00194046	-0.00631324
0.00241118	-0.00611821
0.00266083	-0.0063844
0.00180131	-0.00671785
0.00217682	0.00363367
0.00239259	0.00354865
0.00240402	-0.006758
0.00284556	-0.00646808
0.00230443	-0.00686662
0.0020035	-0.0068504
0.00241478	-0.00685547
0.00226367	-0.00747744
0.00257213	-0.00768862
0.00269089	-0.00729852
0.00260038	0.00288205
0.00209512	-0.00788932
0.00247115	-0.00727216
0.00222725	-0.0077176
0.0021368	-0.0076081
0.00258713	-0.00777963
0.00244551	-0.00827652
0.00263759	-0.00797367
0.00256146	-0.00818032
0.00225672	-0.00768442
0.00229981	0.00257544
0.00243037	-0.00723047
0.00210366	-0.00757612
0.00236982	-0.00770428
0.00234184	-0.00818194
0.00205179	-0.00831144
0.0023274	-0.00787435
0.00212724
0.0022498	-0.00738829
0.00243568	-0.00794045
0.00238518	-0.00766094
0.00257834	-0.0081493
0.00161501	-0.00794822
0.00220679	-0.007792
0.00203778	-0.00738812
0.00187192	-0.00737637
0.00200126	0.00254511
0.00236535	-0.00719807
0.00201137	0.00254847
0.00195828	-0.00740225
0.00181923	-0.00791466
0.00167188	0.00269507
0.00188378	-0.00781765
0.00240187	-0.00695614
0.0022048	0.00309835
0.0022615	0.00243851
0.00230614	-0.00741505
0.00189017	-0.0068029
0.00256772	-0.00688183
0.00186986	-0.00685312
0.00173197	-0.00694582
0.00260068	-0.00667197
0.00214848	-0.00731979
0.00230733	-0.00659955
0.00145792	-0.00693523
0.00177514	-0.00627374
0.0024596	-0.00684295
0.00205292	-0.006537
0.00217376	-0.0062554
0.00200074	-0.00676399
0.00197034	-0.00631547
0.00200475	-0.00594741
0.00208844	-0.00625819
0.00179053	0.00396999
0.0020065	-0.00600567
0.00111856	-0.00599855
0.00210586	-0.00573862
0.00195167	-0.0056241
0.0016087	-0.00596921
0.00173892	0.00480238
0.00242762	-0.00584122
0.00220452	-0.00603373
0.00178564	0.00391717
0.00193793	-0.00567341
0.00247562	0.004804
0.00247401	-0.00545604
0.00188883	0.004037
0.00304274	-0.00574031
0.00199043	-0.0058016
0.00218121	-0.00497093
0.00198237	-0.00564333
0.00128773	-0.00568746
0.00256423	-0.00530362
0.00260013	0.00447349
0.00236117	0.00427721
0.00183563	-0.00559196
0.00124235	-0.00569989
0.00133157	-0.00588952
0.00203018	-0.00595795
0.000819397	-0.00568157
0.00227329	-0.00602056
0.00270348	-0.00538198
0.00236681	-0.00607237
0.00154464	-0.0059469
0.00240435	-0.00634568
0.00241845	-0.00620416
0.00114207	-0.00614063
0.00267125	-0.0062473
0.00123753	-0.00594211
0.00243878	-0.00661196
0.00138088	-0.00658075
0.00250163	-0.00658784
0.00133569	-0.00675427
0.00228841	-0.00622696
0.00267773	-0.0068112
0.00112021	-0.00669153
0.00152445	-0.00700554
0.00181305	-0.00703919
0.000810313	-0.00736341
0.00223366	-0.00731123
0.00071461	-0.00743343
0.00100537	-0.00720274
0.000523193	0.00334393
0.000672929	-0.00737784
0.000703976	-0.00775865
0.00198747	-0.00758582
0.00258508	-0.00755401
0.000758295	-0.00790672
0.00236716	-0.00784526
0.00275903	-0.00708222
0.00250162	-0.00743903
0.00253115	-0.00747997
0.000644107	-0.00780292
1.94119e-05	-0.00802698
0.000399243	-0.00782326
0.000298735	0.00201176
0.000444452	-0.00810327
0.00232831	-0.00769283
0.000326776
0.000277468	-0.00787584
0.00265826	-0.00821307
-0.000153511	-0.00823737
-0.000113472	0.00234342
-0.000343739	-0.00796921
-0.000273773	-0.0076702
0.00223722	-0.00749431
0.00218743	-0.00788197
0.00229291	-0.00769611
0.00259058	-0.00736061
-0.000294849	-0.00814937
-0.000837516	-0.00783864
-0.000850891	-0.00764473
-0.000371515	-0.00809611
-0.000450832	-0.00785093
0.0025224	-0.007127
-0.000869154	0.00249032
-0.00101652	-0.00763232
0.0026078	-0.00704974
-0.000157718	0.00275999
0.0026317	-0.00697257
-0.000584958	0.00292689
0.00264129	-0.00686085
0.00307979	0.00275696
0.00256768	-0.00664402
0.00200509	-0.00720712
-0.00136087	-0.00611784
-0.000657895	0.00359595
-0.000631169	-0.00668685
0.00268926	-0.00647643
0.00231369	-0.00663534
-0.000937878	-0.0063348
0.00207796	-0.00623074
0.00317945	-0.00658597
0.00204159	-0.00617292
0.00158661	0.00420182
-0.00220713	0.00413811
-0.00215475	-0.00612068
0.00216178	-0.00609546
-0.00123527	0.00426193
0.0025823	-0.00536259
0.00237531	-0.00599689
0.00165398	-0.00591541
0.00317039	-0.0064151
-0.00239424	-0.00589027
-0.00146165	-0.00495974
0.00274621	-0.00543116
-0.00225158	-0.00604706
-0.00183926	0.004192
0.00242203	0.00432052
0.00274798	-0.00559852
0.00266502	0.00461406
0.00245549	-0.00584159
0.00256799	-0.00565969
0.00208483	-0.00574698
-0.00237062	-0.00567424
0.00284761	-0.00580043
0.00197707	-0.00580683
-0.00280222	-0.00619639
-0.00262619	-0.00637367
-0.0027046	-0.0057244
-0.00291471	-0.00577833
-0.00206942	-0.00544951
0.00247331	-0.00600629
-0.00302739	-0.0059505
-0.00289162	-0.0065789
0.00272142	-0.00645462
0.00247317	-0.00621804
0.002171	-0.00586171
-0.00272894	-0.00622095
0.00233817	-0.00690005
-0.00377963	-0.00680375
-0.00263019	-0.00666924
0.00217872	-0.00672403
0.00223039	-0.0061863
0.00205348	-0.00651368
0.00259719	-0.00681818
-0.00322245	-0.0069076
0.00255358	-0.00736546
0.00271771	-0.00724673
-0.00304299	-0.00735424
-0.00307858	-0.00707765
-0.0035634	-0.00796114
0.00243231	-0.00721819
0.0022729	-0.00763957
-0.00396752	-0.0073622
-0.00400322	-0.00752359
0.00233175	0.00244611
-0.00421885	-0.00768868
0.00276598	-0.00813749
-0.00471607	-0.00741928
-0.00432074	-0.00767292
0.0023267	0.00238587
0.00263164	-0.00759111
0.00239929	-0.0078073
0.00288971	-0.00782121
-0.00438214	-0.00765728
0.00241713	-0.00767183
-0.00451628	-0.00737078
0.00224416	-0.00715543
0.00290239
0.00305328	-0.0077713
0.00234761	-0.00796646
-0.00456357	-0.00775812
0.00235547	0.00223937
0.00273924	-0.00739081
0.00248766	-0.00694216
0.00276457	-0.00759082
0.00220393	-0.0076179
-0.00565366	-0.00684668
0.00225994	-0.007396
0.00247614	-0.00752855
-0.0050916	-0.00742994
0.00281941	0.00288347
-0.00561996	-0.00705296
0.00252559	-0.00703201
0.00254663	-0.0070032
0.00264131	-0.00755852
-0.0047773	-0.00681585
-0.00529471	-0.00713174
-0.00634682	-0.00675608
0.00227425	-0.00696871
0.00282742	-0.00643096
-0.00625434	-0.00723125
0.00252029	-0.00669236
-0.00576838	-0.00656316
0.00250342	0.00383048
-0.00687607	-0.00654781
-0.00651977	-0.00624814
0.00314757	-0.00630101
0.00247879	0.00391901
0.00270391	-0.00645523
0.00265038	-0.00598428
0.00267889	-0.0062068
-0.00662835	-0.00583541
0.00286263	0.004329
-0.00628624	-0.00599173
-0.00705547	-0.00593867
0.00252075	-0.00568498
-0.00686026	-0.00575853
-0.00592944	-0.00510702
-0.00717311	-0.00578834
0.00274146	-0.00566898
0.00256057	-0.00609789
0.0025363	-0.00563484
-0.00717136	-0.00523158
0.00177825	-0.00559442
-0.0062469	-0.00599975
-0.00724375	0.00424999
-0.00771841	-0.00561329
-0.00806641	-0.00523965
-0.0074538	0.00468462
0.00311773	-0.00556267
-0.00714404	-0.00532106
0.00282381	-0.00548148
0.00313024	-0.00588124
-0.00874176	-0.00583519
-0.00804103	-0.00546179
0.00270759	-0.00603207
-0.00728963	0.00409302
0.00253124	-0.00583318
-0.0084275	-0.00581275
-0.00864852	0.00452903
0.00212823	-0.00615559
-0.00841411	-0.00600532
0.00235385	-0.00656889
0.00289979	0.00410127
0.00276418	-0.0059253
-0.00812276	-0.00592294
-0.00864049	-0.00580364
-0.00851182	-0.00694293
-0.00915768	-0.00660315
0.00252738	-0.00614625
-0.00945544	-0.00642326
-0.00877365	-0.00615568
0.0033339	-0.0064852
-0.00820545	-0.00662239
0.00322845	0.00330624
-0.0087825	-0.00729145
-0.0103047	-0.00718428
-0.00968107	-0.00715006
0.00241963	-0.00679876
-0.0092073	-0.00751088
0.00289177	-0.0073974
0.00252999	0.00293158
-0.010213	-0.00715911
-0.0101986	-0.00722217
0.0024194	-0.00783038
-0.0102414	-0.00767185
0.00258894	-0.00790866
0.00272243	-0.0070635
-0.00973168	-0.00812749
-0.0103398	-0.00749974
-0.0102144	-0.00801333
-0.0108071	-0.0078953
0.00255666	-0.00846633
0.00249678	-0.00803713
-0.0107963	-0.00828048
0.00279478	-0.0080941
0.00216777	0.0022024
0.00305529	-0.00814845
0.00246967
0.0031955	-0.0082267
0.00321689	-0.00825779
-0.0105002	-0.0084703
0.00222858	-0.00800697
-0.0109355	-0.00822701
-0.0099095	0.0020291
-0.0122625	-0.00789094
-0.0102126	-0.0078112
-0.0112273	-0.00819786
0.00282149	-0.00838831
0.0028523	-0.00832163
-0.0116173	-0.0086204
-0.0110775	-0.00779236
-0.00947656	-0.00780092
0.00337139	-0.00806529
-0.0117309	-0.00770355
-0.0108844	-0.00758099
0.00267563	-0.00771166
0.0031276	-0.00754176
0.00252139	-0.00766132
-0.0119821	-0.00741432
0.0027751	0.00254012
0.0029772	-0.00725729
0.00260085	-0.00795547
0.0025015	-0.00679251
-0.0126114	-0.00733086
-0.0113246	-0.00727063
-0.011415	-0.00704306
-0.0130716	-0.0073065
0.00293654	0.00313269
-0.0129788	-0.00660546
0.00209809	-0.00727331
0.00290608	0.003242
-0.012222	-0.00649117
0.00298976	-0.00652399
-0.0129307	0.00367104
0.00316413	-0.0062244
-0.0125117	-0.00620841
-0.0113256	-0.0062703
-0.0120081	-0.00653305
0.0031704	0.00371087
0.00281237	-0.00682525
-0.0134211	-0.00669411
0.00208069	0.00406778
-0.0129548	0.00394231
-0.0128589	0.00359306
-0.0136246	0.00387855
-0.0125333	-0.00610043
0.00308541	-0.00560788
-0.013827	-0.00593906
0.0025145	0.00376021
0.00369853	-0.00598421
-0.0143297	-0.00615081
-0.0122189	-0.0063407
0.00266897	-0.00619518
0.00318255	-0.00617206
-0.014355	0.00381079
0.00291099	-0.00689288
0.0031446	0.00386402
-0.0127184	0.00400403
0.00293771	-0.00606362
0.0032266	0.00331032
-0.0140478	0.00359888
0.00272777	-0.00670408
-0.0114245	-0.00679809
0.00275918	-0.00630698
-0.0143488	0.00357209
-0.0145467	-0.00617882
-0.0133892	0.00278662
0.00343242	-0.00708427
0.00261995	-0.00693616
0.00327114	0.00317311
-0.0136434	-0.00709133
0.00231336	-0.00717252
-0.0144888	-0.00696401
0.00225301	-0.00711236
0.00224628	-0.00739767
0.00244254	-0.00783493
-0.0129359	-0.00737809
-0.0143281	0.00254138
-0.0131107	0.00203261
-0.0151585	-0.00768077
-0.0140326	-0.00734547
0.00372273	-0.00803183
0.00345556	-0.00757391
0.00272557	-0.00836127
-0.0129719	-0.0076385
-0.0155974	-0.008267
0.0029897	-0.00781168
-0.0144587	-0.00815813
0.00286028	-0.00771802
-0.013788	-0.00799135
-0.0137741	-0.00739857
0.00308359	-0.00782547
0.00244436	-0.00780862
-0.0145039	-0.00773272
0.00255731	-0.00773361
-0.0148568	-0.00734833
0.00320811	-0.00753211
0.00277393	-0.00775937
-0.014772
-0.0139149	-0.00794599
0.00248219	-0.00851624
-0.0162312	-0.00742051
-0.0151985	-0.00774565
-0.0159775	-0.00742817
-0.0143008	-0.00725551
0.00242681	-0.00741366
0.0029166	-0.00767271
0.00274972	0.00217817
0.0024485	0.0024183
-0.0149145	-0.00811323
0.0034768	-0.00738406
-0.0162668	-0.00716942
-0.0146628	-0.00775994
-0.0161638	-0.00759802
-0.0155583	-0.00727116
0.00273486	-0.00707582
-0.0151231	-0.00717259
0.00350265	-0.00748386
0.00319195	-0.00689719
-0.0152932	0.00300028
0.00326245	-0.00672165
0.00278412	-0.00665628
0.00258345	-0.00623097
0.00294625	-0.00630695
-0.0163862	-0.00660372
-0.0147029	-0.00636092
0.00286207	0.00374901
0.00290298	-0.00623137
0.00314317	-0.00608167
0.00280769	-0.00627809
0.00290393	-0.00596113
0.00264367	-0.00615582
0.00330786	-0.00597084
0.00291974	-0.00551498
0.00302287	-0.00571921
-0.0146447	-0.0059015
-0.0170868	-0.0052991
-0.015955	-0.00564721
-0.0169622	-0.00555875
0.00219091	0.00399027
-0.0155979	-0.00550927
-0.015878	-0.00511407
0.00237653	-0.00507414
0.0033276	0.00458955
0.00347247	-0.00510885
-0.0170479	-0.00526963
-0.0171962	-0.00513965
-0.0167617	-0.00542823
-0.0157246	-0.00554512
0.00233511	-0.00507022
0.0030723	-0.00542246
-0.0174849	-0.00562546
0.00303274	-0.00522434
0.00253829	-0.0053397
-0.0156116	-0.00536478
0.0033923	-0.00554491
-0.0150657	-0.00502262
-0.0166329	-0.00537649
0.00281064	-0.00509699
0.0029871	-0.00572541
0.0032244	-0.0056771
0.00326086	-0.00570609
0.00287227	-0.00556464
0.00327906	-0.00558267
0.00268389	-0.00584282
0.00286919	-0.00567799
0.00256173	-0.00638544
-0.0160849	-0.00629935
0.0027125	-0.00598925
-0.0168891	-0.00605748
-0.0172065	-0.00596858
0.00314747	-0.00641241
0.00315755	-0.00632134
0.00299036	-0.00663843
0.00295772	-0.00679781
-0.0156612	-0.00666615
0.00266788	-0.00691184
0.00225951	-0.00700943
-0.0153575	-0.00715095
0.00283015	-0.00701345
-0.0162499	-0.00706276
-0.0170596	0.00292472
-0.0168614	-0.00724587
0.00286289	-0.0076432
0.00324041	-0.00789383
0.00314844	-0.00790339
-0.0149507	-0.00723131
-0.0170034	0.00252775
-0.0162998	0.00290556
-0.0178812	-0.00773443
-0.0165273	-0.0079341
0.00228471	-0.0080644
-0.0181895	-0.00832209
0.00271299	-0.00840094
0.00261768	-0.00783937
0.00219773	0.00223475
0.00253675	-0.00824099
-0.0166085	-0.00813225
-0.0163715	-0.00810671
0.00249057
-0.0177975	-0.00861575
0.00247616	-0.00783549
0.00206821	-0.00809979
0.00269265	0.00196301
0.00265535	-0.0079359
-0.0172088	-0.00817201
-0.0155227	-0.00783919
-0.0154486	-0.00870193
0.00248596	-0.00779753
-0.0170715	-0.00844784
-0.0168767	-0.00760629
-0.0177954	0.00265731
0.00322455	0.00167934
-0.0148173	-0.00830196
-0.0176388	-0.00711494
0.00293876	-0.00747781
0.00220332	-0.00738225
-0.0173226	-0.00762556
-0.0166075	0.00270384
-0.017271	-0.00766792
0.00194403	-0.00699638
-0.0172906	-0.00772543
-0.0175214	0.00311298
0.00247229	0.00264967
0.002434	0.00289453
0.00233223	-0.00695786
-0.017262	-0.00720444
-0.0157503	-0.00688581
0.00310288	-0.00658617
-0.017463	-0.00708204
-0.0158623	-0.0066966
0.00242961	-0.00631001
0.00197694	-0.00650249
-0.0176741	-0.00617972
0.00268181	-0.00623097
-0.0162111	-0.006235
0.00254496	-0.00596411
0.00243721	-0.00607875
-0.0159111	-0.006434
-0.0165014	0.00331747
0.00291484	-0.00625843
-0.0167568	-0.00556041
0.0027427	0.00418309
-0.0161237	-0.00644849
-0.0181548	0.00408027
0.00258179	0.00420805
0.00290049	-0.00554551
0.00293865	-0.00581963
0.00295873	-0.00609275
-0.0160253	-0.00562155
0.00248117	-0.00581215
-0.015147	0.00396961
0.00340014	-0.00586866
0.00280304	-0.00602825
0.00193441	-0.00589255
-0.0161924	-0.00618562
0.00197813	0.00427249
-0.016857	-0.00628569
-0.0151457	0.00445817
-0.0160313	-0.00624459
0.00224179	0.00429331
-0.0157591	-0.00657732
-0.0173348	-0.0067155
0.00261958	-0.00636179
0.00214301	0.00378128
0.00217965	-0.00613811
-0.0161718	-0.00718952
-0.0161399	-0.00666862
0.00146503	-0.00653827
0.00187727	-0.00672139
0.00190594	-0.00656716
0.00201914	0.00319254
-0.0165505	-0.00696383
0.00230132	-0.00690822
0.00225342	-0.00722904
-0.0143532	-0.0073481
0.00242011	-0.00765432
-0.0157767	-0.00714762
-0.0160965	-0.00776794
-0.0159739	-0.00712045
0.0027099	-0.00772836
0.00197465	-0.00775505
0.0024475	0.00283212
0.00292764	-0.00806352
-0.0150395	-0.00774282
-0.0154354	-0.0079703
0.0027654	-0.00734663
0.00237084	-0.00774181
-0.0150155	-0.00783506
-0.016037	-0.00774541
-0.0145726	-0.00720238
-0.0161262	-0.00817255
0.00224604	-0.00764571
-0.0163073	0.00244158
-0.0158001	-0.00726843
0.00220958	-0.00743091
-0.0143542	-0.00764575
-0.015629	-0.00769691
0.00122793	-0.0080302
-0.0149445	-0.00786984
0.00225512
-0.0153331	-0.0074036
-0.014432	-0.0074657
-0.0147574	-0.00771844
0.00240118	-0.00775231
-0.0151893	-0.00775223
-0.0141429	-0.00792615
0.00253286	-0.0082635
0.00223833	0.00244505
-0.0154837	0.00237339
0.00316682	-0.00761925
-0.015618	-0.00738381
-0.0155022	-0.00769875
0.00243275	0.00256069
0.0021588	-0.00708307
0.0023501	-0.00741586
-0.0147682	-0.00717969
0.00245426	-0.00741491
0.00233508	-0.00707499
0.00259861	-0.00743116
-0.0135356	-0.00676961
0.00231553	-0.00731434
0.00196395	-0.00664873
-0.0145937	0.00315378
0.00236754	-0.00645953
0.00220519	-0.00675904
0.00192027	-0.00649107
0.00196675	-0.00665322
0.00268073	-0.00599448
0.00216232	0.00341426
-0.0130376	-0.00667847
-0.0136584	-0.00623362
-0.0130948	-0.0062139
-0.0131694	-0.00625257
-0.0136257	0.00406765
0.00262279	-0.00589449
0.00202219	-0.00561403
0.00272216	-0.00584912
-0.0139522	-0.00594282
-0.0139686	-0.00624248
-0.0141402	-0.005451
-0.0141856	-0.00513445
0.00203704	-0.00532703
-0.0130754	-0.00574965
0.00193451	-0.00592331
-0.0123221	-0.00547975
0.00205263	-0.00537811
0.00222604	-0.0054561
0.00274117	-0.00568459
-0.0125105	-0.00530792
0.00228557	-0.00529879
-0.0114407	-0.00550532
-0.0126297	-0.00553485
-0.0129737	-0.0053374
-0.0138192	-0.00551907
-0.012111	0.00438861
-0.0121887	-0.00523831
-0.0130978	-0.00557524
-0.0118678	-0.00522558
-0.0118847	-0.00568924
-0.0132001	-0.00566079
-0.0120071	-0.00591818
-0.01185	-0.00570211
-0.0130624	-0.00572965
-0.0133466	-0.00593896
0.00219237	-0.00552686
-0.0127428	0.00362565
-0.0123358	-0.00582999
0.00287954	-0.00594059
0.00316502	-0.00659241
-0.0119405	-0.00587927
-0.0113245	-0.00605686
-0.0123234	-0.00615727
0.00219308	-0.00663086
-0.012332	-0.00695993
0.00187495	-0.00687253
-0.0125657	-0.00713851
0.00199601	0.00326228
0.00234956	-0.00744845
0.00224771	-0.00696104
-0.0113268	-0.00719743
0.002586	-0.00686845
-0.01231	-0.00758874
0.00228092	0.00246887
0.00206864	-0.00774176
-0.0110214	-0.00790737
-0.0114952	0.00311323
0.00175416	-0.00739033
0.00238123	-0.00746584
0.00190816	-0.00809413
-0.0114124	-0.0077278
0.00189225	0.00217486
-0.0111108	-0.00846542
0.00139099	0.00209711
-0.0110339	0.00239816
0.00246641	-0.00788067
-0.011536	-0.0079063
0.00242526	-0.00813694
0.00208945	0.00181546
0.00214986	-0.00835291
-0.0099143	-0.00855918
-0.0103338
0.00182536	-0.00803097
-0.0107174	-0.0081426
0.00216075	-0.00819156
0.00200419	-0.00766896
0.00240033	-0.00772447
-0.0111008	-0.00852737
-0.00896719	-0.00836039
0.00241345	-0.00847957
-0.0099409	-0.00790752
0.00205609	-0.00744334
-0.00894492	-0.00814968
-0.00793919	-0.00801429
0.00258597	-0.00747623
-0.00877694	-0.00764663
0.00261948	-0.00711509
0.00189848	-0.00799392
0.00184648	-0.00785166
0.00218949	-0.00751002
0.00222527	-0.0071687
0.00219937	-0.00734114
0.00163346	-0.00670499
-0.00863514	-0.00720001
0.00253166	-0.00729213
-0.00952163	-0.00669322
0.00251582	0.00317583
0.00206707	-0.00687029
0.0018931	-0.00656442
0.00214364	-0.00699166
-0.00931838	-0.00641192
0.00240384	-0.00622818
-0.00764594	0.00371399
0.00271853	0.00384921
-0.00805691	-0.00605911
-0.00952682	-0.00644202
-0.00897828	-0.00572227
-0.00814393	0.00412794
0.00192049	-0.00599017
0.00255739	-0.006335
0.00185729	-0.00582238
-0.00905929	-0.00528514
0.00109005	-0.00567751
0.00196052	-0.00573906
-0.00772037	-0.00609616
-0.0083359	-0.00586856
0.00187879	-0.00549512
-0.00730275	-0.00569067
-0.00778828	-0.00595367
-0.00770119	-0.00536139
0.00257218	-0.00542654
-0.00694023	0.00438083
0.00252274	-0.00580441
0.00250027	-0.00550002
-0.0066101	-0.00575107
-0.00710892	-0.00596945
-0.00760505	0.00439066
-0.00699393	-0.00542886
0.00241085	-0.00515778
0.00199234	-0.00593793
0.00218358	-0.00589827
0.00178784	-0.00610978
0.00219099	0.00406498
0.0027616	-0.00584087
0.00212118	-0.00579853
0.00251091	-0.00567082
0.00208596	0.00350564
0.00219297	-0.00623157
-0.0054331	-0.0058896
0.00202793	-0.00631084
0.002113	-0.00608893
0.00301468	-0.00648215
-0.00531363	-0.00634042
0.00186846	-0.00659832
0.00225446	-0.00716778
-0.00554779	-0.00719718
0.00230181	-0.00668038
0.00173478	-0.00686401
-0.00541801	0.00251276
0.00215917	-0.00743205
-0.00547832	-0.00735378
-0.00613063	0.0026208
-0.00598238	-0.00754627
-0.00448558	-0.00778926
0.00270893	-0.00750902
-0.00570706	-0.00817625
0.00234643	-0.00732389
-0.00578694	-0.00744917
0.00249443	-0.00770029
0.00221373	-0.00762748
0.00278742	-0.00787034
0.00190039	-0.00769818
0.0024849	-0.00788674
-0.00498162	-0.00769916
0.00213894	-0.00780052
0.00169779	-0.00736919
0.00253187	-0.00786424
0.00197056	0.00207189
-0.00503703	0.00232244
0.00204056	-0.00808439
0.00177507	-0.0082089
0.00211872	-0.00757935
0.00212546
-0.00457481	-0.00782159
0.00209588	-0.00747329
0.00207439	-0.00804468
-0.00414872	-0.00804634
-0.00460431	-0.00836631
0.00217	-0.00803328
0.00171305	-0.00825706
-0.00365766	-0.00756288
-0.00423917	-0.00774919
0.0020648	-0.00830613
0.00168984	-0.00810451
-0.00320694	-0.00766086
-0.00387193	0.00203917
0.00272936	-0.00733799
-0.0038665	0.00254651
-0.00384076	-0.00709314
0.00157093	-0.00778119
0.00217428	-0.00723591
0.00243197	-0.00806196
0.00250012	-0.00693335
0.00230844	0.00242807
0.0022704	-0.00708803
0.00231211	-0.00734698
0.00224407	-0.00706734
0.00133331	0.003215
0.0024503	-0.00671722
0.00214858	-0.00717462
-0.00309588	-0.00648495
-0.00208862	0.003507
-0.00328631	-0.00655562
-0.00244368	-0.00657439
-0.00349724	-0.00664852
-0.00236987	-0.00631556
-0.00266001	-0.00588804
0.00223729	-0.00624153
-0.00234351	-0.00632896
0.00237782	0.00332997
-0.00290649	0.00380969
-0.00195769	-0.00549562
0.00218855	0.00423348
-0.00189693	-0.00635473
-0.00251081	-0.00608213
0.00227378	-0.00595097
-0.00197148	-0.00590126
0.00239725	-0.00580362
-0.00173671	0.00405401
0.00242968	-0.00554975
-0.00135995	-0.00583886
0.00255623	-0.00596405
-0.00185882	-0.0057687
-0.00203833	-0.00568131
-0.00132533	-0.00575117
-0.0013631	-0.00614184
0.00213344	-0.00548707
-0.00157699	0.00445634
-0.0021539	-0.00529519
-0.00152874	-0.00596829
-0.0016903	-0.00586548
0.00212323	-0.00605653
-0.00113093	-0.00600441
-0.00152057	-0.00592403
0.00238855	-0.00597217
0.00226485	-0.0058991
-0.000804927	-0.00667239
-0.00173178	0.00392264
0.00232608	-0.00622745
0.0019406	-0.00644271
-0.00117273	0.00416154
0.00135286	-0.00649186
0.00220477	-0.00638497
-0.000991948	-0.00624641
-0.000657112	-0.00696469
-0.000834207	-0.00676252
0.00243209	-0.00678204
0.00183006	-0.00709677
0.00260997	-0.00721885
-0.000620409	-0.00658679
-0.000703808	0.00276945
-0.000443998	-0.00695788
0.00203175	0.00292614
-0.000181043	0.00258166
0.002271	-0.00765212
0.00157852	-0.00809079
0.00179831	-0.00741054
-0.000897784	-0.0074651
5.09651e-05	-0.00743683
0.00200772	0.00280043
0.00205334	-0.007279
0.000549421	-0.00767668
0.00210466	-0.00777513
0.000762964	-0.00768369
0.00207522	0.00229087
0.00240728	-0.00773448
0.00200843	-0.00767174
0.00191245	-0.00784866
0.0004595	0.00226584
0.00137689	-0.00774361
0.00074212	-0.00807137
0.00270426	-0.00763648
-1.52765e-05	-0.00775073
0.00229813
0.00216249	0.00275884
0.00204724	-0.0076811
0.00059848	-0.00784463
0.00189249	-0.00821376
0.000659727	-0.00762226
0.00201756	-0.00832102
0.00225853	-0.00785027
0.00218113	-0.00751691
0.000858214	-0.00783716
0.00192195	-0.00771154
0.000821477	-0.00725412
0.00219781	-0.00774738
0.00110878	-0.00747391
0.000359711	-0.00742272
0.00118084	-0.00700241
0.000889851	-0.00768814
0.00120291	-0.00718577
0.00204837	-0.00746633
0.00215422	-0.00682682
0.00080538	-0.00745334
0.00117798	-0.0066005
0.00253199	-0.00686067
0.00193975	-0.00685564
0.00267021	-0.00680174
0.000843449	-0.00660586
0.00180173	0.00318713
0.00091329	-0.00648069
0.0013998	-0.0064265
0.000985568	-0.00620013
0.00196445	-0.00626591
0.00188391	-0.00610345
0.00154504	-0.00628844
0.00158397	-0.0057443
0.00137842	-0.00612199
0.00218578	-0.00622603
0.00213862	-0.00600804
0.00101653	-0.00608146
0.00174486	-0.0052666
0.00201743	-0.00556062
0.00114989	-0.00571498
0.00207113	0.00419403
0.00119076	-0.00591176
0.00261835	0.00459057
0.002173	-0.00582663
0.00124852	0.0044351
0.00190224	-0.00545606
0.00143055	-0.00553174
0.00174148	-0.00565987
0.0020797	-0.00564952
0.00218635	-0.00565232
0.00258775	-0.00574527
0.0019048	-0.00609602
0.00181225	-0.00552627
0.00211652	-0.00556763
0.00204207	-0.00507839
0.00197656	-0.00600698
0.00171878	-0.00575154
0.0027516	-0.00589222
0.00224094	-0.00580087
0.00161774	0.00407391
0.00197823	-0.00597234
0.00218909	-0.00555955
0.00230781	-0.00653693
0.00216527	-0.00609383
0.00205523	-0.00597502
0.00228381	-0.00611365
0.00237781	-0.00592621
0.00237674	-0.00630449
0.00172185	-0.00623931
0.00223457	-0.00628573
0.00140031	0.00329165
0.00246192	-0.00686339
0.00233027	-0.00663908
0.00225255	-0.00720738
0.00220666	0.0028965
0.00196279	0.00332359
0.00215036	0.00287625
0.00202684	-0.00713707
0.0021438	-0.00715636
0.00160316	-0.00769203
0.00224096	-0.00746069
0.00178531	0.00194895
0.00191919	-0.00711311
0.00195657	-0.00754372
0.0027985	-0.00696534
0.00194295	0.00267577
0.0021192	0.00242743
0.00183964	-0.00791119
0.00182162	-0.00794914
0.00263562	-0.00794637
0.002325	-0.0074056
0.00221772	-0.00767934
0.00216241	-0.00799087
0.00228679	-0.00819651
0.00217248	-0.00862403
0.00152978	0.00162429
0.00183652	-0.00813792
0.00224411	-0.00777989
0.0016089	-0.00816699
0.00192523	-0.00809524
0.00250965
0.00173793	-0.00803426
0.00173755	-0.00855453
0.00235307	0.00158676
0.00169553	-0.00831244
0.00196543	-0.00833156
0.00214308	0.0020994
0.0023929	-0.00819628
0.00212506	0.00231562
0.00203636	-0.00836115
0.00170841	-0.00773188
0.0022066	-0.00802516
0.00175877	-0.00758845
0.00227225	-0.007943
0.00202487	-0.00727301
0.00236763	0.00204925
0.00202732	-0.00761849
0.0018021	-0.00795515
0.00192492	-0.00725879
0.00247063	-0.00730786
0.00170259	-0.00714914
0.00270482	-0.00703147
0.00224831	0.00293305
0.00223601	-0.00707983
0.00195455	-0.00680999
0.00200014	-0.0072025
0.00228341	0.00310728
0.00248516	-0.0070841
0.00157984	0.00337469
0.00186579	-0.00682337
0.00197008	0.00332948
0.00230115	-0.0066649
0.00158586	-0.00620905
0.0020549	-0.00656118
0.00194994	-0.00657305
0.00177561	0.00320662
0.00206682	-0.00638643
0.00173495	-0.00570357
0.00230384	-0.00589176
0.0022006	0.00363778
0.00219371	0.00437269
0.00219323	-0.00608416
0.0023896	-0.00574527
0.0020928	-0.00598619
0.00123034	-0.00633454
0.00248829	-0.00583967
0.00246114	-0.005927
0.00185458	-0.00599005
0.0019601	-0.00584572
0.00140294	-0.00601912
0.00138264	0.00412173
0.00161608	-0.00630969
0.00124617	-0.0056363
0.00169498	-0.00596366
0.00206041	-0.00539531
0.00205935	-0.00614911
0.00166517	-0.00609338
0.00107205	-0.00618229
0.00158488	-0.00607049
0.00273056	-0.00624957
0.00249498	-0.00606427
0.00141422	0.00415852
0.00158865	-0.00645301
0.00223369	-0.00636537
0.00157642	-0.00621979
0.00238354	-0.0064921
0.00102227	-0.00632824
0.00245997	-0.00642463
0.00139629	-0.00662013
0.00165105	-0.00653213
0.00109336	0.00315791
0.00193057	0.00318499
0.00231566	-0.00722461
0.0020491	-0.00700979
0.000817359	-0.00747855
0.00168764	-0.00735363
0.000958445	-0.00731266
0.00194403	-0.00758301
0.000446398	-0.00719212
0.00247426	0.00229276
0.000534159	-0.00754839
0.00116311	-0.00812927
0.000645148	-0.00745773
0.0010914	0.00247447
0.00220029	-0.00755228
0.0025379	-0.0073558
0.000994153	-0.00716649
0.00259507	-0.00775516
0.000621944	-0.00744807
0.00251391	-0.00742161
0.00220963	-0.00746346
0.00062326	0.00291183
0.000434118	-0.00760189
0.000395682	-0.00758195
0.00196647	-0.00776461
0.00196713	-0.00802309
-0.000176955	0.0021783
8.39846e-05	-0.00793474
0.000333416	-0.00779331
0.00029311	-0.00765702
0.00249889	-0.00798329
0.00273455
0.00254385	-0.00786512
-0.000194639	0.00179275
0.00169545	-0.00809903
-0.000216742	0.00210848
-0.000166331	-0.0081885
0.00263474	-0.00747052
0.00242435	-0.00824829
0.00210535	-0.00746966
-0.000170393	-0.00740306
0.000236447	-0.00783794
0.00249547	-0.0074269
0.00200014	0.00247846
0.00210154	-0.00718119
0.00280918	-0.00786994
-0.00071977	0.00248392
0.00252973	-0.00782732
-0.00088466	-0.00708919
-0.000584316	-0.00760015
0.00253393	-0.00707474
-0.000479391	-0.00708523
0.00227241	-0.00710363
0.00179975	-0.00714925
0.0027094	-0.00645262
0.00261272	0.00313003
0.00204618	-0.00720998
0.000987078	-0.00664661
0.0015768	-0.00691199
0.00151511	-0.00662675
-0.000955511	0.00338695
0.00219494	-0.00643529
-0.000779789	-0.00608428
-0.00139459	-0.00638157
0.00238717	-0.00644163
-0.000944172	0.00337324
0.00184003	0.00380795
-0.00119556	-0.00553351
-0.0011816	-0.00608838
0.00169385	-0.00643512
0.00271063	-0.00599839
0.00251493	-0.0059977
-0.00144695	-0.00556339
-0.00166601	-0.0056594
0.00222786	-0.00606265
0.00281995	-0.00547938
0.00223955	-0.00562473
0.00254846	-0.0058016
-0.00145179	-0.00569079
0.00228705	-0.00555458
0.00208947	-0.00568632
-0.00236358	-0.00581288
0.00179679	-0.0052232
-0.00257222	-0.0056268
0.00273635	-0.00519939
-0.00165814	-0.00595431
0.00223526	0.00448312
0.0024118	-0.00583735
-0.00286976	-0.0055261
0.00255732	-0.0057172
0.00214125	-0.00575101
-0.00207468	-0.00541118
0.00240387	0.00401584
-0.00308716	-0.00600983
-0.00238911	-0.00559351
0.00239839	-0.00598082
0.00223483	-0.00580141
0.00177051	-0.00605973
-0.0029148	-0.00592945
-0.00260185	-0.0061764
-0.00338389	-0.00647301
-0.00353839	-0.00652697
-0.00257703	-0.00688966
-0.00295539	0.0035738
-0.00330434	-0.00686007
0.00245616	0.00373331
0.00230757	-0.00678933
-0.00370599	-0.00664733
-0.00365589	-0.00691084
0.00209674	-0.00711465
-0.00425086	-0.00705575
0.002988	-0.00776609
-0.00448821	-0.00667265
0.00222681	-0.00731322
0.0024803	-0.00675767
0.00274374	-0.00777028
-0.00483511	-0.00761068
0.00273125	-0.00753381
0.00245713	-0.00747454
0.00264598	0.0023177
0.00208592	-0.00767447
-0.00493076	-0.00751294
-0.00409399	-0.0077366
-0.00409544	-0.00786041
0.00181416	-0.00830007
-0.00431018	-0.00810336
0.00273167	-0.00827686
-0.00420186	-0.00732189
-0.00492589	-0.00818097
0.00225555	-0.00787629
-0.00546773	-0.00788637
0.00244804	-0.00805278
-0.00504858
-0.00445343	-0.00886785
0.00221182	-0.00814868
-0.00458063	0.00165055
0.00272469	-0.00834228
-0.00518674	-0.00752288
-0.00563955	-0.00831672
-0.00584494	0.00201169
0.00284316	-0.00783532
-0.00494723	0.00148957
0.00233735	0.00267663
0.0021833	0.00193829
0.00211538	0.0021837
-0.00598041	-0.00794651
0.00229071	-0.00727734
-0.00576984	-0.00793716
-0.00545576	-0.00719074
0.00201999	-0.00796863
0.00236729	-0.0074038
-0.00464072	-0.00716672
-0.0063351	-0.00768127
-0.00645648	-0.00715692
-0.00552517	0.003258
-0.00595405	-0.00725547
0.00235043	-0.00695531
-0.00610234	-0.00694268
0.00274029	-0.00683583
0.00207279	-0.00704801
-0.00674029	-0.00708752
-0.00684432	-0.00677434
0.0029408	-0.00621619
0.0022438	-0.00643673
0.00248028	0.00342889
-0.00688226	-0.00689355
0.00192719	-0.00631507
0.00258896	-0.00563843
-0.00794136	-0.00601832
0.0024199	0.00353016
0.00240966	-0.00625167
-0.00756502	-0.00626483
0.00234107	-0.00568616
-0.00734351	-0.00572183
-0.00685226	-0.00612832
0.00275608	-0.00586417
0.00262579	-0.00593593
0.0026103	-0.00609081
0.00243793	-0.0057076
0.00243958	-0.00555811
-0.00734403	0.0042348
0.00306337	-0.0058964
0.00218595	-0.00582916
0.00224526	-0.00588138
0.00181284	-0.00531765
-0.00860828	-0.00566517
-0.00844547	-0.005665
-0.00908213	-0.00598746
-0.00836838	0.00430777
0.00216985	-0.00607058
-0.00789678	-0.00577635
-0.0086596	0.00440993
0.00258867	-0.0062022
0.00210401	-0.00610449
-0.00903198	-0.00561356
0.00253349	-0.0061005
0.00238225	-0.0057359
-0.00764135	0.00403861
-0.00839851	-0.00638293
0.00333725	-0.00630478
0.00259538	0.00375837
0.00209033	-0.00663331
0.00258432	0.0031725
0.00231077	-0.00661048
-0.00902517	-0.00720631
-0.00983969	-0.00650449
0.00233755	-0.00677517
-0.00968271	-0.00685264
-0.00981439	0.00317731
0.0025721	0.00249558
0.00234027	-0.00731105
-0.0103793	-0.00785636
-0.0100583	-0.00709375
0.00290702	-0.00735656
-0.00989408	-0.00704376
0.00234626	-0.00730479
0.00255652	-0.00683377
-0.010396	-0.00723772
-0.0105102	-0.00725362
-0.0104874	-0.00725148
0.00247591	-0.00702953
-0.0113851	-0.00668447
-0.00957607	0.00301291
0.00239298	-0.00728841
0.00248483	-0.00769242
-0.00983844	-0.00760947
-0.00970145	-0.00768484
0.00182888	-0.00765985
0.00225456	-0.00708317
0.00314558	-0.00772393
0.00147076	-0.00758285
-0.00989096	-0.00729439
0.00306238	-0.00743427
0.00186227
-0.0108597	-0.00781305
-0.0113271	-0.00787517
-0.0108153	-0.00774836
0.00360041	-0.00756302
-0.010908	0.00237916
-0.0112037	-0.00783565
-0.010894	-0.00748634
0.0027131	-0.00775731
-0.0110084	-0.00719813
0.00201777	-0.00765183
-0.0117624	-0.00750612
0.0027339	-0.00770515
0.00282067	-0.00705047
0.00253158	0.00284166
-0.0123812	-0.00657396
0.00272784	0.00283539
-0.0111369	-0.00720272
0.00290565	-0.00719919
0.0022725	-0.00690918
-0.0113243	-0.00710287
0.00198214	-0.00676698
-0.0134771	-0.00706311
-0.0125928	-0.00679137
-0.0130076	-0.00632194
0.00316397	-0.00650509
-0.0125709	-0.00655832
-0.0121784	-0.00632704
0.00252089	-0.00625961
-0.0113975	-0.00588833
0.00290502	-0.00628759
0.00280523	0.00378988
-0.0123972	-0.00656221
0.00194825	-0.00603606
0.00167173	-0.00530176
0.00252231	-0.0056319
0.00302239	-0.00592009
0.00266462	0.00419036
0.00223467	-0.00581691
-0.0128956	-0.0054806
-0.0138268	-0.00541249
-0.0138112	-0.0056659
-0.0112731	-0.00523108
-0.0144999	-0.00544041
-0.0116567	0.00448134
-0.0132265	-0.00541434
-0.0121461	-0.0053679
0.00215289	-0.00542004
-0.0131133	0.00461438
-0.0130429	0.00494259
-0.0124594	-0.00506545
0.00257199	-0.00480672
0.00258992	-0.00544486
-0.0134164	-0.00530033
-0.0142193	-0.00564989
-0.0114076	-0.00540155
-0.0143821	-0.00527139
0.00227088	-0.00520953
-0.014455	-0.00510605
0.00298251	-0.00608117
-0.01383	-0.00561712
0.00263492	-0.00525482
0.00237462	-0.00536131
-0.0140945	-0.0053299
-0.0151275	-0.00567883
-0.0148236	-0.00573914
0.00202564	-0.00545485
-0.0150211	-0.00610085
0.00229188	-0.00629167
0.00314059	-0.00621442
-0.0142707	-0.00605769
0.00337802	-0.00651818
0.00248412	-0.00599434
0.0026601	-0.0064554
-0.0129064	-0.00654132
0.00285426	-0.00635863
0.00280773	-0.00672898
-0.0131826	-0.0066749
-0.01571	-0.0070862
0.0026801	-0.00653628
0.00348261	-0.00715247
0.00247714	-0.00669091
-0.014115	-0.00699058
0.00254615	-0.00730615
0.00237413	-0.00742185
-0.0157873	-0.0075172
0.00296232	-0.00742223
0.00233748	-0.00727907
-0.0150674	-0.00679544
-0.0146785	-0.00755141
0.00243914	-0.0075815
0.00216314	-0.007719
-0.0132047	-0.00764403
0.00222637	-0.00811945
0.00197581	0.00277849
0.00252898	0.00289847
0.00269522	-0.00786641
0.00275047	-0.00781505
0.00210945	0.00215532
0.00259532	-0.00785796
0.00204581	-0.00831284
0.00216694
-0.014475	-0.00826911
0.00326115	0.00205926
-0.0162705	-0.00797805
0.00227112	-0.00836637
0.00276469	-0.00808388
-0.0157049	-0.00736378
0.00184873	-0.00780535
-0.0157899	-0.00741078
-0.0149434	-0.00756678
0.00262025	-0.00783812
-0.0158755	-0.00805886
-0.0146368	-0.00727522
-0.0160528	-0.00757885
0.00242487	-0.00692512
-0.0162709	-0.00732461
-0.0166791	-0.00763436
0.00274339	-0.00752741
0.00238279	-0.00735019
-0.0165333	-0.00730968
0.00286673	-0.0069077
0.00225607	-0.00722273
0.0030076	-0.0072693
0.00196508	-0.00672678
-0.0154887	-0.00642502
-0.0165684	-0.00662725
0.00238511	-0.00649877
-0.0147784	-0.00660757
0.00235002	-0.0062402
0.00238765	-0.00596737
-0.0170191	-0.00682518
-0.017736	-0.00673893
0.00234756	0.00404917
-0.0160942	-0.00552223
0.00211934	-0.00587825
-0.0157845	-0.00630006
-0.015918	0.00407942
0.00243443	0.00435385
0.00222895	-0.00551409
-0.0166796	-0.00611096
-0.0162853	-0.00578287
0.00198051	-0.00558833
0.00285846	-0.00568966
0.00235168	-0.00579777
-0.0173877	-0.00566764
0.00168372	-0.00546336
-0.0165631	-0.00538318
0.00263684	-0.00600401
-0.0147974	0.00493792
-0.0161325	-0.0053377
0.00194375	-0.00491993
-0.0172361	0.00453972
0.00216679	-0.0053018
-0.0170781	0.00445727
0.00200777	-0.0054662
0.00272182	-0.00531722
-0.0175151	-0.00543474
-0.0176502	-0.00532332
0.00217838	-0.00591099
-0.0161062	-0.00571377
-0.0175823	-0.00537906
0.00237337	-0.00553285
0.00195722	-0.00527464
-0.016443	-0.0057675
-0.0148995	-0.00589289
-0.016095	-0.00555404
0.00283473	-0.00605004
-0.0158019	-0.00643798
-0.0176156	-0.00620098
0.00153846	-0.00633525
-0.0153658	-0.00643344
-0.017278	-0.00621869
0.00298494	-0.00668425
0.00232533	-0.00633743
0.00225491	-0.00645857
-0.0174856	-0.00686616
-0.0170982	-0.00698511
-0.0173337	0.00264797
-0.015869	-0.00640105
-0.0174006	-0.00716499
[truncated: 98,001 more rows]

## Sheet: S5b2
Response change (Exc)	Response change (Inh)
-0.03313
0.015174	-0.0233703
-0.0278941	-0.0172168
-0.0239123	0.00907004
-0.0367869	-0.0195792
0.0154639	-0.0177296
0.0148925	-0.0246573
0.0160081	0.00827528
-0.0257786	-0.0231321
0.0143282	-0.0144408
0.0147355	-0.0214402
-0.0324879	-0.0125117
-0.0308847	-0.0189373
-0.0338401	-0.0185901
-0.0351502	-0.0150829
-0.028206	-0.0164172
-0.0447351	-0.021186
-0.0228515	0.0154113
-0.0319606	-0.0134081
-0.0359422	0.0184874
0.0173332	-0.0154219
0.0193339	-0.0155851
-0.0298473	-0.0118754
-0.0393112	-0.0111093
-0.0512054	-0.0105047
-0.0282448	-0.012676
-0.04236	-0.00924723
-0.0382021	-0.010949
0.0146744	-0.00856142
0.0182592	-0.013938
-0.0265608	-0.011409
-0.0487214	-0.0112816
-0.0455116	-0.00848743
-0.0359908	-0.00777879
0.0136508	-0.00763426
-0.0439349	-0.00588704
-0.0393168	-0.00813934
-0.0288755	0.0192868
-0.0374907	0.0206416
-0.0253879	-0.00851248
-0.0465181	0.0245082
0.0132826	-0.00518277
-0.0343102	-0.00521632
-0.0344301	-0.00223184
0.0236152	-0.00443423
-0.037213	-0.00513756
0.0124227	-0.0091394
-0.0369656	0.0212025
0.0122675	-0.00294955
0.0117227	-0.00392642
-0.0364444	-0.00384221
-0.0501804	-0.00406194
0.0163994	-0.0033179
0.0164139	-0.0082881
0.0111377	-0.0059199
0.0137796	-0.00583899
0.015659	-0.0102539
-0.0272937	-0.00381968
-0.0355239	-0.00761777
-0.0358779	-0.00793514
0.0129683	-0.00707674
0.0164433	-0.00724459
-0.0358681	0.0179603
0.0140895	-0.00847664
0.0143237	-0.00938378
-0.0312851	-0.00610534
-0.0319337	-0.00852353
-0.0354259	-0.00687511
-0.040682	-0.00893132
-0.0391407	0.0201776
-0.0387538	0.0171436
-0.0215748	-0.00825941
-0.0335736	-0.00873785
-0.0334213	-0.00795039
-0.0427721	-0.0086846
0.0108929	-0.00739253
-0.0300474	-0.0103735
0.0161351	0.0115872
-0.0312381	-0.0142512
-0.0279945	-0.0142384
-0.0187687	-0.0132771
0.0127881	-0.0140818
0.0178578	0.0171462
0.012648	-0.0141498
-0.0303151	-0.0177689
-0.0381021	-0.0174862
0.0181639	-0.0149731
-0.0341707	-0.0151542
-0.0307612	-0.0190988
-0.0308296	-0.00997835
-0.033911	-0.0218309
0.0183497	-0.0209628
0.0136222	-0.0227932
-0.0338255	-0.0227867
0.0144818	-0.0234308
-0.0287119	-0.0209465
0.0114229	0.0103479
-0.0374396	-0.018846
-0.0289205	-0.0154145
-0.0302414	-0.0140327
-0.0322799	-0.0247308
-0.0422475
0.0148874	-0.0140028
-0.0299856	-0.0196186
0.0130566	-0.0194353
-0.0284731	-0.0144192
0.0150574	0.0129798
-0.0254782	-0.0124367
-0.0251608	-0.0194748
-0.0275999	-0.0199092
-0.0293403	-0.0138822
0.0141561	-0.0163331
-0.0260651	-0.013814
0.0152525	0.0172741
-0.0246919	-0.0136408
0.0141521	-0.0172158
-0.0211672	-0.014412
0.0145653	-0.0152995
-0.029484	-0.0129253
-0.0291878	-0.0102672
0.0174165	-0.0112133
0.0146936	-0.0160615
0.0149744	-0.0120646
0.0125011	-0.0123124
-0.0268618	-0.00951148
0.0142196	-0.0117481
0.0123659	-0.00870606
0.0151097	-0.0117645
0.0137437	-0.00829985
0.0144979	-0.0107649
0.0180978	-0.00749178
0.0150273	0.0192259
-0.0388987	-0.0087536
0.0122828	-0.00526547
0.0118647	-0.00770083
0.010799	-0.00740827
-0.031239	-0.0099108
0.0157938	-0.00899846
0.0138646	0.0182882
-0.0241049	-0.00569974
-0.0367559	-0.0123287
-0.0228537	0.0215282
-0.024494	-0.0030071
-0.0189233	-0.00304718
0.0146362	-0.00422484
-0.0259542	-0.00395715
-0.0283787	-0.00633507
-0.0269471	-0.00344149
-0.0296915	-0.0042277
0.0137089	-0.00128764
0.016087	-0.00334329
-0.0301955	0.024422
0.0130905	-0.0033301
-0.0304306	-0.00534659
-0.0277833	-0.00390581
-0.0277565	-0.00466091
-0.016716	0.0230029
-0.0283678	-0.0033353
-0.0272861	-0.00602429
-0.0193371	-0.00412048
0.0130377	-0.00465386
0.0168558	-0.00923345
-0.0231856	-0.00684397
0.0135712	0.0192266
0.0102487	-0.00669414
0.0148871	-0.00649204
0.00866843	-0.00640718
0.0118619	0.0212186
-0.0309998	-0.00888247
-0.024728	-0.00753021
0.012666	-0.00889812
0.0120542	-0.00623538
0.0133015	-0.00776241
0.0103382	-0.00920745
0.0123148	-0.00971299
-0.0238141	-0.00743521
0.0181313	-0.010727
-0.016308	-0.0121998
0.010923	-0.0106952
0.0141949	-0.0124963
0.014021	-0.00819805
0.0163998	-0.0117405
0.0134582	-0.0159006
-0.0289059	-0.0100168
-0.017925	-0.0152796
-0.0274214	-0.0175957
0.0123342	-0.00994561
0.00943999	-0.0130568
-0.0237069	-0.0157348
0.0116747	-0.00943066
-0.0184232	-0.0140261
-0.0189186	-0.0159318
-0.0267543	-0.0196027
-0.0256917	-0.0137131
0.00952777	-0.0218105
0.011428	-0.0171566
0.0152592	-0.0129741
0.0155266	-0.02101
0.0138879	-0.012432
0.0106229	-0.0136104
-0.0183806	-0.0214905
0.0161271	-0.0180784
-0.0218045
0.0134395	-0.0135726
-0.0145332	-0.0174904
-0.0280215	0.00977332
0.00866775	-0.0175344
-0.0125758	-0.0153154
-0.0140678	0.00924849
0.0132205	-0.0210046
0.0109187	-0.0187983
0.0106402	-0.014645
0.0147452	-0.0136867
0.0129584	-0.0136714
0.00857293	-0.0121923
-0.0120216	-0.0185355
-0.0293956	-0.0159381
0.0136902	-0.0125175
0.0112972	-0.013335
-0.0168966	-0.0148426
-0.0269373	-0.0127962
-0.0118785	-0.0157507
0.00945413	-0.0118859
0.00979342	-0.0125879
0.0118897	-0.0127132
-0.0279013	-0.0134706
0.0123675	-0.0132832
0.011455	0.0164301
0.00732855	-0.00561
0.0133541	-0.0101994
-0.0167517	-0.010097
0.0124511	-0.00933072
-0.0175246	-0.00705572
0.010306	0.0188917
0.0072999	0.020958
-0.0149845	-0.00744403
-0.0144044	-0.00848149
-0.0117526	-0.00657633
0.00857502	-0.00930703
-0.0159618	-0.00723239
-0.0145266	-0.011069
0.0121478	-0.00659949
-0.0165327	-0.00694561
-0.0102732	-0.00486398
0.0144633	-0.00425516
0.0123942	-0.00499315
-0.00853682	-0.00743454
-0.016684	-0.00473888
0.0110019	-0.00461376
0.008311	0.0227269
-0.014273	-0.00450878
-0.0199904	-0.00801772
-0.0125878	-0.00379794
-0.0161591	0.0238609
-0.0149939	0.0232027
0.012353	-0.00312524
0.0110543	0.0236918
0.0103783	-0.00243461
-0.0141948	-0.00632374
0.0121773	-0.00676374
-0.0133091	-0.00639647
0.00788819	-0.0119931
0.013127	-0.0066686
-0.0166716	-0.00800689
-0.0106223	-0.00745052
0.0152039	-0.00703029
-0.0128427	-0.00563612
-0.0134696	-0.00801787
-0.0102342	-0.0111961
0.00882931	-0.011412
0.00803634	-0.00832028
0.0108571	-0.00676657
0.0117674	0.0167784
0.0110882	-0.0120926
-0.00808502	-0.0107228
-0.0104051	-0.00608372
-0.0129175	-0.0134324
0.00818135	-0.0112436
-0.0125294	-0.0120738
0.0107018	-0.0114586
0.0103069	-0.0142191
-0.0130507	-0.0127361
-0.0117925	-0.0116421
-0.00693347	-0.0117929
-0.00947458	-0.0158075
0.0104556	-0.0154549
-0.0106542	-0.0176802
-0.00620662	-0.0178934
0.0118244	-0.0126524
0.0110767	0.0124958
-0.00696321	-0.0139838
-0.0055679	0.0170119
0.00818935	-0.0198307
-0.0133574	-0.0178958
-0.00852796	-0.0216605
0.012841	-0.0163548
-0.0105588	0.0119957
-0.00661006	-0.0174881
0.0108529	-0.0111525
0.00873151	-0.0117038
0.0073613	0.00707189
0.00980148	0.0101129
-0.0104808	-0.0183587
-0.00337522
0.0120643	-0.0209115
-0.00502679	-0.0210822
-0.0043359	-0.0205893
-0.00907395	-0.0178692
-0.0136685	0.00866686
-0.0117772	-0.0204889
-0.0097135	0.0103499
0.00897674	-0.0180179
0.0110544	-0.0176237
0.00770524	-0.0158614
-0.0045492	-0.0169684
-0.00466096	0.00976362
0.00658762	-0.0193781
-0.00730318	-0.0146654
-0.00296359	-0.0176731
0.00702661	-0.018271
-0.00764236	-0.0155416
0.00605364	-0.018283
-0.00689896	-0.0178989
0.00817051	0.0124017
-0.00842849	0.0193528
-0.0081515	-0.0135967
-0.00579034	-0.0117178
-0.00461275	-0.0207857
0.0103791	-0.0125156
0.00710888	-0.0119859
-0.00214832	-0.0112992
0.00512933	-0.0124002
0.00966655	-0.010904
-0.00658129	-0.0118263
-0.00286474	-0.0113146
0.0123496	0.0265481
-0.0046361	0.0174396
0.00888651	-0.0110266
-0.00348087	0.0190227
0.00830366	-0.00975081
-0.00185887	0.0208944
-0.00397263	0.0223643
-0.0115915	-0.00714586
0.00662816	-0.00529474
-0.0020238	-0.00550174
-0.0033307	-0.00739506
0.00669944	-0.00931356
0.0110321	-0.00623625
0.0072559	-0.0076175
0.000135809	-0.00431156
-0.000703082	-0.00616366
-0.00188587	-0.00304239
0.00864823	-0.00477952
0.0069739	-0.00765874
0.00907761	-0.0068174
0.00373336	-0.00545793
0.00726835	-0.00782546
0.00959238	-0.00619125
-0.000555932	-0.00483079
0.00906658	-0.00636053
-0.00236152	-0.00736994
0.00435743	-0.0107294
-0.00265233	-0.00708406
0.00286306	0.0227741
-0.0020346	-0.0125448
0.000974213	-0.00900305
-0.00119887	-0.00905968
0.00618156	0.0203529
0.00043825	0.0186663
-0.00400499	-0.00975087
0.00840197	-0.00993203
0.00132918	-0.00689488
0.00256229	0.018327
0.000198661	-0.0144064
-0.000171345	-0.0109851
0.00240545	-0.00909512
0.00767771	-0.012838
0.00746578	-0.0156006
0.00910168	0.0178235
0.00844601	0.0158022
0.00718171	-0.0147343
0.00172464	-0.0206609
0.0076954	-0.0153394
-0.000159184	-0.0124632
0.00818882	-0.0167398
0.00322272	0.0107435
0.00238181	-0.016387
-0.000695054	-0.0191084
0.0027117	-0.0192539
0.00184738	-0.0127331
0.00160026	-0.0178726
-0.00167571	-0.0178251
0.00458965	-0.0205763
0.00619311	-0.0215507
0.000962794	-0.02439
0.0101393	-0.0193504
0.00287134	-0.0155753
0.00676961	-0.0254302
0.00515722	-0.0176357
0.000810767	-0.0151318
0.00370501	0.00946621
0.00639429	-0.0183244
0.00313776	-0.0178797
0.00713676	-0.0174063
0.00746933
-0.000363124	0.00767219
0.00394263	-0.0198127
0.00562127	-0.0151045
0.00146913	-0.02222
0.00922643	-0.0200752
0.000640065	-0.0215963
0.0101445	-0.0198326
0.00712912	-0.0174538
0.00676821	-0.0174388
0.00306892	-0.0131904
0.00782842	-0.0174791
0.00724551	-0.0138459
0.00367436	-0.0136112
0.00643495	-0.0175961
0.00326191	-0.0163052
0.00198793	0.010662
0.00301804	-0.0174052
0.00591725	-0.0121662
0.0059929	-0.0161239
0.00243992	-0.0105629
0.00354864	-0.0199859
0.0083391	-0.0120086
0.00900171	0.0187201
0.00826784	-0.0106377
0.00719992	-0.0124141
0.00269327	-0.011523
0.00585477	0.018817
0.00378708	-0.0105014
0.00290539	-0.0106557
0.00662161	-0.00770861
0.00497834	-0.00928876
0.00638861	-0.0110831
0.00742343	-0.00982412
0.0067702	0.018988
0.00963012	-0.00543935
0.00588297	-0.012561
0.0105713	-0.00593362
0.00339591	-0.00784342
0.00680772	-0.00673806
0.00801324	0.0207118
0.00550461	-0.00435372
0.00516341	-0.00951028
0.00731483	-0.00376991
0.00879507	0.0237596
0.00549129	-0.00335585
0.00549998	0.0215169
0.00215776	-0.00572112
0.00514419	-0.00272817
0.00645043	0.0238491
0.00196194	-0.00811155
0.00516321	-0.00640669
0.00771453	-0.00834967
0.00549874	-0.00258481
0.00510357	-0.00614355
0.00465831	-0.00552883
0.00756726	-0.00312116
0.00720309	-0.00853166
0.00567475	-0.00441908
0.00632748	-0.00555012
0.00707952	-0.00606009
0.00531531	-0.00699986
0.00115881	-0.00478513
0.00653834	-0.00651138
0.0032409	-0.00774571
0.00608869	-0.00861922
0.00441813	0.0210338
0.00579043	-0.00450288
0.0064831	-0.00965521
0.00463525	-0.0109209
0.00695818	-0.00812894
0.00759475	-0.00653201
0.00482118	-0.00743601
0.00542015	-0.0112447
0.0063566	-0.0138586
0.00297204	-0.00924279
0.00669581	-0.0103973
0.00716569	-0.0127011
0.00549377	-0.0130769
0.00276073	-0.0105831
0.0078716	0.0168416
0.00886775	-0.0113842
0.00733403	-0.0141203
0.00285102	-0.0128434
0.00403876	-0.0132242
0.00636025	-0.0104703
0.00655832	-0.0122065
0.00567182	-0.0163515
0.00199579	-0.0145635
0.00474233	-0.0189357
0.0086086	-0.0206191
0.00623448	-0.0213734
0.00624575	-0.0153795
0.00637081	-0.0195556
0.0072259	-0.0137671
0.00376933	-0.0154438
0.00389638	-0.0197463
0.00604129	-0.0164808
0.00378798	-0.0157357
0.00634849	-0.0172776
0.00837382	0.00756254
0.00766805
0.00771149	-0.01655
0.00622399	-0.016286
0.00550324	-0.0210035
0.00552003	0.00998605
0.00655441	-0.013282
0.000295681	-0.0172788
0.00805381	-0.016637
0.00578242	-0.0197711
0.00456669	-0.0114338
0.00596541	-0.0172037
0.00634363	-0.0135036
0.0029065	-0.0150222
0.00799366	-0.00955409
0.00943919	-0.0127399
0.00627746	-0.0129431
0.00334349	-0.0151294
0.00861442	-0.0119432
0.00455292	-0.0143554
0.00282789	-0.00936308
0.00369643	0.0140569
0.00522267	-0.0101186
0.00590017	-0.0112843
0.00484563	0.0171523
0.00337702	0.015994
0.00552044	-0.00937095
0.00714019	-0.0107815
0.00517362	-0.00970064
0.00438329	-0.0110157
0.0038034	-0.00774843
0.00590323	-0.00797956
0.00704916	-0.0103601
0.0045719	-0.00650494
0.00755994	-0.0109714
0.00357487	-0.00683965
0.00885199	-0.00925389
0.00407719	-0.00505822
0.00546815	-0.00567497
0.00815724	-0.00417184
0.00413312	-0.00352343
0.00441354	-0.00562893
0.00369684	-0.00348902
0.00386427	-0.00261273
0.00382721	-0.00257496
0.00614002	-0.00417561
0.00895621	-0.00359444
0.00332765	-0.0052937
0.00689936	-0.00134228
0.00417221	-0.00491424
0.0035734	-0.00681199
0.00488198	-0.00351887
0.00762602	-0.00767818
0.00368487	-0.00411112
0.00897847	-0.00231258
0.00421713	0.0220622
0.0040917	-0.00363301
0.00324619	-0.00986456
0.00436195	-0.0048277
0.00622269	-0.00619028
0.00672235	-0.00680417
0.00475409	-0.00641199
0.00671997	0.0211773
0.00371504	0.0233884
0.00184229	-0.00706435
0.00671045	-0.00796167
0.00748447	0.0175791
0.00650201	-0.00548288
0.00860586	-0.00738606
0.00978422	-0.00828093
0.00244976	-0.00693454
0.0015785	-0.00601097
0.00450926	-0.0085201
0.00874553	0.0175716
0.00499552	-0.0137363
0.00574455	-0.0107573
0.00434996	-0.00880306
0.00586458	-0.00863717
0.00648266	-0.0087498
0.00582494	-0.0120651
0.00253789	-0.0112626
0.000831001	-0.0138687
0.0052254	-0.0122125
0.00274841	-0.013946
0.00569347	-0.0132319
0.00724607	-0.0110085
0.000717367	0.0104369
0.00221123	-0.0183649
0.0023459	-0.0176311
0.00446268	-0.0177072
-4.45931e-05	0.00868851
0.00341099	-0.01872
0.0075655	-0.0146009
0.00774872	-0.017854
0.00522252	-0.0144345
-0.000644382	-0.0130686
0.000717057	-0.020322
0.00567822	0.0120729
0.00756922	-0.0173534
0.000134422	-0.0163209
0.00681999	-0.0168731
0.006988	-0.0123141
0.00119641
0.00564932	-0.0145162
0.00285086	-0.022728
0.00709471	-0.0179593
0.000407567	-0.0187026
0.00085576	-0.01266
0.000467799	0.0130152
0.00653337	-0.016823
0.00622244	-0.0164651
0.00445907	0.0155071
0.00586898	0.0135228
0.00579537	-0.0167215
-0.00100459	-0.0141263
0.00171776	-0.0147884
0.000612448	-0.0126556
0.0109368	-0.0171196
0.00086785	-0.0152871
0.00380238	-0.012634
0.00710418	-0.0134873
-0.000640825	-0.017982
0.0089248	-0.010963
0.00367331	-0.0145558
0.00873971	-0.00876561
0.00684073	-0.0155318
0.00622787	-0.00880804
-0.00242685	-0.011714
0.00679237	-0.0114017
-0.00069408	0.0192462
-0.000766879	-0.00917987
0.0104165	-0.0103054
0.00718903	-0.0104498
0.00779891	-0.00880503
0.00848501	-0.0101568
0.00776158	-0.00880857
0.00970053	-0.0149898
0.00870874	-0.00374136
0.00579182	-0.00539085
-0.00264122	-0.00402637
0.00893417	-0.00666344
-0.00108742	-0.00600412
-0.00341673	-0.0076123
0.00480377	-0.00420576
-0.00119811	-0.00537682
0.00586853	-0.0033764
0.00844487	0.0222139
0.00932993	-0.00143548
-0.00255217	-0.0031634
0.00515321	-0.00689909
0.00543109	0.0277106
-0.0040708	-0.00619742
-0.00119144	0.0283895
-0.00422996	-0.00398746
0.00594852	-0.00583364
0.00796357	-0.00528279
-0.00364764	-0.00279791
-0.00644129	-0.0102577
0.00527525	-0.00559067
0.00879514	-0.00709305
0.00535363	-0.00802789
0.00713933	-0.00730877
0.0097383	-0.0057816
-0.00238572	-0.00558035
0.00806586	-0.0101219
-0.00791223	-0.00985262
0.00973668	-0.00841201
-0.00366551	-0.00491891
0.00439863	-0.00933211
-0.00479739	-0.00842269
0.0106555	-0.00657388
-0.0103607	-0.006427
0.00994109	-0.0104763
0.0116366	-0.00679971
0.00982093	0.0189342
-0.00481516	-0.0104692
0.0112	-0.00919839
0.0080679	-0.0145662
0.00968454	-0.0147884
-0.0108953	-0.00997526
-0.00506167	-0.0134236
0.00705763	-0.0139996
0.0106003	0.0121786
-0.00409352	-0.0132333
0.0107177	-0.017389
0.00893857	-0.0100537
-0.00981399	-0.0168314
0.00811914	-0.0168465
-0.00965071	-0.0192057
0.00647748	0.0132757
0.0109806	-0.0205626
0.0105723	-0.0159786
0.00745506	-0.0141877
0.00949302	-0.0191324
0.0125164	-0.012227
-0.0126755	-0.0147574
0.0102441	-0.0239082
0.00789981	-0.0233044
0.0080421	-0.0169991
-0.00726784	-0.0162558
-0.0100918	-0.0183913
0.00921094	-0.0203644
-0.00462331	-0.0214177
-0.0133403
-0.0114934	0.00775787
-0.0171147	-0.0215581
-0.00479108	-0.0199245
-0.00721884	-0.0178236
0.0114492	-0.0171557
0.00979859	0.0120922
0.00748723	-0.0181555
0.010105	-0.0192929
-0.0102611	-0.0202766
-0.0129633	0.0124028
-0.013593	0.00983964
0.00857692	0.0104317
-0.0135428	-0.0171627
-0.0148493	-0.018402
-0.0128448	-0.0185811
0.00909301	-0.0132067
0.011202	-0.0119051
-0.00900519	-0.0182933
0.0142344	-0.0122442
-0.00940178	-0.0159758
0.00646811	-0.0107064
0.00973147	-0.0143134
0.00626839	-0.0125361
0.00830997	-0.0162262
-0.0140888	-0.0133018
0.00880053	-0.0100658
0.0132641	-0.0128895
-0.0131306	-0.00857851
-0.0104414	-0.0134448
-0.0166918	0.0148408
0.00892491	-0.0173233
-0.00824198	-0.00809693
0.0104817	-0.0116491
-0.0113918	-0.00764474
-0.00945663	-0.00656091
-0.00880459	-0.00642209
0.00998424	-0.00549598
-0.0186967	-0.00817822
-0.00800399	-0.00984323
-0.0160965	-0.00510602
0.0113734	-0.00541753
-0.0142243	-0.00482231
0.00910468	0.0165928
-0.0177725	0.0233836
-0.0161054	-0.00513359
-0.0130847	-0.00783763
-0.019306	-0.00905132
-0.0156077	-0.00587382
-0.0145973	0.0231709
0.0102458	-0.00645042
-0.0137875	-0.00832708
-0.0163989	-0.00714651
0.0121031	-0.00579503
-0.0134677	-0.00853273
0.00932146	0.0195831
0.00756512	-0.0108896
-0.0161331	-0.00614079
0.0132507	0.0227971
-0.020638	-0.0109445
-0.019338	-0.0100848
0.00784549	-0.0114239
-0.0206893	-0.00975822
-0.0130348	-0.00918097
0.00764995	0.0192645
-0.0179249	0.016496
-0.0232011	0.0189291
-0.0095452	-0.00969384
-0.0143204	-0.00822811
0.0144746	-0.0103305
-0.0158701	-0.0108657
0.0110841	-0.0120486
0.0130555	-0.0187831
0.0133104	-0.0139007
-0.0235358	-0.0145761
-0.0206137	0.0143732
0.0142133	-0.00977737
-0.018963	-0.0115805
-0.0171709	-0.0171998
-0.018405	-0.0135318
-0.01439	0.0160095
-0.0220268	0.0132131
0.0148376	0.011115
-0.0189569	-0.0191418
0.0155334	-0.0210253
0.00985512	-0.0184041
-0.0222446	0.0121896
-0.0309807	-0.0161438
0.0146017	-0.0180812
-0.0151181	-0.0184484
0.0134263	0.00830004
-0.0186	-0.0145821
0.011898	-0.0148076
-0.0219492	-0.0196425
-0.0264578	-0.0154871
-0.0215392	-0.0155982
0.0160347	-0.0170062
0.0116914	-0.0187571
-0.0218453	-0.0168245
0.0135478	-0.0230191
-0.0120577	-0.0166978
0.0174055
0.0170578	-0.0178501
0.0132162	-0.01452
0.0126906	-0.0172625
0.0161596	-0.0138312
0.0149859	-0.0220752
0.0114921	-0.0166793
0.0133413	-0.0185956
0.0120022	-0.0172229
0.0113659	0.0120454
0.0137295	-0.0137838
-0.0264361	-0.0156028
0.0116866	-0.016765
-0.0314845	-0.0182388
-0.0259353	-0.0144539
0.00991629	-0.013947
-0.0231719	0.0144554
-0.0229927	0.0149789
-0.023168	-0.0121699
0.0140324	-0.0180832
0.0132073	-0.0137974
-0.0229152	0.0184814
0.0132871	-0.00999611
0.00919084	-0.0142586
0.0120937	-0.0100326
-0.0272589	-0.00983798
0.0120114	-0.0107343
0.0111595	0.0186594
0.0157176	0.0187495
0.0119336	-0.00947857
-0.0168636	-0.0167306
0.0143388	-0.00902989
0.012849	-0.00988887
-0.0268026	-0.00685045
-0.0272935	-0.0066347
-0.0269785	-0.00575544
-0.0235815	-0.00511491
0.0146622	-0.00819547
0.0063479	-0.00837537
0.0124042	-0.00369267
0.012788	-0.00364038
-0.0228135	-0.00255095
0.0111972	-0.0057132
0.0142733	-0.00582231
-0.0252925	-0.00439719
-0.030485	-0.00681095
0.0122871	-0.00512538
-0.0252085	0.0275786
-0.0191165	-0.00869915
0.0162153	-0.00284029
-0.0334014	0.0277359
0.0132752	-0.00358437
0.0102607	-0.00547572
-0.0304769	-0.00828566
-0.0318117	-0.00578816
-0.0210519	-0.0067079
0.017128	0.0223208
0.0113201	-0.00775997
-0.0210216	-0.00386407
0.0152719	-0.00690982
0.0160882	-0.00768165
-0.0267353	-0.00603428
0.016141	-0.0060831
0.0126443	-0.00559702
0.0167522	-0.00831711
-0.0268616	-0.00827717
-0.0381048	-0.00559384
-0.0311546	-0.00485102
-0.0263664	-0.00876958
-0.0348839	-0.00982481
-0.0307752	-0.0103276
-0.0356059	-0.0124383
-0.0191607	-0.0103832
0.0130162	-0.0120639
-0.0277244	-0.0105116
0.0144233	-0.00992877
0.0127404	-0.015206
0.0127802	-0.0113854
0.0151715	-0.01168
-0.0287905	-0.0141044
0.0142216	0.0149756
0.016115	-0.00904019
0.0121363	-0.0153027
-0.0249898	-0.0155375
0.0104278	0.0144274
-0.0368855	-0.015088
0.0191289	-0.020933
0.0132448	-0.0150113
-0.0353208	-0.014038
-0.0327206	-0.0163116
0.0158461	-0.0127139
-0.0318255	-0.0159154
0.0100285	-0.019697
0.0119118	-0.0190912
0.016007	0.0142632
-0.0322197	-0.0159957
-0.022639	-0.018624
0.0136209	-0.0188196
0.0172102	-0.0192947
0.0138197	-0.0194396
0.01435	-0.0205312
0.0139191
-0.0310641	-0.0176726
0.0145709	-0.0185284
0.0186751	-0.0176399
-0.0368668	-0.0188714
0.0170496	0.010475
-0.0418451	-0.021732
-0.0201367	-0.019185
-0.0313564	-0.0161014
0.0126845	0.0109087
0.0185935	-0.0151214
-0.04617	-0.016129
-0.0451943	-0.0228008
0.0136931	0.0122866
-0.0275706	-0.0167156
-0.0394935	-0.0116195
0.0158238	-0.015832
0.01358	-0.0123693
0.0134753	0.0115466
-0.032418	-0.0130137
0.0162848	-0.0162218
-0.0293675	-0.010976
-0.0277825	0.0150942
-0.0242798	-0.01296
0.0178706	-0.0130013
-0.0290905	-0.0121982
-0.027734	-0.0103191
0.0166241	-0.00983579
0.0164361	0.0163132
0.0157845	0.0177054
-0.0399892	-0.00943083
0.0154033	-0.0165087
0.0187073	-0.00678908
0.0142125	-0.00821868
-0.0353457	-0.00841429
0.0159797	-0.00527509
-0.0216451	-0.00864498
-0.0356337	0.0232116
0.017117	-0.00660931
0.0193516	-0.00518223
0.01621	-0.00340635
0.0176131	-0.00552991
0.0154099	-0.00824901
-0.0376168	-0.00524481
-0.0246372	-0.00882291
-0.0344512	-0.00760523
-0.033526	-0.00653262
0.0158076	-0.007583
0.0143907	-0.00461383
-0.0212161	-0.00663397
-0.031601	-0.00642129
-0.0310168	-0.00587541
0.015639	-0.00916297
-0.0287384	0.0214908
0.0187483	-0.00764628
-0.0241723	-0.00311589
-0.0423899	-0.00615464
0.0145706	-0.00807676
-0.0350017	-0.00809636
-0.0392687	-0.00841282
-0.0383604	-0.0129671
-0.0347321	-0.00819551
0.0146763	0.023412
-0.0247957	0.0224463
-0.0362762	-0.00823704
-0.0246205	-0.00961259
0.0125706	-0.00627116
0.0147169	-0.00900694
-0.04265	-0.00956533
-0.0306172	-0.00993709
0.0179728	0.0192557
-0.0356225	-0.010555
0.0166285	0.0192851
0.0141853	-0.0118686
-0.0268101	-0.010465
0.0156495	-0.0130751
0.0154029	-0.0153731
-0.0319373	-0.0136231
-0.0425499	0.0145277
-0.0385231	-0.0151386
-0.042909	-0.00949013
-0.0348679	-0.013056
-0.0435789	-0.0144697
0.017388	0.0162479
0.0153685	0.0097266
-0.0395857	-0.0190094
-0.0421153	-0.0183402
0.0121221	-0.0139299
0.0179665	-0.0215216
-0.0363951	-0.0151692
0.0153789	-0.0138775
0.0167713	0.0105365
0.0142004	-0.0205903
0.0165895	-0.0197544
-0.0165945	-0.0137284
-0.0304767	-0.0189741
-0.0238797	-0.0193047
0.0173897	-0.0215952
-0.032216	-0.0159031
-0.0258529	-0.018264
-0.0291621	0.0097944
0.0179792
-0.0303276	-0.0138723
0.0136559	-0.0182029
-0.0286129	-0.018957
-0.027019	-0.0153478
-0.0311613	-0.0219708
0.0159286	-0.0165884
0.0151788	-0.0170502
-0.0269587	-0.0143428
0.0155534	-0.0109516
-0.0327589	-0.0178763
-0.0375358	-0.0165599
0.0144422	-0.0143373
-0.0310615	-0.0142642
-0.0448853	-0.0140793
0.0153449	-0.0168705
0.0171027	0.0147774
-0.0371175	-0.0195447
-0.0328846	-0.0126095
0.0175957	-0.0158387
0.015738	-0.0117835
0.0143737	-0.011901
-0.0405383	-0.0108868
-0.0315632	-0.0125485
0.0138626	-0.0116562
0.0153756	0.0163676
-0.0347785	0.0150557
-0.0276378	-0.0109134
0.0143125	0.0192666
-0.0288039	-0.0106885
0.0153006	-0.0135538
-0.037228	0.0177122
-0.0259814	-0.00825522
-0.0267656	-0.00283882
0.0145844	-0.0076333
0.0137106	-0.00959418
0.0178938	-0.00955863
-0.0329513	-0.00555428
0.0144153	-0.00508993
0.0128726	-0.00397135
-0.0301485	-0.00613284
-0.0443376	-0.00929599
-0.0256029	-0.00650694
0.016946	-0.0090973
-0.0422749	-0.00958481
-0.0372584	0.0246382
0.0132235	0.0214327
-0.0274489	-0.00426152
-0.0343925	-0.00600513
0.0145261	-0.00725166
0.0143552	-0.00542391
0.00855843	-0.00762843
-0.0277246	-0.00325792
-0.030696	-0.00755943
0.0163888	-0.0077263
0.0147718	-0.0068423
0.0150382	-0.00629454
-0.0255515	-0.0077348
-0.0345307	-0.00835132
0.0155952	0.0232307
0.0143826	-0.00571642
-0.0181284	-0.0049159
0.0127897	-0.00499095
-0.0338309	0.018562
0.0163658	-0.00867777
0.0161796	-0.00446713
0.0152849	-0.00877631
-0.0330363	-0.00876665
0.017178	0.0159656
-0.0233655	-0.0113099
-0.0170334	-0.00929659
0.0127596	-0.0108762
-0.0312717	0.0151661
0.0146786	-0.00826969
-0.0259997	-0.0111234
-0.0413222	-0.0123533
0.0194189	-0.0162526
0.0164379	-0.0104686
0.0128823	-0.0124844
0.0156071	-0.0109972
0.0159834	-0.0118592
-0.0316688	0.0169667
-0.0320203	-0.017832
0.0189604	0.0148433
0.0146783	-0.0233399
0.0164848	-0.017232
0.0129469	-0.0128098
-0.0314485	-0.0192394
-0.0325425	-0.0139572
-0.0263035	-0.00987804
0.014309	0.00650085
0.0137608	-0.0178097
-0.0204427	-0.0162212
-0.0326938	-0.0172068
-0.0290167	0.0100173
-0.023589	-0.0152017
0.0151724	-0.0210166
0.0142075	-0.0143403
0.0155969	-0.0236473
-0.0294143	0.00700147
0.0152786	-0.0206052
0.0150668
-0.0255314	-0.0187148
0.0144264	-0.0203595
-0.0214395	-0.0123101
0.0145281	-0.0225615
-0.0256541	-0.0173552
0.0175053	-0.0142615
0.0167548	-0.0168788
-0.0249036	-0.0180529
-0.0293778	-0.0184115
0.011939	-0.0181761
-0.0308401	-0.012909
-0.0308798	-0.0153614
-0.0291388	-0.0147528
-0.0302668	-0.0202642
-0.0309769	-0.0165679
0.0132495	0.0111843
-0.0318763	-0.0151471
-0.022397	-0.0175181
0.0112494	0.0104362
-0.030242	0.0168555
0.014923	-0.0136783
-0.0222014	-0.0147622
0.0152749	-0.0128189
-0.0361004	-0.0166388
-0.0282404	0.0131267
0.0152796	-0.0117285
-0.0218625	-0.0164272
0.0121776	0.0176114
0.0103419	-0.0162686
-0.0260088	-0.0120657
0.0137258	-0.0118357
0.0153745	-0.00754576
-0.0227253	-0.00789454
-0.0252422	0.0158972
0.0135572	0.0179594
0.0110332	-0.00469417
0.0161517	-0.00622126
0.0102367	-0.00505889
-0.0218729	-0.0069506
0.016352	-0.00823292
0.0131282	-0.00619877
-0.0293017	0.0217747
-0.0258069	-0.0100877
-0.0256969	-0.00755219
-0.017732	0.0182532
-0.0282223	-0.00615121
-0.0201077	-0.00792174
0.01413	0.0152794
-0.0230446	-0.00584779
-0.0226933	0.0208598
-0.0231105	-0.0046337
-0.0263562	-0.00739086
0.0116417	-0.00683835
-0.0250318	-0.00721073
0.012375	-0.0075688
-0.0296089	-0.0076024
0.0131188	-0.00676804
-0.0263907	-0.0107929
-0.0263633	-0.006463
-0.0229575	-0.00845107
0.0116645	-0.00858107
0.0147993	0.0163507
0.00803432	0.0163661
-0.0232901	-0.00455792
0.0101102	-0.012443
-0.0216112	-0.0116259
0.0108438	-0.0122671
-0.0155403	-0.00905327
-0.0203518	0.016047
0.00974973	-0.011745
0.00976802	0.0162779
0.0127983	-0.010699
0.0134914	-0.0108617
0.0112884	0.0137468
-0.0181012	-0.0142376
0.0109158	-0.0124203
0.0141495	-0.0143112
0.0114263	-0.0112125
-0.0199771	-0.0154586
0.0165275	-0.019618
-0.0240735	-0.0152434
0.0155736	-0.0205558
-0.0265244	-0.0218345
-0.0289015	0.0106587
-0.0203917	0.00916911
-0.0211053	-0.0165344
-0.0286255	0.00942859
-0.0151616	-0.0126718
0.015747	0.0117578
0.0121021	-0.0149445
0.0129123	-0.0153435
-0.0166415	-0.0150836
0.0125096	-0.016589
0.013271	-0.0161694
0.0106394	-0.0190615
-0.0131684	-0.0167843
-0.0127952	-0.0204904
-0.019007	-0.0145182
0.0121824	0.0109264
-0.0190554	0.0102528
-0.0219429
0.0116203	-0.0198461
-0.0187327	-0.0179215
-0.011159	-0.020321
-0.0224295	-0.0149439
-0.0172804	-0.0153475
-0.0202744	-0.0142441
-0.0182804	-0.0109739
0.0125913	-0.0175411
-0.0173986	-0.0162601
0.0121375	-0.0164117
-0.016943	-0.0134759
0.0129603	-0.012482
-0.0205847	-0.0187306
0.0108347	0.0151304
0.00962344	-0.0157766
-0.0260884	0.0122736
0.00953873	-0.0162278
-0.0186902	-0.0128112
-0.0200918	-0.0127326
0.0088255	-0.0154238
0.00883366	-0.0107903
-0.0253204	-0.0122044
-0.0175538	-0.0126465
0.0121445	-0.0112526
-0.0128781	-0.0134506
0.00936123	-0.0126336
0.0145217	-0.00918459
-0.0165332	-0.0176666
0.0126672	-0.00728948
0.0119992	-0.0123275
-0.0135919	0.0210225
-0.019606	-0.00722456
-0.0150544	-0.00778689
0.00846224	0.0220073
-0.0148912	-0.00312554
0.0152269	-0.00720224
-0.0186739	-0.00427149
0.00893938	-0.005379
0.0102334	-0.00817435
-0.0162122	-0.003713
-0.0179546	-0.00701337
0.00968726	-0.00810291
0.0118545	-0.00542457
0.0096265	-0.00613358
-0.0170445	-0.00376546
-0.0151624	-0.00286394
-0.0150526	0.0217534
0.0106414	0.0242664
0.0106637	-0.00767015
0.0109846	-0.00507455
0.00955763	-0.0076479
0.0139383	-0.00521966
0.0104316	-0.00399847
-0.0129847	0.0199513
-0.0136384	-0.00722991
0.00980292	-0.0069615
-0.00962838	-0.00386268
0.0105488	-0.00528619
-0.0212634	-0.00385218
-0.0109388	-0.00457317
0.00876389	-0.00541537
-0.00796406	-0.00505658
0.0136421	-0.00625286
0.0103061	-0.00721769
-0.0103357	-0.00705577
-0.0126321	-0.00904481
0.00962984	0.017172
-0.0189983	0.0200941
0.012763	-0.00871794
-0.0146203	-0.00491398
0.00948466	-0.0119492
0.0101156	-0.0111468
0.00854294	-0.0101278
-0.0126639	-0.0101452
0.0114331	-0.0109288
0.0105532	-0.0122478
-0.0079728	-0.00636151
-0.00808203	-0.0130938
0.00746175	-0.014078
-0.0101761	0.0152382
0.00536518	-0.0117325
0.00658658	-0.021415
-0.0111845	-0.0158707
-0.0122733	-0.0102854
-0.0075662	-0.015252
0.010439	-0.0119031
-0.0147462	-0.0110838
-0.00941546	-0.0186248
-0.0120192	-0.0146648
0.0100262	-0.0173274
-0.00464114	-0.0137112
0.00793072	-0.0164029
0.00677114	0.0139315
0.00782565	-0.0257232
-0.00826113	-0.0123446
0.0081129	-0.019671
0.0073376	-0.0187441
0.00783736	-0.0190078
0.00821221	-0.0158159
0.00734105	-0.0140857
0.00652129
0.00695931	-0.0156918
-0.00484098	-0.0236234
0.00861852	-0.0141144
-0.0117692	-0.014383
-0.00722096	-0.0137492
-0.00505971	-0.0169219
-0.00799082	-0.0177733
-0.00691715	-0.0181891
-0.00564367	-0.0156696
-0.0085116	-0.0113311
0.00980555	-0.0125431
-0.00715297	-0.021601
0.00607386	-0.0134163
-0.0046392	0.015951
0.0069342	-0.011269
-0.00959735	-0.0156726
0.00694319	-0.0129263
-0.00463623	-0.0128426
-0.00307596	-0.0136506
0.00694688	-0.013754
0.00712896	-0.0114293
-0.00499165	-0.0110805
0.00592343	-0.0126997
-0.00764962	-0.010297
-0.00413768	-0.0150707
-0.00310693	-0.00830672
-0.00290607	-0.0164888
-0.00399278	-0.0091074
0.00848263	-0.00854115
-0.00304295	-0.00480747
-0.00644229	-0.00938547
-0.0004022	0.0210076
-0.00606277	-0.00986049
0.00456338	-0.00543695
-0.00151168	-0.00585774
0.00646752	-0.00409966
0.00641978	-0.00547129
-0.00327743	-0.00781198
-0.00622452	-0.00337107
0.0100244	0.0240897
-0.00511263	0.0247258
-0.00442916	-0.00272695
-0.00846637	-0.00830924
-0.000315121	-0.00250059
0.00674205	-0.0058762
-0.00272302	-0.00430808
0.00104122	-0.00437675
-0.0024044	0.0270505
0.00767801	-0.00366903
0.0071402	-0.00606032
-0.00372508	-0.0050916
0.00679174	-0.00377992
-0.00189706	-0.00213683
0.00103271	-0.00414737
-0.000229222	-0.00514739
0.0073348	-0.00685477
0.00652521	-0.0042878
-0.00132189	-0.00615306
0.00141867	-0.009655
-0.00265071	0.0220769
-0.00223707	-0.00488931
-0.00386469	-0.00305709
0.00865057	0.0211698
0.00809864	-0.00637026
0.00739435	-0.00927709
0.00529336	-0.00714214
0.007038	-0.0079367
-0.000903272	-0.0117952
0.0055816	-0.0100681
0.00518507	-0.0076739
0.00593566	-0.00919992
0.00175061	0.0167197
0.00149436	-0.0115229
0.00577563	-0.00934045
0.00180959	-0.0123848
0.00358084	-0.00750418
0.000997901	-0.0104783
0.00801498	-0.0172443
0.00303165	-0.0136932
0.00659002	-0.0170981
0.0101274	-0.0195768
0.0060958	-0.0169053
0.00117295	-0.0136172
0.00627192	-0.0152746
0.00764227	0.0128534
-0.000518567	-0.011158
0.00879863	-0.0142652
0.000956123	-0.0140855
0.00337959	-0.0130493
-1.81034e-05	-0.0168474
0.00433064	-0.014063
-0.000436993	0.00971563
0.0040909	-0.0163266
0.00182662	-0.0163961
0.00343323	-0.0200676
0.000821287	-0.0142948
0.00542889	-0.0136064
-0.000193329	-0.0127761
0.00746207	-0.0123875
0.00165205	-0.0153985
0.00641359
0.00296258	-0.0170762
0.00682141	-0.0169604
0.00374456	-0.0151881
0.00668246	-0.0114456
0.00792739	-0.0144945
0.00803622	0.0125705
0.000618139	-0.0127302
0.0010726	-0.0145249
0.00143132	-0.0147754
0.00992085	-0.0116825
0.00510376	-0.0150347
0.00585687	-0.0147263
0.00596191	-0.0158539
0.000762412	-0.0110327
0.00413924	0.0126918
0.00798519	-0.0145193
0.00130417	-0.0156103
0.00672952	-0.0143672
0.00395341	-0.013082
0.00843067	-0.0124644
0.00315361	-0.0109319
0.00379516	-0.0146711
0.00526355	-0.00775389
0.00420851	-0.0151543
0.00212654	-0.00911117
0.00278587	-0.0157331
0.00566836	-0.0072987
0.0058368	0.0172827
0.00445872	-0.00826004
0.00471821	-0.00823142
0.00476147	-0.00929497
0.00575995	-0.00925983
0.00391125	-0.00390858
0.00482704	-0.0050018
0.00486483	-0.00774372
0.0037472	-0.00565981
0.00606137	-0.0104987
0.000939164	-0.00384499
0.00767385	-0.0100044
0.00427922	-0.00676498
0.00847639	0.0227193
0.00487081	-0.00960183
0.00292598	0.0209182
0.00423709	-0.00573875
0.00232761	-0.00571399
0.00404138	-0.00588585
0.00421808	-0.0118219
0.00913644	0.0166949
0.00363351	-0.00761481
0.00635176	0.017689
0.0035899	-0.00813738
0.00530988	-0.00498429
0.00516116	0.0201976
0.00351426	-0.00547061
0.00191089	-0.00872588
0.0042612	-0.00483446
0.00506953	-0.00749622
0.00345516	-0.00714928
0.00309481	-0.00794723
0.00290843	-0.00610301
0.00422228	0.0173044
0.00448858	-0.0104534
0.00546566	0.0181839
0.0054959	0.0152249
0.00337647	0.0169743
0.00576953	-0.00659669
0.00387635	0.0188502
0.00260026	-0.00841667
0.00377847	-0.00992107
0.00485281	-0.0101046
0.00521645	-0.00833329
0.0043986	-0.0088911
0.00607452	-0.0121943
0.00445939	-0.0101152
0.00576566	-0.00904849
0.00782932	0.0162559
0.0017898	-0.014293
0.00339733	-0.0148611
0.00449287	-0.016966
0.00814181	0.0176747
0.00246314	-0.0106801
0.00546851	-0.0130858
0.00691042	-0.0154448
0.00716464	-0.0123445
0.00578682	-0.011616
0.00300083	-0.0190748
0.00673858	-0.0200288
0.00595376	-0.0190539
0.00651525	-0.0175719
0.00825832	0.0111934
0.00946888	0.0135606
0.00319983	-0.0218678
0.00451948	-0.0179357
0.00613169	-0.0191786
0.00497456	-0.018227
0.00434422	0.010409
0.0051323	0.00787648
0.00346352	-0.0237677
0.00453121	-0.0179895
0.00596259	-0.0181061
0.00609335
0.00538026	-0.0196896
0.00868869	-0.0217058
0.00669277	-0.0154031
0.00316789	-0.0189002
0.00814541	0.00922735
0.00505933	-0.0220076
0.00221971	-0.0254472
0.00475392	0.00662565
0.00516412	-0.0177362
0.00347173	-0.0216939
0.00649081	-0.0198402
0.00483056	-0.0207836
0.00599523	-0.0160911
0.00508194	-0.0197829
0.00622193	-0.0174432
0.00760391	-0.0212022
0.00461113	-0.0195869
0.00555365	-0.0176619
0.00730669	0.013596
0.000949982	-0.0144935
0.00467371	-0.0150783
0.00500532	-0.0148866
0.00590117	-0.0214952
0.00491222	-0.0123384
0.00461082	0.0127697
0.00633234	-0.0120224
0.00318684	0.017884
0.00555013	-0.0119803
0.00883998	-0.0102431
0.00272362	0.0191874
0.00393768	-0.0141328
0.00528452	-0.0070407
0.00282032	-0.00929013
0.00318839	-0.00908136
0.00552572	-0.00926369
0.00711229	0.0198277
0.00626064	-0.00617793
0.00271889	0.0185688
0.00489778	0.0201099
0.00365497	-0.0076259
0.00708032	-0.010209
0.00549494	-0.00421505
0.00444609	0.020959
0.00673382	-0.00687531
0.00730784	-0.006782
0.00340132	-0.0105101
0.00635255	-0.00694921
0.005673	-0.0086858
0.00724302	-0.0104603
0.00491951	-0.00512849
0.00276102	0.0227999
0.0053135	-0.00572478
0.000969931	-0.00743852
0.00556587	-0.00726178
0.0055101	-0.00588707
0.00165437	0.0213601
0.00589853	-0.00600979
0.00912685	-0.00741279
0.00860348	0.0226615
0.00787945	-0.0034338
0.00553407	-0.00791521
0.00151631	0.0206163
0.00077715	-0.0105244
0.00457336	-0.00895397
0.0051608	-0.00907477
0.00425167	-0.0132494
0.00645077	-0.00553724
0.00387716	-0.00816123
0.0061839	-0.00819516
0.0027562	-0.0130514
0.00338023	-0.0120633
0.00690413	0.0156116
0.0056526	-0.0115852
0.00793145	-0.0104689
0.00860838	-0.00958518
0.00510076	-0.0108393
0.00417477	-0.0150978
0.00431079	-0.016836
0.00236364	0.0149721
0.00202581	-0.0162248
0.00872708	-0.0134606
0.00978992	-0.019321
0.00703876	-0.0128031
0.00915502	-0.0152704
-0.000108553	-0.0126874
0.00148517	-0.0172305
0.00587896	-0.0165881
0.00492153	0.0155526
0.00515979	-0.0151994
0.00330961	-0.0140419
0.00252638	-0.0214369
0.00277409	-0.0148393
0.00589384	-0.0192206
0.0010144	-0.0153834
0.00703931	-0.0135234
0.0035178	-0.0112177
0.00530861	-0.0171786
0.00416404	-0.0173745
0.00747819	-0.0114895
0.00753538	-0.0190094
0.00110599
0.00199612	-0.0161949
0.0030638	-0.0128657
0.000194824	-0.013648
0.00589835	-0.0170566
0.00129421	-0.0140424
0.00251354	-0.0158536
0.00997513	-0.013415
0.00764067	-0.012871
0.00887994	-0.0200312
0.00762713	-0.0137909
0.0015624	-0.0182063
-9.38761e-06	-0.0130248
0.00270369	-0.0176444
0.00741573	-0.0153196
0.00246415	-0.0153442
0.00615796	-0.0125374
0.000115152	-0.0112046
0.00436473	0.011755
0.00396008	-0.0127756
0.000901468	-0.0124446
0.00542505	0.0125786
-0.00352928	-0.0157051
0.0063501	-0.0117173
-0.00261083	0.0144689
0.00169697	-0.0108774
-0.00115837	0.0168397
0.00623554	-0.00963554
0.00520463	-0.00943556
-0.00322827	0.0151993
0.00849	0.0174451
-0.000663501	-0.0070374
-0.00341421	-0.00904616
-0.00206184	-0.00908741
0.000298957	-0.00697951
-0.00224354	0.0207847
0.00866968	-0.00498548
-0.00360785	-0.0111166
0.00450771	-0.00889238
0.00861327	-0.00883592
0.00404037	-0.00814479
-0.0010209	-0.0068175
0.00756965	-0.00692693
0.00662391	-0.00517592
-0.00341389	-0.00442552
0.00752887	-0.00784355
-0.00424113	-0.00612332
0.00855516	-0.00607868
0.0105846	-0.00794641
0.00918362	-0.00517481
0.00696704	-0.00773776
0.00656679	0.020652
0.00878434	-0.00624701
0.00898087	-0.00572318
0.0083537	-0.0062471
0.00810317	-0.0052504
0.0061591	-0.00570071
0.00767648	-0.00537799
-0.00177839	-0.00469038
0.00671989	-0.0039976
0.010901	-0.00772136
-0.00246201	0.0219046
0.0102421	0.016999
0.00723527	-0.00713212
0.007381	-0.00566382
0.00924143	-0.00904363
-0.00645809	-0.00674635
0.00912731	0.0206682
-0.00130218	-0.00952533
0.0089692	-0.00880796
-0.00851666	-0.00989449
0.00999753	0.0168644
0.0110408	-0.0100613
0.0108245	-0.00664533
-0.00721638	-0.0101601
0.00904234	-0.01283
0.00961109	-0.0135971
-0.00371012	-0.0108231
-0.00530361	-0.0134675
-0.00690021	0.0154224
0.0105567	-0.0100325
-0.00695406	-0.0113538
0.00860731	-0.00952644
-0.00900695	-0.0097331
0.00982204	-0.0187969
0.011899	-0.016914
-0.00542161	-0.0152036
-0.00596618	-0.0176148
0.00798407	0.00901636
-0.00910925	-0.0176918
0.00905252	-0.0216294
-0.0118645	0.0119922
-0.00960827	0.0116822
0.00872358	-0.0185944
0.0121402	-0.0180607
-0.00408557	-0.0183322
-0.00557253	-0.0174613
-0.00733467	-0.0186808
-0.00413665	-0.0194309
0.00855661	0.0101004
0.00843222	-0.019871
-0.0100236
0.00956048	-0.0170893
0.0106263	0.00866238
0.0113354	-0.0161575
0.0142214	-0.0176958
-0.0104558	-0.0200282
0.00831375	-0.0159249
-0.013242	-0.0195562
-0.00598349	-0.0195663
-0.0082817	-0.0165933
-0.00780388	-0.0163016
-0.0147773	-0.0145193
0.00963937	-0.0184607
-0.00839213	0.0129094
0.00749719	-0.0193911
0.0118257	-0.0178728
-0.0153216	0.0098362
-0.0104478	-0.0114677
-0.012048	-0.0126292
-0.00618056	-0.0130253
0.00919689	-0.0107346
0.0113337	0.00992327
-0.0053236	-0.0117502
-0.00902198	0.0133293
-0.0126316	-0.0146066
0.0101853	-0.00966165
-0.0110329	-0.0098387
0.00771035	-0.0106328
0.0105831	-0.0126509
0.0112591	-0.012882
0.0129472	-0.0080144
0.00997598	-0.00723102
0.00806621	-0.00858946
-0.00801107	-0.00582881
-0.0145811	-0.00890808
0.0115401	-0.00682938
-0.0139	-0.0101226
-0.0167236	-0.00570481
-0.0146795	-0.00443393
-0.0101639	-0.00788618
0.0120583	0.0233409
0.0102283	-0.00670191
-0.0130703	-0.00702756
-0.0121925	-0.00748163
-0.00809664	0.0241341
0.00599338	-0.00554655
-0.0137723	-0.00657031
-0.013392	-0.00579649
-0.0217937	-0.00420334
0.0112262	-0.00629317
0.0114394	-0.00819984
0.012178	-0.00422969
-0.0138588	0.0206535
0.0127853	-0.00535569
0.00910873	-0.00272418
0.00934481	-0.00480653
0.0104667	0.0209422
-0.0106332	-0.00590749
-0.012877	-0.00487456
-0.0134624	0.0209363
0.00893668	-0.00735362
-0.00850991	-0.0109366
-0.0185492	-0.00892155
-0.0195913	-0.00848096
0.0106533	-0.0123882
-0.0137733	-0.00751402
0.0115139	-0.00790959
-0.0143525	-0.0118098
-0.014199	-0.0139571
-0.0149087	-0.00910701
-0.0099837	0.0188303
-0.0168927	-0.0104284
0.0090523	-0.00707997
-0.0140284	-0.0130773
-0.0178924	-0.0145851
0.0152854	0.0161717
0.0138661	-0.0155078
0.0121761	0.0145966
-0.0191451	-0.0155802
0.00967292	-0.012946
0.011902	0.011026
-0.0195381	-0.0155201
0.00939058	-0.010201
0.0120876	-0.0172227
-0.0185233	-0.012638
-0.0178386	0.0144796
-0.0174595	-0.0178791
-0.0173916	-0.0149597
-0.0204622	-0.0154914
0.0130414	0.0130555
0.0120257	-0.0157125
-0.018382	-0.0164726
0.0114106	-0.0143758
0.00972142	-0.0168801
-0.0183153	-0.0165046
0.0102532	-0.0186128
-0.0194259	-0.0188804
-0.0261288	-0.0165411
0.0110218	-0.0215264
0.0101399	-0.0157544
-0.0168516	-0.019948
0.0119528
0.0129423	-0.0206081
0.0146292	-0.020356
-0.0214142	-0.0227463
0.011019	-0.0212173
-0.0186431	-0.0214087
-0.0232457	-0.0160087
-0.0152962	0.00871222
-0.0189722	-0.0184451
-0.0166753	-0.017446
-0.0231166	-0.0156912
0.012609	0.0139218
0.0119448	-0.014681
0.0130816	-0.0197611
-0.0141059	-0.0203867
0.0143074	-0.0137683
-0.0216613	-0.0147373
0.0149726	-0.0159288
-0.0193259	0.0124321
0.0114193	-0.0147936
0.0108089	-0.0233354
0.0147322	-0.0141054
-0.0294292	0.0162278
-0.0250942	0.0158076
0.012512	0.0160168
0.0124091	-0.0109653
0.0133917	-0.0102369
-0.0248758	-0.0101362
0.0106509	-0.0151345
0.013166	0.0183767
0.0153192	-0.0100183
-0.0176421	-0.0080315
-0.0240479	0.0219295
-0.0296116	-0.0120914
0.0165183	-0.0071594
0.0147742	-0.0118317
0.0117966	-0.00807598
0.0104377	-0.00599795
-0.0178612	-0.00784284
0.0150537	-0.00622776
-0.0248407	0.0204967
-0.0216581	-0.00804439
-0.0244629	-0.00581376
0.0147145	-0.0105978
-0.0264637	-0.00632847
0.0135225	-0.00705716
-0.021364	0.0239343
0.016194	-0.00696926
0.0171707	-0.00353653
-0.0295233	-0.00658588
0.0128416	-0.00495174
0.0136734	-0.00561774
-0.0288459	-0.00500838
0.0134596	-0.00445599
-0.0352217	-0.00602205
-0.0202766	-0.0066033
-0.0317801	-0.00524864
-0.0277826	-0.00303365
0.0156852	-0.00452048
-0.0282989	-0.00632628
0.0159647	-0.00851162
0.0173099	-0.00751491
0.0146376	-0.0059843
0.0149476	-0.00545833
-0.0217698	-0.00954538
0.0162381	-0.0079288
0.0169612	0.0227503
0.0138864	-0.0104592
-0.0267217	-0.00916093
-0.0284135	-0.0115296
-0.0280792	-0.0094568
0.0158349	-0.00739276
-0.0307032	-0.0114516
-0.0207875	-0.0121629
0.0130624	-0.0168407
-0.0315607	-0.0126267
-0.0297637	0.0185637
-0.0248589	-0.0139432
-0.0257545	-0.0100581
-0.0346327	-0.0159775
-0.0280404	-0.0116942
-0.0285952	-0.00960294
-0.0402431	-0.0194894
0.0145331	-0.0165153
-0.0283939	-0.016581
0.0172178	-0.0161677
0.0149109	-0.0142717
0.0155235	-0.0124826
0.0150022	-0.0165807
0.0187565	-0.0164787
-0.0235992	-0.0219017
0.0144098	-0.018118
-0.0219008	-0.020326
-0.0239358	-0.0144907
-0.0258729	0.0105873
-0.0305085	0.00991605
-0.025232	-0.0181312
0.0140117	0.00889013
-0.0188197	-0.0167897
-0.024131	-0.016877
0.0120558	-0.0166041
-0.0269392
-0.0340108	0.00776429
-0.0346373	0.0107254
-0.0268514	-0.0187799
-0.0303827	-0.0118622
-0.0271939	-0.015588
-0.0239755	0.0075121
-0.0313302	0.0110587
-0.0219259	-0.0211084
0.0154001	-0.0110637
0.0167604	-0.0194738
0.0164605	-0.0147916
0.0153934	-0.0198558
-0.0243415	-0.013782
-0.0271521	0.0101411
-0.0283272	-0.0119756
-0.0247987	-0.0143827
-0.0334558	-0.015629
0.0171446	0.0134302
-0.0356509	-0.0141126
-0.0365476	-0.0116723
-0.0254249	-0.0178224
-0.0295227	-0.0120838
0.0146314	-0.0161778
0.0113489	-0.0107716
0.0139669	-0.00996198
-0.0279138	-0.00977317
0.0150338	-0.0110056
-0.030144	-0.0098486
-0.0243966	-0.00872699
-0.0265748	-0.008826
0.0142885	-0.00912605
0.0151039	-0.011829
-0.0377669	-0.00544876
0.0145001	0.019696
0.015021	-0.0128861
0.0157263	-0.00912898
-0.0376777	-0.012117
-0.0314246	-0.00564209
-0.0182718	-0.0076063
0.018405	-0.00680949
0.0148468	-0.00589032
-0.025142	-0.0102785
0.0156771	-0.00620003
-0.0329998	-0.00734922
0.0167055	0.0195589
0.017015	0.0240473
-0.0307283	-0.00339429
-0.0366256	-0.00852809
0.0175133	0.0211845
0.0148584	-0.00734257
-0.0276885	-0.00749072
-0.035498	-0.00478678
-0.0267688	-0.0079289
0.0187976	0.0197397
-0.024239	0.0234722
-0.0466293	-0.00463926
0.0172781	-0.00518297
-0.031901	-0.00646669
0.014853	-0.0117992
0.0151255	-0.00738489
-0.0299777	-0.00617936
0.0131484	0.0178812
0.0127861	-0.00984293
-0.0290239	-0.00772764
-0.0250431	-0.0127237
-0.0352429	-0.00869384
-0.0274321	0.0176863
0.016364	-0.00940115
-0.0353597	-0.0105181
-0.03005	-0.00674099
-0.0318448	-0.00992623
0.0158203	0.0149383
0.0157081	-0.0120516
-0.0225998	-0.0150904
0.0155629	-0.0165869
-0.036394	-0.0110417
-0.0289218	-0.0100935
-0.0320396	-0.0162858
-0.0300945	-0.00859787
[truncated: 98,001 more rows]

## Sheet: S5c
Response change (Exc)	Response change (Inh)
-0.025176
-0.0267668	-0.0153984
-0.0300166	-0.0137907
-0.0282008	0.00483296
0.00575948	-0.0133236
-0.0267143	-0.0158554
-0.0278638	-0.0140383
0.00536774	-0.0150441
-0.0272135	0.00513357
0.00744036	0.0051433
-0.026945	-0.0143662
-0.0257837	0.00516562
-0.0275651	-0.0120594
0.00747983	0.00459107
0.00710904	-0.0142128
0.00646321	-0.0117851
0.0048818	0.00668179
-0.0204625	-0.013522
-0.0259731	0.00610943
0.00584411	-0.0115658
-0.0239251	-0.0104722
-0.0342435	-0.0114942
0.00791014	-0.00922916
0.00490556	-0.0110108
-0.0304249	-0.0104834
0.00804157	-0.0100556
0.00588123	-0.00956733
0.00443861	-0.00927384
0.00706079	0.00905053
0.00396175	-0.00808263
0.00708476	-0.00779848
0.00457817	-0.00916315
0.00683453	0.00955355
-0.0338582	-0.0109942
0.00509936	-0.00838793
0.0072078	0.010531
0.00436374	-0.0104534
0.00587548	-0.00740965
-0.0303004	-0.007159
0.00586496	-0.00694982
0.00573589	-0.00860027
-0.0286229	-0.00783095
-0.0299644	-0.00674729
0.00524569	-0.00609321
-0.0300635	-0.00748791
0.00719596	0.0117009
0.00611558	-0.00669553
0.00525735	-0.00702
-0.030227	-0.00683729
-0.0289551	-0.00659564
-0.0235515	-0.00524972
-0.022129	-0.00489759
-0.0268067	-0.00659291
-0.0272277	0.0112818
0.00501319	-0.00565281
-0.0288491	-0.00639392
0.00562271	-0.00781203
0.00678896	-0.00632702
0.00544489	-0.00654009
0.00556898	-0.00700355
0.0070126	-0.00876649
0.00763127	-0.00768537
-0.0290111	-0.00907097
-0.0231972	0.0105455
0.00514465	-0.00748611
-0.025383	-0.00869928
0.00508379	-0.00754332
-0.0298642	-0.00792099
-0.028329	0.00985337
0.00721811	-0.00677515
-0.026975	-0.00876911
0.00576782	0.00835223
-0.0265841	-0.0105519
0.00735092	-0.0100874
0.00561901	-0.00957217
-0.0279539	-0.00890798
-0.028799	-0.0103656
0.00631932	-0.00883795
0.00702073	-0.0102358
-0.0266466	-0.0106179
-0.0247326	-0.0132051
0.00569057	-0.0115587
0.00567925	-0.0109891
-0.0248498	-0.0130529
0.00434618	-0.0106287
-0.0252138	-0.0126478
0.00736388	-0.0111955
-0.0272732	-0.0126724
0.00622694	-0.012851
-0.0279739	-0.0137659
-0.0271904	0.00571941
0.00643138	0.00436951
0.0057378	-0.0124755
-0.0269181	-0.0152664
0.00714537	-0.0118383
-0.0210582	-0.0129136
0.00509718	-0.013801
0.00649026	-0.015985
0.00709453	-0.0129626
-0.0251783	-0.0143527
0.00572022	-0.0139384
-0.0249909
-0.0238483	-0.0143946
-0.0242709	-0.0119963
-0.0200725	-0.0136298
-0.0265954	-0.0159827
-0.0248881	-0.0127518
0.00574342	-0.016149
0.00603547	0.00479206
-0.0198783	-0.013621
0.00461575	-0.0143277
0.00655241	-0.0137376
-0.023002	-0.0118628
-0.0279194	-0.0152059
-0.0258281	-0.0149128
-0.0295965	0.00713886
0.00566109	-0.0120812
0.00623525	-0.0144809
-0.0238544	-0.010809
-0.0259299	-0.0114733
0.00481953	-0.012151
0.00541769	-0.0118811
0.00554384	-0.00833815
-0.0231621	-0.0114917
-0.0198307	-0.0102379
0.00358662	-0.0109101
-0.024924	-0.00936916
0.00528103	-0.00908762
0.00713558	0.00756423
-0.0266468	-0.00871487
-0.0201496	-0.00984988
-0.0278078	-0.00906192
0.00625245	-0.00847753
-0.0298761	0.00894904
0.0049069	-0.00848813
-0.0231317	-0.00921181
0.00578344	0.0106914
0.00667801	-0.00751061
0.00564793	0.0105598
0.00401959	-0.00662074
0.00597831	-0.00918905
-0.0225305	-0.00853689
-0.0243098	0.010818
0.00452668	-0.00737658
0.00655799	-0.00640821
-0.0219495	-0.00717929
-0.0204647	-0.0070868
-0.0224032	-0.00596508
-0.0172243	-0.00730493
0.00582972	0.0118788
0.00811595	-0.00560902
0.00675927	-0.00598125
-0.0258761	-0.0073623
-0.0204252	-0.00696023
0.00664809	-0.00611915
0.0064961	-0.00616409
0.00484459	-0.00894011
-0.0169046	-0.00674832
0.0049269	0.0118994
-0.0226541	-0.00668786
-0.0176405	-0.00705528
0.00622838	-0.00768124
-0.0218697	-0.00899235
-0.0225437	-0.00601209
-0.0175333	-0.00738929
0.00563969	-0.00839265
0.0039015	-0.00885058
-0.0234216	-0.00769052
0.00534176	-0.00796311
-0.0199872	-0.00795424
0.00604937	-0.00926111
-0.0194915	-0.00856054
0.00637214	-0.00937602
0.00506711	-0.0104775
-0.0237856	-0.0101708
0.00590732	0.00957432
-0.0194245	-0.00945657
-0.0216523	-0.00934462
0.0029955	-0.00918201
-0.0188478	-0.0102708
-0.0178218	0.007831
-0.0201589	-0.0100892
-0.0181143	-0.00957066
0.00311381	0.0080096
-0.019534	-0.0112099
0.00485924	-0.0117703
-0.018375	-0.0113744
0.00652907	-0.0115733
0.0053181	-0.0135519
0.00585646	-0.0134042
0.00702451	-0.0106354
0.00565629	-0.0138932
0.00671063	0.00436005
0.00338459	-0.0136906
0.00493164	-0.0118144
-0.0191167	-0.0127743
0.00513105	-0.013447
-0.0174271	0.00543554
-0.0180994	-0.0118376
0.00457887	0.00334099
-0.016482	-0.0138613
0.00590868	-0.013029
0.00467053
-0.0163117	-0.0128836
-0.0147309	0.00552913
0.00526711	0.00425006
0.00371166	-0.0131753
0.00721105	-0.0149134
-0.0178458	-0.0128597
-0.0179496	-0.0139057
-0.0138544	-0.0133499
-0.0184203	-0.0135101
0.00619384	-0.0119651
0.00542987	-0.0141334
-0.0179574	-0.0134432
-0.0133428	-0.0113851
-0.0184104	-0.0122609
-0.0136989	0.0066103
-0.0151608	-0.0126784
-0.0177486	-0.0125201
-0.0191829	-0.0121138
0.00606375	-0.0115641
-0.0162617	-0.00967256
0.0048779	-0.010734
0.00461526	-0.0103184
-0.0173148	-0.0106112
0.00593726	-0.0108389
-0.0128209	0.00778772
-0.014615	0.00814463
-0.0154083	-0.00831205
0.00626812	-0.00951008
0.00489685	-0.00971694
0.0064945	-0.009089
0.0051701	-0.00950415
0.00493071	-0.00783512
0.00676771	-0.00886456
-0.0137431	-0.0104683
0.00650284	-0.00862328
0.00600691	0.0104921
0.00515126	-0.00730897
-0.0156187	0.0118927
0.00460992	-0.0075992
-0.0133917	0.0108612
-0.0123071	-0.00759749
0.00532658	-0.00786705
-0.0115516	-0.00685678
0.00392377	-0.00746398
-0.0150604	-0.00759131
-0.0141374	-0.00821261
0.00777	-0.00705177
0.00361643	-0.00565295
0.00542893	-0.00576654
0.00430104	-0.00691028
0.00510779	-0.00853866
0.00506243	-0.00643582
0.00513955	-0.00728481
-0.013524	-0.00850389
0.00502193	0.0132244
0.0043512	-0.00817153
0.00529212	0.0125481
-0.0118161	0.0111295
0.00589954	-0.00868738
0.00484623	-0.00960259
-0.011709	-0.00739259
0.00580033	-0.00697456
-0.0118013	-0.00883162
0.00559549	-0.00865189
-0.0108084	-0.00767376
-0.00799693	-0.00946855
-0.00910256	-0.00890141
-0.00995172	-0.0102899
-0.011557	-0.00736762
0.00540711	-0.0107957
0.00483484	-0.00961467
-0.0097779	-0.0106872
-0.00908647	-0.00999474
-0.0104098	0.00849505
-0.0116755	-0.0100749
0.00516427	0.00745501
0.00642184	0.0100674
-0.00953427	-0.0128788
0.0051644	-0.0104454
0.00439372	-0.00896918
0.00506654	-0.0141881
-0.0101756	-0.0115552
-0.00726076	-0.011639
0.00371843	0.0057008
0.0031097	-0.0133222
-0.0066316	-0.0123778
0.00442588	-0.0145245
-0.00685461	-0.0123959
0.00603921	-0.0132438
-0.0080151	-0.0125201
0.0052048	0.0047272
-0.00538944	-0.010259
-0.008184	-0.0133825
-0.00637002	-0.0135981
-0.00829521	-0.0156568
-0.00844082	-0.0133077
-0.00779519	0.00413574
0.00509478	-0.0114426
-0.0074117	0.00543634
0.00593842	-0.0131056
-0.00617613
-0.00829339	-0.0134587
0.0049294	-0.0150201
-0.00936802	-0.0118726
0.00465637	-0.016445
0.00567091	-0.0112484
-0.0052794	-0.0142887
0.00459645	-0.0140837
0.00463035	-0.0136097
-0.0075347	0.0059359
0.00502531	-0.013739
-0.00450465	0.00434932
0.00522015	-0.0113859
0.004923	-0.0124541
-0.00315911	0.00540088
0.00662295	-0.0119754
0.0059927	-0.0120786
0.00546266	-0.0106566
-0.00681109	-0.0115273
0.00392039	-0.0093703
-0.00528629	-0.0117091
-0.00579107	-0.00971812
-0.00378964	-0.010422
-0.00571399	-0.0102716
-0.00370769	0.00860492
0.00338472	-0.0106301
0.00463689	-0.00805978
-0.00194953	-0.00859116
-0.00565219	-0.00889141
-0.00273156	-0.0104028
-0.00387986	0.0102662
-0.00532165	-0.00863081
0.00357984	0.00914787
-0.00369283	-0.00840926
0.0054433	-0.0085009
-0.0056232	-0.00833775
0.00433516	-0.00768352
0.00476574	-0.00888979
-0.00261799	-0.00757341
0.00500945	-0.00660732
0.00355078	-0.00630608
0.00315209	-0.00796613
-0.0047729	0.0120036
0.00565543	-0.00657581
0.00626154	-0.00605277
-0.00166389	-0.00768886
-0.00184796	-0.00575174
-0.00194898	-0.00585037
0.00606762	-0.0052817
0.00411277	-0.00671385
0.00725983	-0.00809343
0.00399062	-0.00603939
-0.0017541	-0.00681284
-0.000837469	-0.00702862
-0.0013909	-0.00736655
0.00386845	0.0117926
0.00516368	0.0116607
0.00389739	-0.00831233
0.00412105	-0.0076014
-0.00202633	0.00975098
-0.000309375	-0.00714203
-0.00120066	-0.00778712
-0.00246313	0.0111791
0.00508938	-0.00605791
-0.00140806	-0.00801133
-0.00128046	-0.00906719
0.000283364	-0.00759845
0.00572007	0.00994187
-0.0010301	-0.00812346
-0.00094244	-0.0103131
-0.000268081	0.00907668
0.00519364	-0.00947941
-0.00122358	-0.0082241
0.00439229	-0.00853359
-0.00106884	-0.00831283
0.000939923	-0.00964343
0.00429286	-0.0108974
0.00116154	-0.0107595
0.00054102	-0.00986731
0.000608849	-0.0118669
0.000144131	-0.012495
-0.000828258	-0.00948578
0.0016525	-0.011901
0.00449924	-0.0108289
0.00490705	-0.0108224
-0.00101793	-0.0118403
0.0058408	-0.0135812
-0.000127405	0.00636068
0.000671166	-0.0149893
0.00555691	-0.0119103
0.00108918	-0.0123179
0.00477873	-0.0100325
0.00518643	-0.0135788
0.000519674	-0.0126977
0.00470679	-0.0129208
0.00263273	-0.0118357
0.00415499	-0.0150242
0.00109579	-0.0117186
0.00508986	-0.0137596
0.00457851	-0.013184
0.00589092	-0.0127887
0.00536534
0.00323791	-0.0136014
0.00415571	-0.0129559
0.00535954	-0.0152548
0.00222765	-0.0121956
0.00392671	-0.0143847
0.00436143	-0.0129207
0.00228896	-0.014184
0.00430038	-0.0120817
0.00529418	-0.0136953
0.00202579	-0.0133682
0.00550588	-0.00967189
0.00519088	-0.0122932
0.00446319	-0.0137101
0.00245944	0.00586717
0.00498653	-0.0127187
0.00571036	-0.0121063
0.00305746	-0.0130064
0.00427449	-0.0104076
0.00244105	0.00775296
0.003227	-0.010637
0.00575038	-0.0105394
0.0056573	-0.00948458
0.00355402	-0.0100704
0.00425173	0.00863059
0.00493583	-0.0086626
0.00442782	-0.00927672
0.00352738	-0.0102008
0.00400616	-0.00891698
0.00517413	-0.00977285
0.00406521	-0.00731869
0.00456693	0.0106769
0.00463504	-0.010144
0.00392264	-0.00851872
0.00254635	-0.00710392
0.00663271	-0.00731425
0.00556443	-0.00841558
0.00443025	-0.00767135
0.00382588	-0.00599261
0.00536383	0.011503
0.00670426	-0.0077033
0.00351687	-0.00721462
0.00492188	-0.00607515
0.00411622	-0.00569719
0.00395089	-0.00689325
0.00485672	-0.00574703
0.0028329	-0.00468349
0.00386703	-0.0048926
0.00498706	-0.00656919
0.00516377	-0.0064494
0.00500313	-0.00582518
0.00563686	0.0131401
0.00478088	-0.00646131
0.00468547	-0.00527547
0.00515586	-0.00638408
0.00373579	-0.00647896
0.00468373	-0.0067473
0.00357886	-0.0073281
0.0059279	0.011473
0.0052428	-0.00649416
0.00567244	0.0115705
0.00433816	-0.00660667
0.00543838	-0.00609511
0.00439193	-0.00612963
0.00504745	-0.00667723
0.00475082	-0.00661576
0.00533182	-0.00671195
0.00588473	-0.00705948
0.00540078	-0.0086207
0.00589103	-0.00921638
0.00583535	-0.00846252
0.00373096	0.00927558
0.00599975	-0.00947712
0.00287314	-0.00772405
0.00531274	-0.00794502
0.00525642	-0.00823706
0.00616103	-0.0105988
0.00616602	0.00903717
0.00502674	-0.00928172
0.00618846	-0.0105311
0.00488993	-0.00924362
0.00404026	-0.00947854
0.00589149	-0.00969226
0.0060967	-0.0117778
0.00503776	-0.0102504
0.00645837	-0.0128458
0.0079443	-0.0107198
0.00624276	0.00652202
0.00521306	-0.0115304
0.00588705	-0.0120424
0.00385809	-0.0100299
0.00537336	-0.011587
0.0054764	-0.0114726
0.00524422	-0.0119947
0.00507812	-0.0108111
0.00555488	-0.0129819
0.00617685	-0.0125104
0.0068166	-0.0136169
0.00522791	-0.0150134
0.00479919	-0.0134162
0.00554319	-0.0129403
0.00485745
0.00389514	-0.0129142
0.00569372	0.00478592
0.00598051	-0.0132375
0.00510207	-0.01466
0.00642767	0.00661802
0.00597607	-0.0145162
0.00555802	-0.012448
0.00514786	0.00471766
0.00422711	0.00501951
0.00454736	0.00634197
0.00490433	-0.0131782
0.00608941	0.00685165
0.00414757	-0.0129562
0.00493034	-0.0137813
0.00516183	-0.012444
0.00552623	-0.0130266
0.00557116	-0.00904331
0.00694013	-0.0106225
0.00521469	-0.0106172
0.00420007	-0.010455
0.00422785	-0.0105991
0.00574039	-0.0103321
0.00449001	-0.0116817
0.00505067	-0.00938782
0.0056331	-0.0103979
0.00502444	-0.0098791
0.0051988	-0.0102761
0.00513383	-0.0103425
0.00519588	-0.0083411
0.00424986	-0.00966906
0.00514307	-0.00856057
0.00532436	-0.00964854
0.00537244	-0.0094765
0.00459835	-0.00871761
0.00521933	0.0117386
0.00364064	-0.00767654
0.00591415	0.0109439
0.00358149	-0.00732581
0.00425902	-0.00736091
0.00416254	-0.00681397
0.00399926	0.0115422
0.00365885	-0.00508662
0.00552095	-0.00813798
0.00508754	-0.00673704
0.0038347	-0.00508601
0.00486857	-0.00531583
0.00590672	0.0134569
0.00466554	-0.00799146
0.00472368	-0.00479976
0.00443877	-0.0068935
0.00312923	-0.00784456
0.00538221	-0.00630168
0.00397889	-0.00605252
0.00475185	-0.00733419
0.00676196	-0.00846452
0.00710929	-0.00616259
0.00483461	-0.00811143
0.004491	-0.00657887
0.00290685	-0.00663643
0.0067768	-0.00652407
0.00424659	-0.00626591
0.00265277	-0.00770503
0.00374357	-0.00741197
0.00459606	-0.00772155
0.00486652	-0.00844974
0.00403002	0.0105046
0.00312763	-0.00817337
0.00350593	0.011065
0.00645943	-0.00902777
0.0034878	-0.00956894
0.00612264	-0.00814989
0.00234038	-0.00902566
0.00379667	-0.00925938
0.00465368	-0.0108973
0.00347144	-0.0130575
0.00232495	0.0090687
0.00474539	-0.00979522
0.00406348	-0.0117325
0.0031239	-0.0116079
0.0021373	-0.0103904
0.00281208	-0.0111038
0.00066129	-0.0124988
0.00309295	-0.0120236
0.00392521	-0.0133102
0.0053092	-0.0118766
0.00602582	-0.0123198
0.00308369	0.00596214
0.0029392	-0.0122382
0.0062655	-0.0116361
0.00234406	-0.0133512
0.00403164	-0.012401
0.00517143	-0.0141084
0.00201614	-0.0116536
0.00248745	-0.0143155
0.00601126	-0.0121681
0.00556781	-0.0126921
0.00288608	0.005389
0.00522756	-0.0119691
0.00624492	-0.0139298
0.00131799	-0.0157863
0.00166067
0.00598076	-0.0171708
0.0060471	-0.0120382
0.00507223	-0.0153736
0.00557077	-0.0158281
-0.000312929	0.00537574
0.00248221	0.00501588
0.00391718	-0.0156421
0.00156219	-0.0156817
0.00134327	-0.0119678
0.00548164	-0.0124683
0.000714504	0.00578243
0.00673157	-0.0147301
0.00555169	-0.013756
0.00477011	-0.0138726
0.00688167	-0.0135609
0.00612616	-0.0101323
0.00133391	-0.012008
0.00563852	-0.0103416
0.00692483	0.00778903
0.000376633	-0.0126937
0.000343838	-0.0103999
0.00441041	-0.0119603
0.00472141	-0.00981491
0.00660287	-0.00828627
0.00095522	0.00802021
0.00223121	-0.0093259
0.00664969	0.0094836
-0.00151126	-0.00782846
0.00565588	-0.00925565
3.43751e-05	-0.00944041
0.00572488	-0.00871373
0.00580635	0.0109713
0.00482615	-0.00840373
0.00598892	-0.00876458
-0.000917525	-0.00918947
-0.000236531	-0.00708651
0.000385221	-0.00827399
0.00534674	-0.00848299
0.00793366	0.0114192
0.000475027	-0.00660736
0.00564217	-0.00678705
-0.00106792	0.0129662
0.00565292	-0.00721085
0.00613131	-0.00600055
0.00677415	-0.00447475
0.00524716	-0.00683726
-0.00201654	-0.0083692
0.00690662	-0.00610213
0.00706751	-0.00577032
-0.00343344	-0.0087371
0.00553203	-0.00594946
-0.00315238	0.0114974
0.00625888	-0.00665534
0.00627967	-0.00685581
-0.00152867	-0.00788258
0.0056574	-0.00920982
-0.00246419	-0.00627618
-0.00341654	-0.00653752
-0.00185817	-0.00866252
0.00565302	-0.00758265
-0.00277684	-0.00579114
-0.00391584	0.0110302
0.00542247	-0.00640597
0.00541777	-0.00773974
0.00604282	-0.00797535
0.00566438	-0.00980002
-0.00352354	-0.0107231
0.00582067	0.0092387
-0.00874602	-0.00788224
0.0065129	-0.00778599
0.00678756	-0.00915684
0.0061099	-0.00782353
-0.00431281	-0.00953291
0.00644993	-0.0101517
-0.0043629	-0.00982913
0.00559549	-0.0101893
0.00475423	-0.0108514
0.00561517	0.00869423
0.00621595	-0.0110417
-0.00351754	-0.00990526
-0.00486265	0.00793624
-0.00462666	-0.0112873
0.00545934	-0.0113067
-0.00757957	-0.0113242
-0.0058721	-0.0151489
-0.00384874	-0.0132306
-0.00660966	-0.0124752
-0.00392257	0.0066435
0.00561604	-0.0125106
-0.00804318	-0.0133855
-0.00727463	-0.013542
0.00655843	-0.0117135
-0.00786751	-0.0146924
-0.0049099	-0.0125557
-0.0060992	-0.0139798
0.00704526	-0.0131411
0.00561091	-0.0117358
-0.00701508	-0.013552
-0.00684292	0.00522443
-0.00665525	0.00678148
-0.00895449
-0.00684782	-0.0126528
0.00462678	-0.0155301
0.00579315	-0.0129675
-0.0101538	-0.0130867
-0.0097655	-0.0126797
-0.00686675	-0.0139424
-0.00876621	-0.01284
-0.00860694	-0.0114822
-0.00797692	-0.0125028
0.00491248	-0.0129806
-0.00845427	-0.0142191
-0.00756241	-0.0131803
-0.00786734	-0.0124683
-0.00780689	0.00601525
-0.00898747	-0.0101561
-0.00776085	-0.0108097
-0.0112517	-0.0107328
-0.00888554	-0.0100905
-0.0105217	-0.0100997
0.00546297	-0.00892174
0.00466062	-0.0123106
0.00564272	-0.00967491
0.00662509	-0.0093436
-0.00874276	-0.00976351
0.00571593	-0.00928471
0.00769937	-0.0111772
-0.0107527	-0.0093166
0.00542159	-0.00910013
0.00690676	0.0098073
0.00522014	-0.00837855
0.00665897	-0.00812841
0.00607034	-0.00762633
0.0069131	-0.00834372
-0.0118167	-0.00778394
0.00551738	-0.0067527
-0.0129682	-0.00739963
0.00683433	0.0122675
-0.0108469	0.0122555
0.006572	-0.00676862
-0.0132817	-0.00533162
-0.0125418	-0.00715789
0.00580315	-0.00604653
-0.0113692	-0.00544338
-0.0145879	-0.00510855
-0.0109778	-0.006393
0.00605656	-0.00680163
-0.0151454	-0.00588974
0.00547386	-0.00607963
0.00698035	0.0133955
-0.0118332	-0.00571558
-0.00948078	-0.00611288
-0.011788	-0.00618595
0.00764921	-0.00737488
-0.00970437	-0.00727794
0.00647297	0.0125203
-0.0144169	-0.0065106
0.00611417	-0.00607681
-0.0129292	-0.0062741
0.00700938	-0.00611489
-0.0139651	-0.00538441
0.00799206	-0.00658438
-0.0150293	-0.00734479
-0.011829	-0.00687698
-0.0141411	-0.00612847
0.0066639	-0.00831995
0.00811515	-0.00878468
-0.0141734	-0.00845299
0.00666183	-0.00757562
0.00640034	-0.00713697
0.00601385	-0.00831571
0.00580519	-0.00814252
0.00709083	-0.00909905
-0.0162403	-0.0100062
-0.0143442	-0.00862599
-0.011366	-0.00895064
0.00688456	-0.0110787
-0.0154861	-0.00968517
-0.0112892	-0.00997168
0.00510482	-0.00974054
-0.0154366	-0.0108663
-0.0169816	0.00722269
0.00598174	-0.0127828
0.00678206	-0.0110729
-0.0135333	0.00750876
0.00710651	-0.010437
0.00702727	-0.0144323
0.00470875	-0.0103339
-0.015813	-0.0126545
0.00646192	0.00571748
-0.0204981	-0.0134039
0.00596122	-0.0103029
0.00644339	-0.0150402
-0.0160633	-0.0123446
0.00768922	-0.0126656
0.00760305	-0.011938
0.0054016	-0.0125729
0.00653535	-0.0122157
-0.0159101	-0.0161567
0.00770597	-0.01242
-0.0189836	0.00319925
-0.0147723
-0.0156571	-0.0148312
0.00591644	-0.0145757
-0.0229362	-0.0129025
-0.0195377	-0.0114538
-0.0177815	-0.0142161
0.00647651	-0.0151392
-0.0163056	-0.0104767
-0.0186992	-0.0127508
-0.0213482	-0.0153174
-0.0193308	-0.0132378
0.00611993	0.00500311
0.00831705	-0.0122256
-0.0206175	-0.0129548
0.00629394	0.00702938
-0.0212604	0.0080106
0.00729443	-0.0118129
0.00575985	-0.0101081
0.00758776	-0.0114247
0.00797583	-0.0105452
-0.0191057	-0.012388
0.00471531	-0.00854618
0.00698921	-0.011274
-0.0196004	-0.00916134
-0.0179875	-0.00873209
-0.0207445	-0.0107224
0.00710981	-0.00956403
0.00673387	-0.00975923
0.00657064	-0.0104511
0.00549559	-0.00949184
-0.0179588	-0.00801067
0.00609164	-0.00823412
-0.0198383	-0.00917455
0.0055263	0.00994836
-0.0207038	-0.00730048
0.00419382	-0.007219
0.00609824	-0.00775172
0.0037593	-0.00718196
0.00749716	-0.0058185
-0.0229781	-0.00675812
0.00668449	-0.0076852
0.00607462	-0.0053981
0.0050782	-0.00553034
0.00602525	-0.00520839
0.00676979	-0.00683277
-0.0225285	-0.0076902
-0.021919	-0.00545381
-0.0209894	-0.0052797
-0.0240609	-0.00708339
-0.0237573	-0.00535202
0.00471884	-0.00585421
0.00620568	-0.00613124
-0.0239616	0.0131369
-0.0246422	-0.00473259
0.00399253	-0.00763707
-0.0256249	0.0143437
-0.0227907	-0.00657156
0.00484753	-0.00693225
0.00695628	-0.00769157
0.00629731	-0.00568475
-0.0223339	-0.00666108
-0.0242219	0.0121924
-0.0247019	0.0118745
0.00731398	-0.00678345
0.00559055	-0.00801692
0.00727245	-0.00761211
-0.0236042	-0.00723104
0.006518	-0.00713357
-0.0268728	-0.00735174
0.0062622	-0.00689386
-0.022139	-0.00807645
0.00733351	0.00999813
-0.0237366	0.0102541
-0.0253894	-0.00796409
0.00649632	-0.00839096
-0.0187391	-0.0115919
0.00631368	-0.00859945
-0.0245647	-0.0101862
-0.0246734	-0.00916847
0.00608806	-0.0110528
-0.0273869	-0.0102461
-0.0223971	-0.0116893
0.00654828	-0.010554
0.00720994	-0.01148
0.00621143	0.0064707
0.0064427	-0.0118714
0.00808253	-0.0105075
0.00619629	-0.0121537
0.00603399	-0.0114689
-0.0268191	-0.0139073
-0.0297504	-0.0110369
-0.0263463	-0.0131775
-0.0253349	0.00715933
-0.0262479	-0.0155731
-0.0246977	-0.0123926
-0.0222985	-0.0120705
0.0047707	-0.0119664
-0.0227359	-0.0153523
0.00705906	-0.014048
0.00357279	-0.0161781
0.00614559	-0.0122654
0.00716542
-0.027471	-0.0150022
0.00599169	-0.012367
-0.0263711	-0.0118584
-0.0258806	-0.0139068
0.00880122	-0.0165286
-0.0280508	-0.0102787
-0.0297136	-0.0120703
-0.0231553	-0.0149886
-0.0294687	-0.011538
0.00715371	0.00590051
0.00678369	-0.0137451
-0.0289829	-0.0131279
-0.0306539	-0.011119
-0.0271065	-0.0117351
-0.0255993	-0.0124433
-0.0281817	-0.0124293
-0.0292173	-0.0110959
0.00684977	-0.0111945
-0.0217882	-0.0113316
0.00566955	-0.0093893
0.00650609	-0.010933
-0.0261565	-0.00918018
0.00745682	0.0106759
0.00671478	-0.0125911
-0.0304689	-0.00977261
-0.0245336	0.0101265
0.00649007	-0.0112453
-0.0271193	-0.00969393
0.00605297	-0.00842867
-0.0269176	-0.00815908
-0.0252792	-0.0102126
-0.0265824	-0.00913139
0.00696033	-0.007706
0.00784763	0.0104914
-0.024432	-0.0087172
0.00644918	-0.00744227
0.00717621	-0.00756082
-0.0246571	-0.00586059
0.00644846	-0.00782379
0.00590712	-0.00641413
-0.0266234	-0.00554881
0.0038201	-0.00497114
0.00574977	-0.00678845
0.00594427	-0.00730564
0.00616697	-0.00513946
0.00466052	-0.00605408
-0.0235113	-0.00740309
0.00633766	-0.00622605
0.00745283	-0.00650942
0.00715738	-0.00618253
0.00660408	-0.0065448
0.0055713	-0.00676257
-0.025059	-0.00746934
-0.0298489	-0.00563101
-0.0307536	-0.00670821
0.00634928	-0.0071414
0.00697382	0.0128257
-0.0267851	-0.00638157
-0.0266528	-0.00612804
-0.0272981	0.0120938
0.00517472	-0.00742195
0.00685373	-0.00641042
-0.0326559	-0.00811485
-0.0266353	0.0123819
-0.0289059	-0.00687473
0.00519021	-0.00836603
0.00658773	-0.0081264
-0.0243008	-0.00765268
-0.0273305	0.0112658
0.00884301	-0.00913434
-0.0311943	0.00998586
0.00816308	-0.00786174
0.00746728	-0.0083404
0.00728065	0.00896792
-0.0298529	-0.00912926
-0.0278573	-0.00969947
0.00634281	-0.00898609
-0.0295936	-0.010591
-0.0320194	-0.0117986
-0.0326617	-0.0125968
0.00595526	-0.00940874
0.00552539	-0.0112953
-0.0275054	-0.0120541
-0.0298158	-0.0126805
0.00442448	-0.00973037
-0.0301059	0.00778384
-0.032579	-0.0102588
0.00663449	-0.0131993
0.00530293	-0.0107285
0.00745367	-0.0132115
0.00642189	0.00521137
-0.0297337	-0.0135083
0.00639214	0.00487037
0.00685098	-0.0136842
0.00651112	-0.0131489
-0.0290242	-0.0173614
0.00725833	-0.0147741
-0.02976	-0.0175926
-0.0274524	-0.0137383
-0.0261753	0.00274271
0.00843703
0.00797391	-0.0156123
0.00686516	-0.0146614
-0.0243445	-0.0157409
-0.0287671	0.00342805
0.00860886	-0.0135742
-0.0272898	-0.0127132
-0.0240591	0.00299522
-0.0266833	-0.0152919
0.0054134	-0.015702
-0.0259048	0.0042956
0.00494486	-0.0153737
-0.0239738	0.00596724
0.00771311	0.005284
0.00621228	-0.0128094
0.00774851	-0.0122847
0.00677763	0.00620191
0.00463529	-0.0131694
-0.0351273	-0.0140307
0.0061788	-0.00924893
-0.0309402	-0.0119484
-0.0309775	-0.012025
0.00780745	-0.0103278
0.00612782	-0.0118326
-0.0324402	-0.00950523
-0.0266449	-0.0105547
0.00582663	0.00737243
0.00744344	0.00913083
-0.0339717	-0.0105362
0.00430695	-0.0107168
0.00619519	-0.00987564
-0.0275205	0.00924617
0.00549374	-0.00869651
0.00650774	0.00967285
-0.0303306	-0.00952055
-0.0277753	0.00956996
0.00606425	-0.01004
0.00806743	-0.00789091
0.00758217	-0.0074884
0.00915036	-0.00757312
0.00840385	-0.00683785
0.00798992	0.0108019
0.00878738	-0.00837678
0.00729917	-0.00835722
0.00458891	0.0118123
-0.0281292	-0.00709237
0.00490415	-0.00816356
0.00729427	-0.00588196
0.00502627	-0.00831831
-0.0283101	-0.00717231
-0.030775	0.0125319
0.00551205	-0.00728933
0.00747863	-0.00921542
-0.0211162	-0.00744733
-0.0259478	-0.00776561
0.00813348	-0.00760304
0.00547125	0.0113687
-0.0299731	-0.0067481
0.00547826	-0.00634088
-0.0244961	-0.00761185
-0.0245367	-0.00865341
-0.0286354	-0.00669601
-0.028935	-0.0082279
0.00616988	-0.00974573
-0.0323627	-0.00893453
-0.0287354	-0.00956163
0.00651685	-0.00900212
-0.0249887	-0.00883164
-0.0245762	-0.00873825
-0.0272649	-0.00951878
-0.0239165	-0.012
0.00614896	-0.00952166
0.00819815	-0.00952412
0.00639535	0.00798361
0.00706061	-0.0106827
0.00709901	0.00688471
-0.0275278	-0.0110964
-0.0276019	-0.0119144
-0.02785	-0.0116746
-0.0260212	0.00537566
-0.0279757	-0.010421
-0.0279552	-0.0137466
0.00654493	-0.0127095
-0.0243648	-0.0129875
-0.0280056	-0.0120736
0.0081207	-0.0125857
-0.0306909	-0.0137388
0.00671387	0.00265935
-0.0254232	-0.0107097
-0.0260669	-0.0152438
0.00674865	-0.0117971
0.00768416	-0.0118613
0.00628974	-0.0133594
0.00749013	-0.0119765
0.00938359	-0.0127397
0.00687793	0.00381682
0.00587799	-0.0133202
-0.0255803	-0.0169501
-0.0273652	-0.0117564
0.00824082	-0.0151721
-0.0305091	-0.0138767
0.00764638
0.00796928	-0.01511
0.00665134	-0.0167213
0.00566057	-0.0148239
0.00527661	-0.0110548
0.00621336	-0.0133608
-0.0255682	-0.0154002
-0.0259718	-0.0157354
-0.0259929	-0.0127437
-0.027327	-0.0138554
-0.0238918	0.00529051
-0.0222737	-0.0120361
0.0086541	-0.0125412
-0.021205	-0.0129173
0.00462142	-0.0125042
-0.0266104	-0.0117827
-0.0242389	-0.0115086
0.0056886	-0.0139565
-0.0244481	-0.0100773
0.00818745	0.00611519
-0.0274235	-0.0111949
0.00895305	-0.0100902
0.00706162	-0.0111193
-0.025725	-0.0100348
-0.0259835	-0.0114874
-0.0247658	-0.0119742
-0.0252398	-0.0111023
0.00480232	-0.0107317
0.00543504	-0.0107517
-0.0263059	0.00936438
-0.0254917	-0.00916789
0.00426772	-0.00827966
0.00691289	-0.00891196
-0.0248634	-0.00841438
0.00649285	-0.00796859
-0.0215236	-0.0082554
-0.0256402	-0.00778022
0.00632732	0.0106605
-0.0218647	-0.0078085
0.00651978	-0.00770739
-0.024286	-0.00644385
-0.0249886	0.0120927
0.00789241	-0.00894948
-0.0263456	0.0124847
0.00623959	-0.00733571
-0.02319	-0.00806165
-0.0175819	-0.00770719
-0.0257765	-0.00573714
0.00631677	0.0134132
-0.0208218	-0.00752723
0.0063786	-0.00726969
0.00591848	-0.00842222
-0.0242018	-0.00694343
-0.0183712	0.0115013
0.00806887	-0.00662763
0.0061701	-0.00715932
0.00385441	-0.00710487
0.00599443	-0.00653895
-0.0224742	0.0112939
0.00650615	-0.00715565
-0.01996	-0.00716396
0.00690587	-0.0080293
0.00382491	-0.00813616
0.0051903	-0.00745697
-0.0223114	0.0111818
-0.0204635	-0.00737763
0.00526524	-0.00755875
0.00566925	-0.00772013
-0.0191945	-0.00877901
-0.0181136	-0.0112157
0.0071216	-0.00820911
-0.0206681	-0.00811293
0.00560494	-0.0110749
-0.0191267	-0.00951475
-0.0182726	-0.00938358
-0.0198206	0.00811694
-0.0173632	-0.0113692
0.00633562	-0.0106979
-0.0197405	0.00666393
-0.0177239	0.00736826
-0.0194652	-0.0122167
0.00643767	0.00752028
-0.0253245	-0.0126941
-0.0210987	-0.00956009
0.00661036	-0.0108375
-0.0193387	-0.0111479
-0.0175352	0.00611679
-0.01804	-0.0116477
0.00631544	0.00621272
-0.0173171	0.0047417
0.00504826	-0.0149268
-0.0197471	-0.0135213
-0.0143382	-0.0142585
-0.0138221	-0.0140161
0.00548411	-0.0180551
0.00492733	-0.0143507
-0.0190411	-0.0173245
0.00725164	-0.0133352
0.0070315	-0.0162218
-0.0173006	0.00254668
0.00578371	-0.014333
0.00729114
0.00671432	-0.0152642
-0.0192006	-0.0157179
0.00653145	-0.0132056
0.00515962	-0.0137941
0.00611148	-0.0168175
-0.0142522	-0.0154876
0.0043186	0.00463854
-0.019288	-0.0127717
0.00540002	-0.0148207
0.00495233	-0.0116961
0.00467948	-0.0122221
-0.0174399	-0.0137279
0.00674199	-0.0134113
-0.0159229	-0.0137786
-0.013974	0.00508003
-0.0154633	-0.0135388
-0.0144743	-0.010534
-0.0149417	0.00501812
0.00777187	0.00702165
0.00583989	-0.0122042
-0.0172104	0.00680656
-0.0148983	-0.0111712
-0.013288	0.00651656
-0.0130869	0.00837197
0.00736574	-0.0110242
-0.0121491	-0.00988908
0.0048653	-0.0102533
0.00523323	-0.013748
0.00501654	0.00782775
-0.0129722	-0.00922946
-0.0155743	0.00870921
-0.0152283	-0.00966144
0.00642482	0.00989385
0.004413	-0.00993962
0.00483145	-0.00922744
-0.0149857	-0.00927529
0.00694685	-0.00841676
-0.0115925	-0.00716404
0.00442314	-0.00602957
0.00603872	-0.00888064
-0.0111921	-0.00878742
-0.0159062	-0.00742701
0.00572268	0.0116007
0.00555823	-0.0102458
-0.0140347	-0.00774087
0.00456121	-0.00762136
0.00754381	-0.00709391
0.00475258	0.0123555
-0.00925879	-0.00797236
-0.0114313	-0.00989432
-0.0106365	-0.00717234
0.00614808	-0.00751546
-0.0100483	-0.00791287
-0.0134347	-0.00821843
-0.0132836	-0.00654164
-0.00910256	-0.00701609
0.00624785	0.0106297
-0.00838295	0.0110431
-0.0138169	-0.00601301
-0.0104511	-0.0089533
0.00727657	-0.00895323
-0.0106794	-0.00902312
-0.0107707	-0.00870519
-0.011693	-0.00851347
0.00654875	-0.0083273
0.00702972	0.00951803
-0.00862259	-0.0101869
-0.0079208	0.00903121
-0.0113173	-0.0093627
0.00641516	-0.00912096
-0.0125531	-0.0106741
0.00572576	-0.00930606
0.00437958	-0.0119798
-0.0130094	-0.0100917
-0.0107646	0.00842892
0.0055971	-0.0121152
-0.00737908	0.00570477
-0.0089715	-0.0109268
0.00684919	-0.0124271
0.00532222	-0.0128758
-0.00690461	0.00660322
0.00518305	-0.0104205
0.00400765	-0.0121324
-0.00833371	-0.0112732
0.00542181	-0.0133026
-0.00758771	0.00622544
-0.0080831	0.0043702
-0.0060687	-0.0121683
0.00661642	-0.0134411
-0.00798553	-0.0131744
-0.00594436	-0.0122782
0.0028996	0.00497805
0.00419965	0.00475335
-0.00906523	-0.0115716
-0.00713764	0.00441126
-0.00711914	-0.0129893
0.00663377	-0.0153986
0.00763427	0.00502169
-0.00712747	-0.0167085
0.00675043	-0.0138482
0.00588739
0.0061371	-0.0149322
-0.00579955	-0.0120964
0.00633052	-0.0131726
-0.00486982	0.00387611
-0.00552582	0.00556175
-0.00660779	-0.0162339
-0.00688468	0.00576562
0.00639246	-0.0145408
0.00572473	-0.0116057
-0.00635941	-0.0116592
0.0061165	-0.0127737
-0.00243749	-0.0137117
-0.00603283	0.0064861
0.00634652	-0.0117363
0.005991	0.00684317
0.00557822	-0.0105026
-0.00353336	-0.0112356
0.0031833	-0.0128533
0.00622802	-0.0119607
0.00496614	-0.014448
-0.00555377	-0.00928248
-0.0051817	0.00846168
-0.00544828	-0.0125143
0.00466471	-0.0112173
0.00428997	-0.0103157
-0.00409301	-0.0110732
-0.00227604	-0.0110598
-0.00256965	-0.00989942
-0.00387664	-0.00813902
0.00572142	0.0105548
0.00468804	-0.00923457
-0.00425936	-0.00735415
0.00536062	-0.00856155
-0.00174752	-0.00749048
-0.000543613	-0.00838504
-0.00365515	-0.00794713
-0.00195547	-0.00669264
-0.00302137	-0.00586498
0.00637713	-0.00706809
0.00621783	-0.00848333
0.0055549	-0.00640856
0.00459917	-0.00613663
-0.00167077	-0.00606071
0.00540202	-0.00540395
-0.00129403	-0.00660664
-0.000965356	-0.00719253
0.00545399	-0.00584619
-0.00240199	0.0120647
-0.00132095	-0.0067528
-0.00211083	-0.0065891
-0.00265583	-0.00642461
0.00585013	0.0125076
0.00430211	-0.00633721
0.00538581	-0.00610006
-0.00140228	-0.00605635
0.000147679	-0.00706207
-0.00116557	-0.0064155
-0.000227769	-0.00648741
0.00615929	0.0125273
0.00651938	-0.00724815
0.00612475	-0.00713244
-0.000363075	-0.00809775
0.00423523	-0.00710333
-0.00219515	-0.00753926
-0.000265732	-0.00818285
0.00576138	-0.00868057
0.000679846	-0.0101952
0.00434589	-0.0074024
0.00543624	-0.00818956
0.00548492	-0.0102442
-0.00161371	-0.00832027
0.00420261	-0.00964248
0.000853789	-0.00921523
0.000990373	-0.0107314
0.00322085	-0.00956376
0.000588749	0.00853193
-0.00162647	-0.0113629
0.0061941	0.00849681
0.00633329	-0.0115224
0.00421717	-0.0125736
0.00660934	-0.0101344
0.00543388	-0.0120852
0.00613886	-0.0111772
0.00415562	-0.0139358
0.00215741	-0.0111162
0.0046887	-0.0139586
0.000434745	-0.0121591
0.00283572	0.00571775
0.00390578	-0.0139414
0.00661074	-0.0119407
0.0021522	-0.0113864
0.00488339	-0.0153912
0.00554038	-0.0124021
0.00211307	-0.0146805
0.00292385	-0.0130005
0.00701894	-0.014061
0.00185627	-0.0158138
0.00258267	-0.0159203
0.0050045	-0.0129708
0.0068002	-0.0146958
0.00100388
0.0028854	-0.0135194
0.00181823	-0.0147054
0.00498409	-0.0163463
0.00139076	-0.0149124
0.00157805	-0.0143274
0.00365149	-0.0131269
0.0021522	0.00445051
0.00106552	-0.0108333
0.00566603	-0.0133941
0.00293243	-0.0121674
0.00391558	-0.0127598
0.00456422	-0.0131595
0.0017978	-0.0137404
0.00327469	-0.0143405
0.00531681	-0.0106739
0.00293093	-0.0121593
0.00381891	-0.013012
0.00542275	-0.0128511
0.00318368	0.0058837
0.00296	0.00730048
0.00579223	-0.0124566
0.00467239	0.0079661
0.00268889	-0.0120268
0.00324324	-0.0110327
0.00618917	-0.0121837
0.00464983	0.00752583
0.00522651	0.00826741
0.00504626	-0.00925595
0.00231368	-0.00979584
0.00563097	-0.00990407
0.0041923	-0.0101288
0.00258553	0.00967346
0.00470796	0.00965636
0.00568195	-0.0105106
0.00388266	-0.00738211
0.00550272	0.0117676
0.00608538	-0.00725999
0.00609706	0.0114458
0.00500136	0.0121291
0.00566528	0.0107724
0.00478728	-0.00786608
0.00502677	-0.00864321
0.00589699	-0.00824336
0.00496805	-0.0065722
0.00395973	-0.00768612
0.00391208	-0.0087916
0.00509565	0.012472
0.00723273	-0.0089623
0.006045	-0.00731098
0.0032083	-0.0070225
0.00468217	-0.00783199
0.00547108	0.0120255
0.00337424	-0.00674786
0.00463639	-0.00517626
0.00494224	-0.00620042
0.00474401	-0.00660583
0.00559233	-0.00701614
0.00393001	-0.00878658
0.00463563	-0.00789742
0.00475114	-0.00860842
0.00593136	-0.00689351
0.00462564	-0.00662496
0.0051218	0.00998387
0.00534959	-0.00734302
0.00461867	-0.00857202
0.00548376	-0.00977296
0.00437108	-0.00691089
0.00385215	-0.00735326
0.00472541	-0.00958024
0.00577427	-0.00906981
0.00454534	-0.00860665
0.00471407	-0.00896359
0.00544502	-0.0106179
0.00551885	-0.0101383
0.00435022	-0.0121306
0.00572624	0.008339
0.00427383	0.00867181
0.00585491	-0.0117853
0.00660889	-0.0108289
0.00564945	-0.00896598
0.00574525	-0.0112016
0.00566315	-0.0125017
0.00504218	-0.01273
0.00546496	-0.0109098
0.00482729	-0.012927
0.00514641	-0.0111698
0.00439335	-0.0130622
0.00288556	-0.0125213
0.00434789	0.00690825
0.00528867	-0.0111819
0.00545942	-0.0159943
0.00498943	-0.0131871
0.00631335	-0.0156522
0.0047533	-0.013074
0.00460697	0.0050533
0.00467355	0.00471031
0.00582056	-0.013962
0.00643565	0.00608001
0.00438841	-0.0145536
0.00496094	-0.0148127
0.00517319
0.00442318	-0.0152627
0.00448288	-0.0153383
0.00641696	-0.013582
0.00411497	-0.012239
0.00480588	-0.0138428
0.0056506	-0.0141057
0.0046038	-0.0116001
0.0057608	-0.012068
0.00605704	-0.0123117
0.00509049	-0.0119465
0.00485667	-0.0123168
0.00574034	-0.0124336
0.00494189	-0.0144164
0.00523823	-0.00963413
0.00522373	-0.011878
0.00482338	-0.0122053
0.00518585	-0.0111709
0.0039972	-0.0117592
0.00500209	-0.0105381
0.00541459	-0.0108795
0.00597609	-0.0112346
0.00579719	-0.0110261
0.00420472	-0.00859909
0.00431336	-0.00937783
0.00380226	-0.0110958
0.0042558	-0.00995901
0.00453576	-0.00814333
0.00511611	-0.00759482
0.00516115	-0.00946644
0.00363123	-0.00738631
0.00401451	-0.00767405
0.00574311	0.0106401
0.00553258	-0.00841288
0.00499617	-0.00735296
0.0032135	-0.00649867
0.00487552	-0.00540107
0.00590132	-0.00739166
0.00586959	-0.0085872
0.00451304	-0.00662275
0.00552401	-0.00614995
0.00466668	-0.0079551
0.00535628	-0.00732788
0.00551711	-0.00689113
0.00668521	-0.00599868
0.00447784	-0.00651022
0.00432869	-0.00706814
0.00198453	0.0118524
0.0030387	-0.0063559
0.00500375	-0.006326
0.00535995	-0.00574115
0.00562074	-0.00570308
0.00316396	-0.00545255
0.00521913	0.01216
0.00411365	-0.00584349
0.00515854	0.0126902
0.00409212	-0.00670826
0.00376094	-0.0085482
0.00449307	-0.0067028
0.00463856	-0.0074202
0.00494051	-0.00733297
0.00258674	-0.00708653
0.00221978	-0.00807237
0.00372433	0.0124002
0.00281847	-0.00813213
0.00477155	-0.00865882
0.0034346	-0.00729382
0.00439129	0.0104197
0.00548381	-0.00912727
0.00582956	-0.00789109
0.00636759	-0.00776939
0.0051144	-0.0086491
0.00294567	0.00885695
0.00210263	-0.0104601
0.00516033	0.0073783
0.000824433	0.00869808
0.00397913	-0.0121667
0.00665678	-0.0102446
0.00449039	-0.0119885
0.00467592	-0.00904493
0.00244848	-0.0110866
0.00167272	-0.0105411
0.00507129	-0.0117581
0.00310948	-0.0100915
0.00202579	-0.0139647
0.00266813	-0.0115155
0.00502956	-0.0137539
0.00551406	0.00798448
0.00232594	-0.0128561
0.00491497	-0.0128815
0.00210982	-0.0138945
0.00218088	-0.0136891
0.00195242	-0.016482
0.00303551	0.00585249
0.0012452	-0.0128479
0.00620601	-0.0142752
0.00463136	0.00438814
0.00508536	-0.0143537
0.00124935	-0.0148017
0.00200126	-0.015799
0.000982389	0.00462464
0.00572009
0.00408851	-0.0165663
0.00644246	-0.0158113
0.000283507	-0.0147328
0.000867505	-0.0133007
0.00119793	-0.0131766
0.00264308	-0.0113873
0.00211202	0.00513084
0.0051223	0.00462619
0.00511152	-0.0142312
0.000177128	-0.0132217
0.00613095	-0.0123857
-0.00085766	0.00499363
0.000123926	0.00578005
0.00576689	-0.0137265
0.00150052	-0.0126144
0.000797648	-0.0125062
0.00418329	-0.0145597
-0.00117282	-0.0115095
0.000617003	-0.0116961
0.00473355	-0.0140592
0.000364245	-0.0126803
0.00477219	-0.0108252
0.00576232	0.00877713
-0.000365209	-0.0129089
0.00572234	-0.0114069
-1.16797e-05	-0.00887881
0.00100402	-0.0113551
0.000387238	0.00958712
0.00541817	-0.0103321
9.46901e-05	0.00913301
0.00467712	-0.00758564
-0.00194347	0.0102581
-0.00362659	0.0101393
-0.00094409	-0.0076169
0.0053709	-0.00742887
0.00586102	-0.00786207
-0.00181481	-0.00892182
-0.000968154	-0.00714598
0.00536446	-0.00796178
-0.00312583	-0.0102071
-0.00283725	-0.00674385
0.0053024	-0.00696108
0.00482609	-0.00676553
0.00427025	-0.00741645
0.0069937	-0.00764459
0.00524997	-0.00792552
0.00563211	-0.00741148
-0.00319473	0.0124566
-0.00340394	-0.00749974
0.00385518	-0.00604007
-0.00218329	0.0132724
0.0049557	-0.00686568
0.00387565	-0.00578251
0.00426586	-0.0066663
-0.00328545	-0.00702864
0.00654848	0.013058
-0.00320522	0.0123082
-0.00141977	-0.00698819
0.00324525	-0.00705842
0.00558768	-0.0059122
0.00653273	-0.00697764
0.00629067	-0.00604337
0.00666246	-0.00801057
0.00582929	-0.00851479
-0.00452152	-0.00719675
0.00574042	-0.00688593
0.00587844	-0.00907259
-0.00349924	-0.00754439
-0.00310996	-0.00945513
0.0067754	-0.00656893
0.00677821	-0.00950685
-0.00366769	-0.00965675
0.00676367	-0.0111324
0.00524052	-0.00926612
0.00573719	-0.0102635
-0.00393738	-0.0108093
0.00518417	-0.0110902
-0.0051084	-0.00907344
0.00619747	-0.0108378
0.00415943	-0.0105608
0.00542679	-0.0120025
0.00521593	-0.00944433
0.00583771	-0.0118168
0.00576686	0.00641143
0.0046624	0.00490557
0.00539353	-0.0129712
-0.00676635	-0.0123963
0.00722863	-0.0123321
0.00546089	-0.0154135
-0.00649085	-0.0149022
0.00604123	-0.0149991
-0.00662231	0.00569732
0.00516227	-0.0157097
-0.00863177	0.0044116
0.00529133	-0.0150601
-0.00857756	0.00351018
-0.00672989	0.00425031
-0.00752271	-0.017304
-0.00835339	-0.0132936
0.00562579	-0.0150458
0.00523629
-0.00715059	-0.0154988
0.00475491	-0.0155204
-0.00774518	-0.0143096
-0.00868986	-0.0151481
0.00591343	-0.0124122
0.00573737	-0.0135499
0.00606041	0.00460287
-0.00863509	-0.0134615
0.00595817	-0.0131371
-0.0100485	-0.0121118
-0.00887607	-0.0131279
-0.00862837	0.00563905
-0.0103598	-0.0144894
-0.0105429	-0.0119545
-0.00916552	-0.0126132
0.00659031	0.00597457
-0.0111304	0.00625457
-0.00931139	-0.0111836
0.00515233	-0.0119877
0.00413895	-0.0121391
0.00596604	-0.0107877
0.00608359	-0.0123349
-0.0119529	-0.0126393
0.00675451	-0.0102254
-0.0127874	-0.0104752
0.00439037	-0.00962094
0.00613565	-0.0108343
0.00639843	-0.00818694
0.00603638	-0.00866792
-0.0127774	-0.0095585
0.0067872	-0.00997937
-0.0120567	-0.00848266
0.00498822	-0.00767376
0.00375759	-0.00666501
0.00520183	-0.00917607
0.0054109	-0.00841319
-0.0146619	-0.00731091
0.00731024	-0.00724311
-0.0125644	0.0111256
-0.0125548	0.0111078
-0.00788576	-0.00714318
-0.0114428	-0.00680803
-0.00993792	-0.00662675
-0.010712	-0.00738777
0.00576246	-0.00862797
0.00621772	0.014049
-0.0145182	0.011322
0.00627156	-0.00699143
0.00564573	-0.00638636
-0.0144402	-0.00633005
-0.0105053	-0.00641773
-0.0128948	-0.00521222
-0.011595	-0.00616913
0.00440535	0.0112419
-0.0146686	-0.00763173
0.00766044	-0.0081735
-0.0154756	-0.00693349
-0.0118649	-0.00821357
0.00641448	-0.00696761
0.0058469	-0.00769015
0.0071027	-0.00679515
-0.0139249	0.0114689
-0.0144834	-0.00841382
-0.0148781	-0.00769053
-0.011362	-0.00871993
-0.011919	-0.00973772
0.00681108	-0.00742822
-0.0133222	-0.00851592
-0.0196365	-0.00921203
0.00833275	-0.0104443
0.00600566	0.00804557
0.00579611	0.00916508
-0.014793	-0.00915058
0.00804746	-0.0110071
0.00722176	-0.0105296
-0.0167738	-0.011377
0.00558405	-0.0096517
0.00763679	-0.0117067
0.00558104	-0.0111184
0.00522572	-0.0118713
0.00659189	-0.0110151
-0.0167956	-0.0140591
-0.0172664	-0.012083
-0.0144698	-0.0120817
-0.0149464	-0.0126545
0.00616246	0.00686726
0.0066033	-0.0108977
0.00667666	-0.0151166
-0.0132796	0.00429957
-0.0198857	0.00400386
-0.013489	-0.0131542
0.00680591	-0.0146099
-0.0159718	0.00364936
0.00581703	-0.0136478
0.00718562	-0.0120327
-0.0163962	-0.0150158
-0.0213165	-0.0164607
-0.0179514	-0.0103197
-0.0156828	0.00481609
0.00661703	-0.0152174
-0.0172394
-0.0179818	-0.0150318
0.006081	-0.0134422
-0.0162903	-0.0149102
-0.0189971	-0.0121769
0.00672142	-0.0128989
-0.0135399	-0.0123725
0.00570344	-0.0131079
-0.019629	-0.0123892
-0.0144521	-0.0121851
-0.019839	-0.0132958
0.004552	-0.0119619
0.00552821	-0.0134905
0.00637123	-0.0138988
-0.0173055	-0.0129491
0.00661794	-0.0137755
0.00664912	-0.0102934
-0.021155	0.00665463
-0.0218655	-0.013466
0.00675488	-0.0125893
-0.0162302	0.00757831
-0.0224139	-0.0114465
0.00618021	-0.0122144
0.00772933	-0.0101183
0.00724662	0.00828927
0.00588287	-0.0105191
0.00745842	-0.0104397
-0.0254238	-0.00816781
-0.0184603	-0.00931952
0.00498144	-0.00897231
-0.0201365	0.0107024
-0.0212634	-0.00793126
0.00574168	-0.00751038
-0.0219185	-0.00640911
-0.0220087	-0.00856149
-0.0242345	-0.0107489
-0.0196848	-0.00792823
0.00639929	0.0117647
-0.0218138	0.0110602
-0.0231527	-0.00856598
0.00564468	-0.00714403
0.0072919	-0.0069674
0.00635638	-0.00758008
0.00615755	0.0116788
0.00452596	-0.00686003
0.00605811	-0.00794391
0.0059766	-0.00773287
-0.0251381	-0.00628912
-0.0244263	-0.00753465
0.00702237	-0.00574915
0.0052681	-0.00649402
0.00451682	-0.00694446
-0.0219286	0.0128355
0.00708688	-0.00696374
-0.0261293	-0.00847127
-0.0269112	-0.00783626
0.00657355	-0.0073892
-0.021115	-0.00745176
-0.0255157	-0.00712593
0.00575732	0.0108788
-0.0203725	-0.00739508
0.00669261	-0.00814436
0.00663542	-0.00904296
0.00709519	-0.0076175
0.00506654	-0.00729498
0.0081692	-0.00889994
0.00589802	0.0113792
-0.0222054	-0.00742396
0.00662567	-0.00887142
-0.0270516	-0.00988644
0.006227	-0.0109004
0.00741595	0.00877805
0.00636844	-0.00809767
0.00571338	-0.0115893
0.00495842	-0.0106483
0.0050841	-0.0115409
-0.0217417	0.00878373
0.00758828	-0.0109756
-0.0287371	-0.00990625
0.00804621	-0.0129616
-0.0294286	-0.0106982
-0.0253596	-0.0138555
0.00698494	-0.0112604
-0.0248393	-0.0128596
0.00698484	-0.0117773
0.00803366	-0.0123349
0.00748387	-0.0127637
-0.0244278	-0.0156584
-0.0248338	-0.0126012
0.00538906	-0.0155671
-0.0286175	-0.0115654
-0.0252523	-0.0152102
0.00755479	-0.0139269
-0.0293323	0.0043126
-0.0264386	0.00540951
-0.0279041	-0.0163081
-0.0241451	-0.0145234
-0.0244907	0.00537665
0.00589667	0.00455633
-0.0243019	-0.0170475
0.00642597	0.00394237
0.00363512
0.00530357	-0.0155939
0.00630203	-0.0148178
0.00578578	-0.012695
-0.0277976	-0.011966
-0.0229394	-0.0136039
-0.0261112	-0.0127741
-0.0272542	-0.0149546
0.00468283	-0.0138861
-0.0236782	0.00420938
-0.0242849	-0.0117674
-0.0283067	-0.0131521
-0.0253908	0.00708325
0.00741228	-0.0115627
-0.0277088	-0.0154886
0.00559582	-0.0116497
-0.0244399	-0.0129294
-0.0286713	-0.0137345
0.00600549	-0.0134893
-0.0275095	0.00709872
-0.0251111	0.00885288
0.00667192	-0.0127684
0.0074196	-0.011284
-0.026099	-0.00998212
0.00671383	-0.011289
0.00813871	-0.0114188
0.00656257	-0.0111527
0.00584787	-0.00937247
0.0079891	-0.00913739
0.00731897	-0.00992541
0.00592282	-0.00864248
0.00633288	-0.00749587
0.00624976	-0.006963
0.00688847	0.010355
0.00501222	0.00978227
-0.0274391	-0.00714736
0.00641689	0.0116864
-0.0229608	-0.00987896
0.00693396	-0.0079576
-0.0262371	-0.00778047
0.00659505	-0.0058708
-0.0264745	-0.00686146
-0.0342302	-0.00629355
-0.0261988	0.0105165
-0.0285252	-0.0072144
0.00487357	-0.00735509
-0.0254453	-0.00721629
-0.029522	-0.00706516
-0.0292017	-0.00544081
0.0081791	-0.00654922
-0.0291077	-0.00608324
0.00642471	-0.00623026
-0.0286158	-0.00701782
0.00759959	-0.00712944
-0.0283741	-0.00773614
0.00624758	0.0118149
0.00359569	-0.00705058
0.00534146	-0.00795958
0.00910443	-0.0070654
0.00741845	-0.0056526
-0.0253567	-0.00742404
0.00656754	0.0111716
0.00849632	-0.00730846
-0.0248042	-0.00572876
-0.0306366	-0.00922641
-0.0325875	-0.00839285
-0.027922	-0.00849574
-0.0306807	0.0112823
-0.0291045	-0.00951395
-0.0332304	-0.00948258
-0.0327456	-0.00938471
0.00554468	-0.00854659
0.00742985	-0.0110424
0.00667601	-0.00920985
0.0077625	0.00733684
-0.033209	-0.00893298
-0.0283574	-0.0111933
0.00654097	-0.00983015
-0.0322036	-0.0111063
0.00539886	-0.00954866
[truncated: 98,001 more rows]

## Sheet: S6d
Response change (Exc)	Response change (Inh)
0.00378804
0.00365555	-0.0113809
-0.0383126	-0.00946919
0.00251328	-0.010995
0.00335534	-0.0107602
0.00380235	-0.00849133
0.00637418	-0.0104742
-0.0365413	-0.00988248
0.00264143	0.00870594
0.0028938	-0.00803385
-0.0366641	-0.00926155
-0.0373446	0.0070274
-0.0325215	-0.00934733
0.00387021	-0.0101171
0.00225183	-0.00921928
0.00280269	-0.0122082
0.00227666	0.00749229
-0.0381373	-0.0100616
-0.0355132	0.00746587
0.00356616	0.00909994
0.00333476	0.00796554
-0.0388137	-0.0114962
0.00191871	-0.00983601
0.00284558	0.00746114
0.00415719	-0.00934539
0.00421957	-0.00892202
0.00221618	-0.00811085
0.00409916	0.00823801
0.0039963	0.00822774
0.00365023	-0.0084935
0.00296806	0.00930498
0.00524879	-0.0087931
0.00240553	-0.00875546
-0.0378671	-0.00893077
0.000439336	-0.00920344
0.00429498	0.00940845
0.00224696	-0.00905196
0.00291333	-0.00873141
0.00279989	-0.00890716
0.00373276	-0.0102027
0.00346693	-0.00707872
-0.0330753	-0.00700065
-0.0378803	-0.00754151
0.00264038	-0.00802577
0.00479865	-0.00816922
0.000885653	-0.00932469
0.00177858	-0.00820142
0.00370183	-0.00845243
0.00241584	-0.00698833
0.0026668	-0.00887893
0.00291006	0.00957441
0.00271919	-0.00720653
-0.0343713	-0.0078789
-0.0351261	-0.00875175
0.00379084	-0.00829404
0.00394257	-0.00953604
0.00374288	-0.00681526
0.00413342	0.0102843
0.00373146	-0.0064832
0.00264769	-0.00776605
-0.0366662	-0.0074084
0.0016556	-0.00849558
0.00311306	-0.00879902
0.00240806	-0.00956159
-0.0339028	-0.00879933
-0.0364542	-0.00750341
0.00120988	-0.0100512
0.00443269	-0.00775012
-0.0358072	-0.00888656
-0.0355388	-0.0087445
0.00317623	-0.00917275
0.00282857	-0.0102064
-0.0370212	-0.00919765
0.00162155	-0.00919039
0.00314221	-0.00938113
0.00357886	-0.00846729
0.00379933	-0.00916989
-0.0344613	-0.0100294
0.00331399	-0.00988446
-0.0344295	-0.00857737
0.00386697	-0.00792882
-0.0342826	-0.0091403
0.0047035	-0.0105261
0.00401731	-0.00930424
0.00320336	-0.00981716
0.00438741	-0.00909142
0.00339298	-0.0104656
0.00263684	0.00772737
0.00194006	-0.00985778
0.000884639	0.00688097
0.00102879	-0.0113002
-0.0349113	-0.0122325
0.00230709	-0.00988975
0.00237344	-0.0107339
0.00127692	-0.00899196
-0.0348643	-0.00898016
0.00352221	-0.00979786
-0.0342602	0.00714347
0.00120097	-0.00904659
0.00345042	-0.0118199
-0.0326906	-0.0113528
-0.0336971
0.00233483	-0.00890944
0.00378177	0.0102379
0.00224423	-0.00993203
0.000509661	0.00842347
0.00152638	-0.010055
0.00415072	-0.0102146
-0.0331217	-0.0113747
0.00255583	-0.00822784
0.00320775	-0.00907543
0.00162326	-0.0102931
0.00240023	-0.00929892
-0.0322795	-0.00944952
0.00168442	-0.00806371
-0.0327038	-0.0100935
-0.0291376	-0.00991726
-0.0313067	-0.00880209
-0.0323817	-0.0101271
0.00295965	-0.00745639
0.00212356	-0.00919173
-0.0319801	-0.00894596
0.00472103	-0.00991573
0.00275448	-0.00815877
0.0019414	-0.00849368
0.00339368	-0.00829739
0.00466955	-0.00771395
0.00240054	0.0088509
-0.0300191	-0.00867862
0.00238147	-0.00790373
0.00285431	-0.00828744
0.00184552	-0.00833925
0.00307456	-0.00829572
-0.0314258	-0.00823284
-0.0312192	-0.00849564
0.00219628	0.00947744
0.00349147	-0.00848517
0.00306272	-0.00858698
0.00420413	-0.00810167
0.00195054	0.0101939
0.00224015	-0.00797392
0.00302851	-0.00796791
0.000915899	-0.00722648
0.000196442	-0.00751831
-0.0311338	-0.00756573
0.00275341	-0.00798185
0.00300958	0.0100576
0.00462384	-0.00745243
0.00141721	-0.00767868
-0.0284359	-0.00759764
0.0021902	-0.00784258
0.00310017	0.00990325
0.00279659	0.00943047
0.00228299	-0.00852293
0.00258522	-0.0089678
-0.0284068	-0.00850776
0.00189559	-0.00614911
0.00307954	-0.00768257
-0.0297848	0.0102987
0.00173422	-0.0076025
-0.0286281	-0.00737128
0.00372952	-0.00820044
0.00337081	-0.00876831
0.000573166	0.0089862
-0.0268915	-0.00814465
0.00297947	-0.00995088
0.00121652	0.0090549
-0.0289805	0.00957521
-0.027767	-0.00862224
0.00174643	-0.00923692
0.00212705	-0.00776637
0.00380737	-0.00871721
0.00503187	-0.00967734
0.00261003	-0.00841025
-0.0270538	-0.00882099
0.00195539	-0.0101944
-0.0245682	-0.00787447
-0.000545997	-0.0101257
-0.0259176	-0.00964073
-0.0278282	-0.00809642
-0.025192	-0.00787108
0.00304813	-0.00946766
0.00446984	-0.00822526
0.00324804	-0.00925435
-0.0246662	-0.00973789
0.00420837	-0.00912908
0.00178092	-0.00925642
0.00424554	-0.0104567
0.00172873	-0.00846717
0.00221338	-0.0103986
0.00173485	-0.0101057
0.0043682	-0.0106744
-0.0248174	-0.00998386
-0.0240863	-0.0100087
0.00251113	-0.00830011
-0.0243771	0.00837734
0.0027875	-0.00841823
0.00182484	-0.00929749
0.00366742	-0.00982869
0.00168577	-0.0113481
0.00262304	-0.0124038
0.00111703	-0.0109
0.00207196
-0.0232889	-0.0105184
0.00175466	-0.0113337
-0.0251187	-0.00933838
0.00159066	-0.00985369
0.000751171	-0.0112722
0.00338827	0.00663213
0.00239443	-0.0101372
0.00229718	-0.0102832
0.00151524	0.00575755
0.0021774	-0.0115357
0.00183363	-0.00977956
0.00523544	-0.00954129
0.00275392	-0.00976683
0.00290881	-0.010937
-0.0219494	0.00745859
0.000832211	0.00848754
-0.0211618	-0.00901265
0.0032822	-0.0105119
0.00127266	-0.0105464
0.0032542	-0.00985735
0.00102218	-0.00858591
-0.0212793	-0.00848921
-0.018843	-0.00810074
0.00232097	-0.00838535
0.00191571	-0.00988031
0.00335757	0.00811774
0.00464294	-0.0086878
0.00236717	-0.00866631
-0.0213362	-0.00932825
0.00231158	-0.00858897
0.00193848	-0.00842313
0.00353859	-0.00998448
0.000571885	-0.00867869
0.0017516	-0.00979973
-0.0195694	-0.00855687
-0.0209263	-0.00728299
-0.0196789	-0.00979874
0.00125532	-0.00755065
0.002587	0.00877289
0.00444759	0.00920027
-0.0169222	-0.00796806
0.00256562	-0.00958669
0.00301031	-0.00919125
0.00286332	0.0094325
0.000432965	-0.00783045
-0.0186234	-0.00834251
0.00221281	-0.00672527
0.00435267	-0.00878444
0.00213202	-0.00889696
0.00258425	-0.00841535
0.00363442	0.00885671
0.00198434	-0.0092592
0.000968966	0.00942707
0.000984453	-0.00748727
0.000308845	-0.0079845
0.00150465	-0.00708933
0.00240085	-0.00797639
0.00222876	-0.00689494
0.00254032	0.00825404
-0.016004	-0.00724439
0.00248246	-0.00927609
0.00265786	-0.00813476
0.000587352	0.00802863
-0.0156674	-0.0113173
0.00148803	-0.00918727
0.00434421	-0.00954508
0.00388935	0.00892026
0.00144254	0.0090923
0.00319057	-0.00973028
0.00224956	-0.00929585
-0.0131862	-0.00903284
0.00243997	-0.0105129
0.000619405	0.00714109
0.00216669	-0.00831373
0.000462431	-0.00992006
0.001393	0.00744007
0.000949002	-0.00909157
-0.0136022	-0.00963881
0.00231972	-0.00831467
0.0021302	0.0071918
0.00172916	-0.0107311
0.0020542	0.00628834
0.00381244	-0.00803649
0.0029148	-0.0110799
0.00310929	-0.0126144
0.00277283	-0.00953757
0.00215004	-0.0108618
0.00112838	0.00633331
0.00386086	-0.0105348
0.00382278	0.00623574
-0.0131475	-0.0118699
0.00259405	-0.00845774
-0.0112673	-0.00855964
0.000417567	-0.0100491
0.00118504	0.00641104
-0.0124884	-0.00974412
-0.00944733	-0.0112443
0.00169861	0.00562283
0.00351658	-0.0101137
0.000150761	-0.00893389
0.00291556
0.00200036	-0.0127441
0.0022465	0.00938067
-0.011957	-0.00992209
0.00426838	-0.0121051
0.00203628	-0.0105041
-0.0099198	-0.00839862
-0.011145	-0.00896623
0.00258941	-0.0114811
0.0028676	-0.010276
0.00409721	-0.00863745
0.00342109	-0.00863662
0.00309101	-0.0113116
0.00281124	-0.0107937
-0.00925593	0.00836285
0.00181229	-0.00952184
-0.00891507	-0.00788333
-0.00788245	-0.00969867
0.00139153	-0.00952272
0.00250183	-0.0094879
0.00114136	-0.00910504
0.002901	-0.0102529
-0.00839267	-0.00838859
0.000897742	-0.00825104
0.00242103	0.00897288
-0.00915438	-0.0097782
0.00114546	-0.00831894
-0.00790595	-0.00877534
7.84953e-05	-0.00939085
0.00359614	-0.00864641
-0.00798649	-0.00931572
0.00288621	-0.0099024
-0.00607289	-0.00811488
0.00356204	-0.0100529
0.00207135	-0.00947823
0.00283201	-0.0081606
0.000884679	0.00907914
0.00318091	-0.00847257
0.00312174	-0.00785383
-0.00619964	-0.00862663
0.00230119	-0.00877274
0.00309935	-0.00791583
0.00307735	-0.00985196
0.00235057	-0.00932729
0.00239135	0.00995845
0.00255901	-0.0077306
-0.00426975	-0.0085516
0.00356048	0.00998805
0.00218062	-0.00844301
-0.0057031	-0.00830014
0.00231123	-0.00858856
0.00400259	-0.00933374
0.00382259	0.0100654
0.00399907	0.00931241
0.00345533	-0.00839434
0.00242285	-0.00665221
0.00135497	-0.00720687
-0.00559999	-0.00722997
0.0025923	0.00947854
0.00242307	-0.00807786
0.00133782	-0.00971046
0.00263892	-0.00784945
0.00438597	-0.00734867
0.00204235	-0.0110062
0.00426213	-0.00746556
0.0030251	-0.00919968
0.00336957	-0.00919689
0.00268053	-0.00917268
-0.00384497	0.00813425
0.0016295	-0.0101122
0.00373963	-0.00941815
0.00306663	-0.00936492
-0.00285105	-0.010779
0.00314272	-0.00857906
0.00262181	-0.00919492
-0.00358689	-0.00913127
-0.00300589	-0.00995945
0.00273791	-0.00978766
0.00117075	-0.00979027
0.00248566	0.00798524
0.00289305	-0.0104426
0.00297339	0.00784085
0.00439952	-0.00940352
0.00149666	-0.0106475
-0.00276051	-0.010698
-0.00116885	0.00767497
0.00215293	-0.00970672
0.00215047	-0.0109635
0.001886	0.00788352
0.00188733	-0.0103884
-0.000524211	-0.00956491
0.00282543	0.00765045
0.00112696	-0.00687784
-0.00135343	0.0070173
0.00304832	-0.0100394
0.00300505	-0.0101903
0.00398705	-0.011687
0.00219653	-0.0127922
0.00239591	-0.0110864
0.00360956	-0.00942875
0.0047716	-0.0102181
-0.000869874
0.000309112	-0.00925547
0.0034464	0.00852145
0.00241559	-0.00933535
0.00369205	-0.0124033
0.00222815	-0.010391
0.00179622	-0.0112021
0.00395213	-0.0114014
0.000951293	-0.0106732
0.0031369	-0.0100102
0.00216385	-0.00880487
-0.000443003	0.00738401
0.00298687	-0.0110791
0.00275797	-0.00997578
0.00092143	-0.0102102
0.00169517	0.00840526
0.0039276	0.00862128
0.00221645	-0.010852
0.00335596	-0.00816474
0.000719677	-0.00896285
0.00183702	0.00898525
0.00303782	-0.00852011
0.00188424	-0.00875681
0.00169349	-0.00916294
0.00345888	-0.00932698
0.00215008	-0.00806124
0.00192313	-0.0078618
0.00216589	-0.00811512
0.00171125	-0.00778851
0.00273949	-0.00817567
0.00307459	-0.00888869
0.00127701	0.00998537
0.00204763	-0.00870446
0.00313859	-0.00778301
0.00111289	-0.00851361
1.47454e-05	-0.00868909
0.0017777	-0.00793333
0.00212512	-0.00793568
0.00380594	-0.00773397
0.00353273	-0.00833676
0.00351663	-0.00810238
0.0035286	-0.00910537
0.00154327	-0.00844794
0.00150456	-0.00785303
0.001999	-0.00754026
0.00343266	-0.00790264
0.00217166	-0.00882038
0.00210404	-0.00789881
0.00299942	-0.00837161
0.0035067	0.0100443
0.00241402	-0.00864872
0.00276731	-0.00781256
0.00334855	-0.00667493
0.0010598	-0.00831483
0.00279676	-0.00661858
0.0045781	-0.00791579
0.00207434	-0.00673779
0.00311404	-0.00902382
0.00166106	-0.00643337
0.00166663	-0.00875022
0.00290194	-0.00763221
0.00300628	0.00948633
0.00462596	0.00910025
0.00313414	-0.00770811
0.00163326	-0.00866368
0.00197054	-0.00849657
0.0024086	-0.00887
0.00193999	0.00863791
0.0040137	-0.00747522
0.00352539	-0.00935526
0.00414519	-0.00933916
0.00331824	-0.00783422
0.00348728	-0.00817175
0.00134263	-0.00995344
0.00268811	-0.010203
0.00344575	-0.00835684
0.00380571	-0.00841275
0.00286813	-0.00895195
0.00483615	-0.00916173
0.00331906	0.00776252
0.00213862	-0.00928605
0.00331185	-0.00775638
0.00216801	0.00816097
0.00455757	-0.010514
0.00250278	-0.0083289
0.0038163	0.00701437
0.00350092	-0.0107737
0.00309178	-0.0116937
0.00179165	0.0089161
0.00289234	-0.0103231
0.00306745	-0.00827863
0.00231375	-0.00803031
0.00255782	-0.00963489
0.00334377	-0.0102729
0.00365923	-0.00923633
0.00356364	-0.0109261
0.00238967	-0.013407
0.00405534	-0.0113836
0.00334349	0.00750176
0.00194295	-0.0109652
0.00261144	-0.0110941
0.0034323
0.00283893	-0.0102876
0.00464947	-0.00863738
0.00231655	-0.0120288
0.00244767	-0.00928908
0.00355558	0.00750966
0.00216654	-0.0106735
0.0043135	-0.0103187
0.00440365	0.00793017
0.00225271	-0.0084829
0.00322008	-0.0110326
0.00285796	-0.0107037
0.0037417	-0.00783545
0.00472667	-0.0101343
0.0023622	-0.00992616
0.00272909	-0.00947879
0.00180213	0.00783112
0.00343525	0.00733364
0.00416214	0.00791942
0.00307221	0.00671951
0.00183449	-0.00782031
0.00250398	0.00828324
0.00235007	-0.00975604
0.00292211	-0.00866354
0.00202964	-0.0102941
0.00196633	-0.00867144
0.00310053	-0.00884989
0.00478981	-0.00834088
0.00506037	-0.00889489
0.00417462	-0.0101612
0.00229666	-0.0093776
0.00288232	-0.00918107
0.00219767	-0.00848614
0.00335634	-0.00762696
0.00263818	-0.00973302
0.00254206	-0.00730264
0.00301858	-0.00697998
0.00426622	-0.00737997
0.00328889	-0.0071859
0.00289815	-0.00803116
0.00254687	-0.00969433
0.00259454	-0.00831126
0.00391596	-0.00785193
0.00194311	-0.00708296
0.00291778	-0.00861575
0.00221782	-0.00843451
0.0036826	-0.00778614
0.00216319	-0.00942146
0.00181953	-0.00836925
0.00161999	-0.0093776
0.00117765	-0.00854381
0.00339478	-0.00678445
0.00285027	-0.0082447
0.00415639	0.00859369
0.00238656	-0.00783308
0.00285684	-0.00688715
0.00375433	0.00902033
0.00543622	-0.00757392
0.00284236	0.00895625
0.00416185	0.00906705
0.00104596	-0.00798258
0.00451471	-0.00945403
0.00455868	0.00839802
0.00294587	-0.00841974
0.00241605	-0.0100273
0.00332501	-0.00895742
0.004507	-0.00929226
0.00338108	-0.0087919
0.00239402	-0.00874048
0.00143441	-0.0094146
0.00363505	-0.00857444
0.00551891	-0.00733227
0.00239875	0.00823328
0.00334921	-0.00792676
0.00175903	-0.00889572
0.00242689	-0.00844698
0.00293887	-0.0094253
1.50793e-05	-0.00850055
0.00287686	-0.00877652
0.00392711	-0.0099777
0.00169057	-0.00787893
0.00318508	-0.00941541
0.00426196	0.00765554
0.0040432	-0.00920303
0.00107103	0.00695641
0.00254593	-0.00896442
0.00260982	0.00669445
0.00434598	-0.011539
0.00113063	-0.00947967
0.00053437	-0.00867917
0.00467737	-0.00777092
-0.000368569	-0.0101787
0.00257001	-0.0111047
0.00351406	-0.00984365
0.00355381	-0.0105941
0.00255268	-0.0126556
-0.000145856	-0.0104765
0.00404408	-0.00847024
0.00351202	-0.00998569
0.0048551	-0.011429
0.00307878	-0.00848198
-0.000356592
0.00355508	-0.0091962
0.00410645	-0.0110694
-0.00218397	-0.00840343
0.00415296	-0.00986726
0.00278468	0.00621121
0.0016268	-0.00935178
0.00240252	0.00657595
-0.00217319	-0.00945164
0.0036292	-0.0104283
0.00425756	-0.0106902
-0.00171328	-0.01014
0.00466106	-0.00985439
0.00387188	0.00835194
0.00573361	-0.0100791
0.00464749	-0.0102637
0.00376099	0.00874423
0.00415981	-0.0087364
0.00391109	0.00818846
0.00495695	-0.00889259
0.00482797	0.00883886
0.00187894	0.00851392
0.00501287	-0.00978513
0.00144771	0.0095666
0.00423086	-0.00891911
-0.00335262	0.00793943
-0.0022365	-0.00881934
0.00351395	-0.00860772
-0.00395679	-0.00917066
0.00407529	-0.00871913
0.00301422	-0.00855654
-0.00331318	0.00889031
-0.00343018	-0.00846145
0.00495701	-0.00944286
0.00463719	-0.00786972
0.00424557	-0.00754277
0.00299088	-0.00759139
0.00386268	-0.00846615
0.00415	0.0087567
0.0043938	-0.0106805
0.00361393	-0.00942977
0.00473346	-0.00689438
0.00322689	0.00845006
-0.00536802	-0.00907084
-0.0059639	-0.0079723
-0.00393828	-0.00645972
-0.005076	-0.009273
0.00400491	0.00893893
0.0021633	-0.00913182
-0.00523053	-0.00854475
0.00290257	-0.00711519
-0.00752498	-0.00817702
0.0048306	-0.00717333
0.00377302	-0.00751791
0.00403387	-0.00652256
0.00289121	0.00905889
-0.00683553	-0.00720756
0.0037591	-0.00899905
0.00430531	-0.00672756
0.00183709	-0.00850268
-0.00614471	-0.0097793
0.00271392	-0.00739649
0.00356755	-0.00906095
0.00390786	-0.00849655
-0.00557654	0.00812848
0.00416137	0.00871488
0.00301762	-0.00893391
0.00522916	-0.00905794
0.00326636	-0.00868113
0.00405573	-0.00784109
-0.0072893	-0.00747532
0.00407966	-0.0092748
0.00560686	-0.00887274
0.00379893	-0.00733157
-0.00891104	-0.00818987
0.00270143	-0.0079902
0.00416266	-0.00913968
0.00307921	-0.00945497
0.00299965	-0.0101165
0.00295158	-0.00840072
0.0032946	-0.0104633
0.00509836	-0.00941654
0.00378774	-0.00911548
0.00412278	-0.00989329
0.00386501	-0.0100808
0.00399676	-0.0108801
0.00306122	-0.0111069
-0.0117888	-0.0111998
0.0041125	-0.00904872
0.00408345	-0.00754875
0.00466753	-0.00836667
0.003783	-0.00979748
0.00198083	-0.0101741
-0.00883517	-0.0107709
-0.0117214	-0.012481
0.00419296	-0.0105563
0.00475498	-0.00848973
-0.0101096	-0.010413
0.00379589	-0.0103473
0.00301896	-0.0102896
0.00301653	-0.00894782
-0.0122061
-0.0121904	-0.0125275
0.00363113	-0.00849662
0.00307797	-0.0104529
0.00379481	-0.0121282
-0.0119976	-0.00928468
0.00434558	-0.0101536
-0.0130546	-0.00757702
0.00390818	-0.0108365
0.0012429	-0.00960301
-0.0129963	-0.00918098
0.00288216	-0.0103956
-0.0123232	-0.00870405
0.00282483	-0.00886715
0.00368688	0.00773846
0.00477216	-0.00939464
0.00433045	-0.00981129
-0.0119124	-0.0105097
0.003835	-0.00761725
-0.0132564	-0.00899933
0.00566384	-0.00958246
0.00311792	-0.00975386
-0.0132418	0.00968032
0.00362854	-0.00796162
0.00360925	-0.00862883
0.00146006	-0.0090431
0.00404796	-0.00828291
-0.0145621	-0.0084668
0.00284831	0.00907728
0.00471102	-0.00995552
0.0058836	0.010428
0.00433676	-0.008366
0.00533202	-0.00874382
0.00515515	-0.00635999
-0.0132818	0.00842343
0.0020687	-0.00740146
0.00271098	-0.00751594
-0.0160594	-0.00875257
0.00399403	-0.0096465
0.00514768	-0.00915316
0.00344664	-0.00743415
0.00227887	-0.00688367
0.00393907	-0.00858974
0.00420629	-0.00862814
-0.0175118	-0.00790939
0.003516	0.010842
-0.0163912	-0.00779851
0.00284328	-0.00742481
0.00305757	-0.00866674
0.00366514	-0.00658906
-0.0170998	-0.00917371
0.00256379	-0.00642627
-0.0172314	0.0095067
0.00323665	-0.00653828
0.00220228	-0.00797273
0.00214095	-0.00676901
0.00470451	-0.00790951
-0.0179899	-0.00772549
-0.0181533	-0.00787906
0.00309489	0.00884711
0.00420559	-0.00683783
0.00239297	-0.00781444
0.00383423	-0.00899029
0.00375118	-0.00934865
0.00471483	0.0090448
0.00412873	-0.00864752
0.0034635	-0.00852877
0.00252281	-0.00771286
-0.0215037	0.00846091
0.00256267	-0.00708602
0.00233239	-0.0093231
0.00449382	-0.00743645
0.00446713	-0.00777211
0.00254035	-0.008121
0.00533567	-0.00792599
0.00304879	-0.00757524
0.00396676	-0.00924494
0.00339738	-0.00952989
0.00394917	-0.00870696
0.00141366	-0.00858843
0.00421833	0.0078691
-0.021487	-0.00848621
0.00379132	-0.00926146
-0.0200235	-0.00946152
0.00507915	-0.0101648
0.0050058	-0.0092078
0.00592839	-0.0111826
0.00168927	0.0071017
0.00454739	-0.00773894
0.00376012	-0.00927237
0.0015488	-0.0104743
0.00445979	-0.00954839
0.00210695	0.00819477
-0.0222521	0.00676897
0.00418419	-0.0120876
0.00300797	-0.0101327
0.00200446	-0.0113166
0.00291192	-0.0121741
0.00290711	-0.0116937
0.00346314	-0.0113687
0.00258131	-0.0115569
-0.0228154
-0.0238008	0.00830409
0.00373487	0.00742382
0.00347348	-0.0123218
0.00429662	-0.0110069
0.00203305	-0.0111247
0.0013042	-0.00990265
0.00245892	-0.0117584
0.00130121	-0.0113116
0.00586238	-0.010571
0.005883	0.00838313
0.00378375	-0.00966831
0.00504219	-0.0109217
0.00353374	-0.011681
0.00315314	-0.0116828
-0.0263979	-0.009596
0.00305651	0.00758029
0.00401784	-0.009696
0.00251182	-0.00977697
0.00307948	-0.0110555
0.00440015	-0.0105993
0.00404879	-0.0112249
0.00357133	-0.0103775
0.00373638	-0.0110454
0.00320686	-0.00929901
0.00285537	-0.00981987
0.00345707	-0.0108087
0.00347214	-0.00927009
0.00325738	0.00855892
0.00213949	-0.00968918
0.0040517	-0.0103074
-0.0277412	-0.0105408
0.00355006	0.00947104
0.00296634	0.00813793
-0.0275609	0.00839974
0.00282094	-0.00834315
0.00374471	-0.0105407
0.00393817	-0.0108398
0.00487141	0.0091999
0.00544054	-0.00888777
0.00516525	0.00859283
0.00423144	-0.00880426
0.00414036	-0.0087957
0.00134436	-0.00832356
0.00620551	0.00872842
0.00265565	-0.00906484
-0.0246324	-0.00990467
0.00303046	-0.00885911
-0.0297592	0.00858255
0.00204063	-0.00927822
-0.0287053	-0.0073988
0.00452558	-0.00818235
0.00376884	-0.00789932
0.00335422	0.00810608
0.00458225	-0.0079832
-0.0305525	0.00807985
-0.0303008	-0.00931899
0.00181036	-0.00967087
-0.0306782	-0.0100827
0.00222927	-0.00810726
-0.0308579	0.00858038
-0.0304519	0.00749141
0.00523614	-0.00932834
0.00545272	0.0091496
0.00495262	-0.00887716
0.00449437	-0.0101655
-0.0302448	-0.0100877
0.00315062	0.00842625
-0.030499	-0.00790109
0.00409266	-0.0108636
0.00406312	-0.00964282
0.00428938	-0.00856362
0.00483463	0.0086962
-0.031573	-0.00866718
-0.0322323	-0.0092249
0.00459793	-0.0109654
0.00473924	-0.0109947
0.00366731	-0.0104954
0.00393163	-0.00951884
0.00405027	-0.010713
0.00293785	-0.00961911
0.00326429	-0.0100166
0.00176459	0.00810731
-0.0323275	-0.0126027
0.00416925	-0.0120239
0.00384194	0.00728274
0.00641944	-0.0107827
0.00330049	-0.00879478
0.00361508	-0.0113171
-0.0325555	-0.01154
0.00257551	-0.0101735
-0.0333693	-0.0122073
-0.0334071	-0.0126274
0.00203529	-0.00954048
0.00195684	-0.00774068
-0.0355096	-0.0111499
0.00305366	-0.00942771
0.00329692	-0.00849233
0.00323665	-0.00974695
0.00328862	-0.00955836
-0.0331277	-0.0122851
0.00423953
0.00232994	-0.00967511
0.00186665	-0.0116318
0.00363009	0.00770446
0.0051235	-0.00949643
-0.0349785	-0.00829224
0.0041692	0.00800664
-0.0333711	-0.01103
0.00408969	-0.00860421
-0.0341698	-0.00885929
0.00259595	-0.00951989
0.00163969	-0.00925423
0.00207773	-0.0101997
-0.0336661	-0.00833523
0.00296202	-0.00849464
0.00407273	0.00780128
0.00382839	-0.00740524
0.00302967	-0.00854877
0.00273313	-0.0100964
0.00275049	0.00741297
-0.0346961	-0.00887494
0.00424313	-0.00865413
0.00375044	-0.0086259
0.00338205	-0.00768604
-0.0340897	-0.00836423
0.00311706	-0.00946966
0.00301044	-0.00887983
0.00214231	-0.0070361
0.00459812	0.00892299
0.00403025	-0.00741936
0.00286312	-0.00788296
0.00344524	-0.00719795
-0.036043	-0.00717137
-0.0350109	-0.00730063
-0.0349265	-0.00784425
-0.0361613	-0.0089344
0.00333272	-0.00877778
0.0023967	-0.0090396
0.00375168	-0.00658503
0.00331206	-0.00740278
0.00438869	0.0107332
0.00268219	-0.00780157
0.00404439	0.0106804
0.00330306	-0.00889687
0.00348504	-0.00713972
-0.0351633	-0.00846537
0.00382736	-0.00787123
0.00383406	-0.00672562
-0.0355183	-0.00758587
-0.0342373	-0.00640207
0.00255682	-0.00666347
0.00284742	-0.00644455
0.00303327	-0.00848693
-0.0382412	-0.00676023
0.0016463	-0.00758384
0.00275664	-0.00727835
0.00432304	-0.00785448
0.00305081	-0.00852414
-0.0364784	0.0113267
0.00386415	-0.00792277
0.00333564	-0.00781274
0.00228027	-0.00800035
0.00354445	-0.00719439
0.00147274	-0.0074927
0.00367957	-0.00773623
0.0028694	-0.00890457
0.0034103	-0.00781648
0.00405114	-0.006697
0.00356789	-0.00903
0.00359622	-0.0083681
-0.0368422	-0.0072524
0.00232664	-0.00718591
0.00520925	0.00948264
0.00335763	-0.00820655
0.00402459	-0.00885225
0.00437352	-0.00845912
-0.0367013	-0.00871275
0.00373068	0.00737664
-0.0353211	-0.010025
0.00353312	-0.00861332
0.00371584	-0.00974626
-0.0352518	-0.00924611
0.00388982	-0.0111146
0.00397737	-0.0105026
0.00221856	0.00789992
-0.0388806	-0.00910076
-0.0342941	-0.00784443
0.000396768	-0.00916883
0.00342378	-0.00852459
0.00538388	0.00835602
0.00322926	-0.010262
0.0011495	-0.0120844
0.0039456	-0.0100813
0.00227127	-0.00900439
0.00405578	-0.0114288
-0.0364905	0.00722258
-0.035197	-0.0102193
-0.0334352	-0.00967223
0.00522079	-0.0088279
0.00440112	-0.0122354
-0.0362686	-0.0088555
0.00519773
0.00381406	-0.0130005
0.00482848	0.00661364
-0.0367938	-0.0101339
0.00247645	-0.0096353
0.00180809	-0.0102381
0.00522825	-0.0120091
0.00314543	-0.00981944
0.00428609	-0.0098902
0.00228569	-0.00914638
0.00171992	-0.00898512
0.00261732	-0.0113886
-0.0359131	-0.0103271
0.00243263	0.00784578
0.00546363	-0.00907707
0.00322016	-0.00835253
-0.0354246	-0.00901583
0.00411096	-0.00929955
0.0034286	-0.00965398
0.00252163	-0.00826129
0.00211387	-0.00944621
0.00405055	-0.00892247
0.00321084	0.0083091
0.00532187	-0.00908809
0.00347155	-0.00958577
0.00419786	-0.00993089
0.00306215	-0.00876537
0.00388029	-0.00951439
0.00380374	-0.00766045
-0.0360274	-0.00952493
-0.0358742	-0.00860058
0.00505071	-0.00803127
0.00499855	-0.00824775
0.0029422	0.00938435
0.00546625	-0.007322
0.00439246	-0.00990301
0.00346247	0.0082643
0.00448214	-0.0079958
0.00183525	-0.00716471
0.00461981	-0.00812186
0.00277265	-0.00825182
0.00306372	-0.0090697
-0.0346479	-0.00910394
0.00502157	0.00936999
-0.0346743	-0.00831686
0.0047914	-0.00837903
0.00246461	-0.00759327
-0.0359867	-0.00812873
-0.0345376	-0.00746155
-0.0361909	-0.00653877
-0.0367287	-0.00674736
0.00158934	-0.0100403
0.00346245	-0.00655665
0.00458541	-0.00882
0.00399511	-0.0068761
0.00394456	0.00945055
0.00474403	-0.0088351
0.00443262	-0.00735552
0.00254404	-0.00891801
0.00346854	-0.00858318
0.00407826	-0.00792607
0.00360159	-0.00758193
0.00346299	0.00925568
0.00382197	-0.0082724
0.0026406	0.00942099
0.00407667	0.00815339
-0.0343411	0.00844016
0.0047346	-0.00997403
0.0035521	-0.00826009
0.00376342	-0.0080963
-0.0336915	0.00879577
0.00530495	-0.00784678
0.00352623	-0.0084532
0.00466816	0.00908981
0.0041853	-0.00955789
0.0051397	-0.00727373
0.00447102	-0.00917854
-0.0344975	0.00867865
0.00257808	-0.00846529
0.00263649	-0.00916232
0.00330086	-0.00900934
0.00429713	-0.0108882
-0.0339622	-0.00907678
0.00321352	0.00759578
0.00377334	-0.00920908
-0.0325793	-0.00839476
-0.0343991	-0.00973294
0.00365814	-0.0098334
0.00319888	-0.00839219
-0.032758	0.00695631
0.00389871	-0.0136173
-0.0324016	-0.0101417
0.0038083	-0.00965935
0.00424827	0.00736678
0.00153696	-0.0114899
0.00427033	-0.0099148
0.00421261	-0.0098357
0.00310119	-0.0103316
0.00368978	-0.0108037
0.00332865	-0.00916496
0.00194156	-0.00991687
0.0032729
0.00306351	-0.0116144
-0.0310044	-0.0112099
0.00278421	-0.008833
0.00471854	-0.0116951
0.00594974	-0.0104964
0.00457972	-0.00945438
0.00292547	-0.00978801
0.00378094	-0.00897049
0.00308188	-0.0110953
0.00373866	-0.0103313
0.00620671	0.00718497
-0.0307428	-0.0094557
0.00367558	-0.00858324
-0.0326059	-0.00820898
0.00394519	-0.0086068
0.0042284	0.00936291
0.00300155	-0.0101918
-0.0311763	-0.0089878
0.0023609	-0.00925622
0.00359097	-0.00896953
0.0036926	-0.010165
0.00295638	-0.00839517
0.00297236	-0.00978096
-0.0305621	-0.00835283
0.00452814	-0.0098176
-0.0303565	-0.00860211
0.00454408	-0.00860739
0.00392313	-0.00984282
0.00267853	-0.0074675
-0.030345	-0.00805131
-0.0305237	-0.00732121
0.00180677	-0.00795749
0.00388104	-0.00812421
0.00375267	-0.0098909
0.0026098	0.00958676
-0.0271853	-0.00670195
0.00356874	-0.00664143
0.00532172	-0.00862879
0.00404068	-0.00751344
0.00256997	-0.00805344
0.004472	-0.00897553
0.00244886	-0.00754905
-0.0289815	-0.00888239
0.00448422	-0.00760497
0.00236732	-0.00594858
0.00302071	0.0116526
0.00475967	-0.00713825
0.00436454	-0.00732362
0.00454347	-0.00673877
0.00547159	-0.007432
0.00336311	-0.0077223
-0.0280401	-0.00898673
-0.0267186	-0.00743149
0.00285304	-0.00738625
0.00224974	0.00961513
0.00321833	-0.00679389
0.0028943	-0.00759269
0.00407457	0.0100362
0.00457109	0.0106219
-0.0262228	-0.0085652
0.0052247	-0.00805308
-0.0267296	-0.00784633
0.00152887	-0.00842733
0.00305011	0.00872931
-0.025745	-0.00696328
0.00298412	-0.00913672
-0.0260589	-0.00784618
0.00211925	-0.00702887
0.00385289	-0.00735195
0.00324792	-0.00701586
-0.0255184	-0.0078537
0.0042123	-0.00813126
-0.0259466	-0.00891666
0.00399656	-0.00844014
0.00163875	-0.00879651
-0.0242576	-0.0105485
0.0018685	-0.00771169
-0.023505	-0.0100055
0.00231185	-0.00896297
0.00367962	0.0102006
0.00372724	-0.0104366
-0.0249258	-0.00978336
-0.0247317	0.00853619
0.00445828	-0.00707121
0.00249456	0.00848763
0.00292919	-0.0104038
0.003404	-0.00878593
0.00486132	-0.010875
-0.0239384	-0.0130493
0.00170758	0.00782354
0.00334791	0.00751997
0.00434879	-0.0107177
0.00199969	-0.0120433
0.00119517	-0.00971987
0.00422402	-0.0101862
0.00397131	0.00727858
0.00335944	-0.0134307
0.00277487	-0.00902273
-0.0221485	-0.00971248
0.00372333	-0.0108753
-0.0233528
-0.0241017	-0.00952744
0.00437841	-0.0111218
0.0044766	0.00542979
0.000908818	0.0062691
0.00477718	-0.0100515
0.00304129	-0.00980599
0.00301692	-0.00971173
-0.0212211	-0.0107988
0.00369558	-0.0104644
-0.0190081	-0.0116782
0.00303422	-0.0106816
0.00380607	-0.0110101
0.0046937	-0.0100652
0.00159515	-0.00866403
0.0028565	0.00797593
0.00362423	-0.0100534
-0.0204167	-0.00893087
0.00252843	-0.00996762
0.00178139	-0.00901462
0.00447823	0.00851258
0.00312108	-0.010835
0.00489496	0.00737371
0.00176596	-0.00990588
0.00246227	0.0079581
-0.0203194	-0.00891423
0.00178712	0.00796248
-0.0196291	0.00826651
0.00515961	0.00838292
0.00318095	-0.00902061
-0.0177305	-0.00858032
-0.0174079	-0.00980578
0.00344636	-0.0095736
-0.0189155	0.00872183
0.00332894	-0.0097788
0.0022934	-0.00920017
0.00475637	-0.00825173
0.00349902	-0.00857626
0.00415215	0.0087922
-0.0187004	-0.00885538
-0.0179486	-0.00775573
0.00356561	-0.00869109
0.00286181	0.0092601
0.00132526	-0.00970219
0.00366779	-0.00789111
0.000753639	-0.00959266
0.00233183	-0.0079286
0.00415277	-0.00653995
-0.0174493	-0.00885502
0.00352282	-0.0097493
-0.0149557	-0.00798545
0.00414625	-0.00974273
-0.0156612	-0.00932028
0.0019685	-0.00795535
0.00279061	-0.00998508
0.00243019	-0.00834946
0.00422016	-0.00949614
0.00392193	-0.00921141
0.00198709	-0.00936736
0.0021577	0.0080265
0.00219484	-0.0094864
0.00419951	-0.00924637
0.00293732	-0.00948722
0.00317961	-0.00925973
0.00248717	-0.00804123
0.0019974	-0.00968775
0.00355844	-0.00859361
0.00292229	0.00782554
0.00397155	-0.00757827
0.00309374	-0.00898728
0.00235892	-0.00883938
0.00286622	-0.0109161
0.00335125	0.00802179
0.00332513	0.00767918
0.00334868	-0.00936522
0.00366322	-0.0102965
0.00242276	-0.00873053
0.0026549	-0.00919191
0.00243973	-0.0104158
0.0046663	-0.0112421
0.00362862	0.00771127
0.0020601	-0.00962871
0.00292015	-0.00950239
0.00345367	0.00721299
0.00218965	-0.0103397
0.00091688	0.00773446
0.00278702	-0.0100227
0.00437374	-0.00946601
-0.0124653	-0.0123327
0.00308655	-0.00963047
0.0018097	-0.00841853
0.00316431	-0.0100395
0.00200306	-0.0100114
0.00300244	-0.00903849
0.00287675	-0.0105343
-0.0107529	-0.00861579
0.00316215	0.00720918
-0.0107017	-0.00783123
0.0028218	-0.00910455
0.00311886	-0.0106864
-0.0108845	-0.0104301
0.00295864
0.0037359	0.00987384
0.00242042	-0.0100786
0.00440169	-0.0119282
0.00166303	-0.00904907
0.00220829	-0.00903154
-0.0106993	-0.00938925
0.0043883	-0.00964363
0.003039	0.00834705
-0.00961267	-0.00985565
0.00374414	0.00775729
0.00297644	-0.00962525
0.00371289	-0.00775152
0.00369768	-0.00988018
0.00319284	-0.00998886
0.00296208	-0.00917945
0.0030351	-0.00984268
0.00140631	-0.00802254
0.00166382	-0.00906568
-0.00826177	-0.00820345
-0.00775643	-0.00923854
0.00299985	-0.00885436
0.00281804	-0.00934312
0.00408276	0.00884629
0.00151852	-0.00927108
0.0036596	-0.00848887
0.00235825	0.00891109
0.00220846	-0.00771569
-0.00800633	0.00888411
-0.00728848	-0.00812927
0.00388006	-0.00785066
-0.00686735	0.00836443
0.00273923	-0.0102065
0.00350539	-0.0079063
0.00197906	-0.0075263
0.003526	-0.00762701
0.00388679	-0.00753415
0.00216947	-0.00754531
0.00185752	0.00923162
0.0023738	-0.00861968
-0.00785372	-0.00826519
0.00294579	-0.00733984
0.00262442	-0.00849946
0.00287614	0.0103009
-0.00526655	-0.00810683
0.00178111	-0.00714175
0.00274054	-0.00574753
-0.00622577	-0.00584748
-0.00599071	-0.00863013
0.00403056	-0.00732698
0.00273273	-0.00765949
0.00176679	-0.00748056
-0.0039123	-0.00772742
0.00276691	-0.00889781
-0.00423468	-0.00690079
0.00273459	-0.00750565
-0.0047583	-0.00766678
0.00162327	-0.00706575
0.00292499	-0.00829993
-0.00400984	-0.00786779
0.00341175	-0.00760425
0.00261323	-0.00698518
0.00362445	-0.00842745
-0.00338636	-0.00752087
-0.00332714	-0.00900547
0.00219237	0.00836035
0.00159974	-0.00735351
0.00308812	-0.00663886
0.00248622	-0.00796924
0.00148014	-0.00803228
0.00200921	-0.00867331
0.00125957	-0.00886915
0.0035642	-0.00661341
0.00178512	-0.00794405
0.0023236	-0.00955571
-0.00165683	-0.00786576
-0.00338164	-0.00884526
0.0024303	0.00855736
-0.0027019	-0.0111419
-0.00331952	-0.00955646
0.00247628	-0.00922598
0.00240662	-0.00844702
-0.00290503	-0.00679344
0.00178196	-0.00907724
-0.00364574	-0.00932596
-0.00159211	-0.00878066
-0.00148038	0.0083378
0.00334209	-0.0128488
0.00378349	-0.0088415
-0.000437143	0.00749906
0.00449076	-0.0100453
0.00306812	0.00879363
0.00345812	-0.00802235
-0.000806656	-0.00789735
0.00251155	-0.0102063
0.00236231	-0.0119073
0.00312211	-0.00822251
-0.00103712	-0.00874045
0.00462744	-0.00933538
-0.00137207	-0.0092355
0.00325318	-0.0090199
0.000805692
0.00317828	-0.010021
0.00189904	-0.0094457
-1.51887e-05	-0.00771598
0.00290569	-0.00905137
0.00301603	-0.00848872
0.0032358	-0.00909586
0.00298807	-0.00933652
0.00201729	-0.0103369
0.00307214	-0.00860197
0.00279416	-0.008121
-0.000568848	-0.00801328
0.00266569	-0.00791446
0.00155554	-0.0085429
0.00265865	-0.00893726
0.00291699	-0.00911624
0.00131323	-0.00812946
0.00409214	-0.00877928
0.00351239	-0.00803947
0.00132536	0.0085841
0.00288378	-0.00951386
0.00195195	-0.00764811
0.00162529	-0.00913571
0.00235678	-0.00819557
0.00174025	-0.00899331
0.00229636	-0.00904196
0.00160859	-0.00756752
0.00239982	-0.00805593
0.00131139	-0.0078959
0.00427259	-0.00775175
0.00385053	-0.00880993
0.00047996	-0.00994702
0.00122126	-0.00897189
0.00196448	-0.00727394
0.00166294	-0.00624473
0.00231902	-0.00796092
0.000579353	-0.00738264
0.00205281	-0.00661989
0.0034048	-0.00982826
0.00328625	-0.00749121
0.00381557	0.009209
0.00308372	-0.00731755
0.00284435	-0.00622505
0.00193822	0.0100485
0.00319883	-0.00673856
0.00496646	-0.00553259
0.00255379	-0.00577416
0.00359762	-0.00836455
0.00175391	-0.00665075
0.00153973	-0.00861409
0.0015429	-0.00783893
0.00223156	-0.00678497
0.00116644	-0.00866624
0.00359019	-0.00649305
0.00236887	0.00942376
0.00287858	-0.00779871
0.000802671	0.00971147
0.00236525	-0.00806439
0.00312075	0.00951551
0.00190301	-0.0061328
0.00160661	-0.0068547
0.00379317	-0.00767229
0.00281594	-0.00692984
0.000939406	-0.00825954
0.00200724	-0.00648133
0.0021159	-0.00743801
0.00345346	-0.00652991
0.000362878	-0.00699194
0.00321556	-0.00840685
0.00181983	-0.00784877
0.00208097	-0.00805991
0.00311429	-0.00726942
0.00219698	-0.00725949
0.00209054	-0.0104544
0.0031332	0.00880533
0.00249104	-0.00767876
0.001199	-0.00857959
0.00311885	-0.00853135
0.000488927	-0.00828222
0.00153054	-0.00872839
0.00257971	0.00862656
0.00108992	-0.00618482
0.000528201	-0.00783367
0.00312322	-0.00823748
0.00235476	0.00919544
0.00273075	-0.00888905
0.00333858	0.00818128
0.00227911	-0.00984373
0.00225204	-0.00773128
0.00154478	-0.010581
0.00426613	-0.0109296
0.00232625	-0.00861688
0.00290733	-0.00823347
0.00288538	-0.0106587
0.000569662	-0.0121442
0.00330987	-0.00899044
0.00207283	-0.00892913
0.00263081	-0.0103045
0.00316036	-0.00850047
0.00287448	-0.00825661
0.00200017	-0.0100216
0.00368091
0.00213636	-0.0105812
0.00377415	-0.00972325
0.00413387	-0.00861475
0.0024869	-0.00854231
0.00259493	-0.0100489
0.00220371	-0.0111298
0.00171861	0.00919287
0.00249649	-0.00946262
0.00184807	-0.00964557
0.00265023	-0.00831563
0.00249351	-0.00877537
0.00242695	-0.00880698
0.00289828	0.00885381
0.00381893	-0.0107754
0.00215674	-0.00884948
0.00385587	-0.0101059
0.00338654	-0.00866376
0.0026268	-0.0103025
0.00384058	0.00808869
0.00206045	-0.00928776
0.00263007	-0.00986972
0.00198442	0.00765826
0.00343609	-0.00815527
0.00162938	-0.0106257
0.00333082	-0.00786183
0.00211885	-0.0077751
0.00166354	-0.00866943
0.00214517	-0.00887418
0.00269902	-0.00924987
0.00178386	-0.0103533
0.00247242	-0.0102917
0.00227959	-0.00804355
0.00300005	-0.00780564
0.0022852	0.00949395
0.00152054	-0.00809909
0.00241456	0.0103502
0.000813657	-0.00943899
0.00176397	-0.00763144
0.00019945	-0.00935813
0.00269082	0.00975384
0.00206663	-0.00709056
0.00274602	-0.00764355
0.00196583	-0.00699466
0.0015666	-0.00658849
0.00408791	-0.0073455
0.00120701	-0.00837706
0.00263788	-0.00709936
0.00261298	-0.00887159
0.00415533	-0.00655797
0.00383434	-0.00817826
0.00369847	-0.00912643
0.00274379	-0.00631642
0.00236716	0.00997261
0.0032549	-0.00813763
0.00250835	-0.00798981
0.00237268	-0.00868754
0.00171046	-0.0080509
0.00122744	-0.00754894
0.00157601	-0.00826864
0.00285643	0.00961814
0.00244076	-0.00652012
0.00138116	-0.00879846
0.000233511	-0.00741292
-0.000599577	-0.00759577
0.000897914	-0.0071428
0.00236487	-0.00699533
0.000779024	-0.00716647
0.00235489	-0.0082885
0.000357431	-0.00844618
0.000683639	-0.00791233
0.00264831	-0.00837572
0.00296117	-0.00883081
0.00275431	-0.0074482
0.00337063	-0.00801643
0.00193197	-0.00793673
0.0018845	-0.00970451
0.00398121	-0.00918432
-0.000963451	-0.00880181
-3.38258e-05	-0.00793939
-6.20998e-05	-0.00761965
-8.43523e-05	-0.00880768
0.00179815	0.0100706
0.00192381	0.00747453
0.00115462	-0.009755
0.00461732	0.0056617
0.00288519	-0.0102092
0.00309075	-0.00840519
0.00373022	-0.0119753
0.00461414	-0.0121578
0.00330273	-0.0104152
-0.00105371	-0.0107182
0.00190796	-0.00929182
0.00275498	-0.0129019
0.00192887	-0.010322
0.00180159	0.00722415
-0.0022543	0.00760399
-0.000652237	0.00701538
0.00106024	-0.00990301
0.00284664	-0.00988494
0.00324049	-0.0116884
0.00371375
-0.0016544	-0.0108597
-0.00155595	-0.0111601
-0.00171318	-0.00912815
-0.000264135	-0.0114622
-0.00010413	-0.0135395
0.00254308	-0.011319
0.00332745	-0.00902715
0.00336567	-0.0109695
0.00385535	-0.00994105
0.00426332	-0.00956959
0.00153794	0.00752482
-0.00177495	0.00746772
0.00195554	-0.0109335
-0.00201507	-0.0100491
0.00253576	0.00801493
0.00277341	0.00738111
0.00279597	-0.0123387
0.00283436	-0.011131
-0.00280503	-0.0103571
-0.00315643	-0.0101763
0.00240562	0.0076727
0.0046033	-0.00896231
0.00216469	-0.0104695
-0.00367951	-0.00925689
0.00384026	-0.00918508
0.00361593	-0.0100516
0.00428678	-0.00928813
0.00243223	0.00798054
0.00413122	-0.0108572
0.00347868	-0.0106844
0.0028868	-0.00909666
0.00199736	-0.00765163
0.00284278	-0.00992128
-0.00562412	-0.00907666
0.0022401	-0.0093768
0.00338167	-0.0106802
0.00351669	-0.00883631
-0.0058394	0.00880417
0.00368194	0.00833202
0.00137348	-0.00797168
0.00121092	-0.00970705
0.00333443	-0.00836173
-0.00547448	-0.00886393
0.00272636	-0.00779927
0.00357988	0.00790631
-0.00571905	-0.00756925
0.00263627	-0.00950291
-0.00622096	-0.00909038
0.00216444	0.00934815
0.00217853	0.00998429
0.0019794	-0.00695801
0.00186577	-0.00954721
0.00417425	0.0093211
-0.00731243	-0.0087255
0.00114113	-0.00992184
0.00279452	-0.00955156
-0.00508032	-0.00907794
-0.00821225	-0.00889152
0.00214966	-0.00902544
0.00206025	-0.00823168
0.00372333	-0.00875235
0.00478062	-0.00888447
0.00230507	-0.00792936
0.00246496	0.00854896
0.00191315	-0.00839322
-0.00695605	-0.00879959
0.00229636	-0.00833224
-0.00762783	-0.00961686
0.00292284	-0.00905665
-0.00879975	-0.00863719
0.00450017	0.00810856
0.00181582	-0.00909227
0.00386635	-0.00962083
0.00299947	-0.0103266
0.00223523	-0.0104323
0.00287765	0.00877965
0.00172647	0.00833514
0.00331501	-0.00902703
0.00236962	-0.00822628
0.0031933	-0.0105324
-0.00940302	0.00790585
0.00237977	-0.00919012
-0.00921342	-0.0115344
-0.0112821	-0.0111846
0.00381729	-0.00846021
0.00251399	0.008182
0.00230164	-0.0103135
0.00213027	0.00734091
0.00261424	-0.00892555
0.00334957	-0.0090732
-0.0109036	-0.00998923
0.00199369	-0.0118059
0.00210756	-0.00816697
0.00114411	-0.0101606
0.00291343	-0.010357
0.00153029	-0.0117244
-0.0102689	-0.00884765
0.00200514	-0.00931892
0.00317329	-0.0100824
0.00163701	-0.0101946
0.00307491
0.00189042	0.00796752
-0.0135878	-0.0100879
0.00278076	-0.00901434
0.00252845	-0.00955553
0.0038084	-0.0119741
-0.0118363	-0.00997203
0.00435559	-0.00920815
0.00276712	-0.00895397
0.00320018	-0.00906373
0.00441128	-0.0103085
0.00168636	-0.00946712
0.00338944	0.0076573
-0.01219	-0.00876909
-0.012934	-0.00840185
0.00208546	-0.00904013
0.00323087	0.0083142
0.00277266	-0.0108266
0.00180829	-0.0105092
-0.0130068	-0.0101261
0.00414007	-0.00968054
0.00477401	0.00812811
0.00339671	0.00801378
0.00279805	-0.00942961
0.00444885	-0.00941589
0.000890935	-0.00807646
0.001836	-0.00863739
0.00396755	-0.0089846
0.00275481	-0.0100488
0.00253803	0.00721542
-0.0147215	0.00897251
0.00115331	-0.00727467
0.0047534	-0.00821374
0.00391709	0.00840893
0.00335346	-0.00758078
0.0029717	-0.010596
0.00402152	-0.00764257
0.00393616	-0.00931627
-0.0187383	0.00990323
-0.0163416	-0.00701558
-0.0167748	-0.00820802
-0.0175742	0.00977506
0.00281052	-0.00769504
0.00328535	-0.00644459
-0.0170808	-0.00824287
0.00290432	-0.00715287
0.00337714	-0.00912287
0.00382396	0.0089095
0.00431341	0.00963154
0.00375628	-0.00927927
-0.0181681	-0.00712664
0.0011004	-0.00874162
0.00451288	0.00932795
0.00408233	-0.00621111
-0.0173785	-0.00885306
-0.0174683	-0.00855662
0.00266328	-0.00760215
-0.0183641	-0.00861797
0.00250516	-0.0080546
0.00222303	-0.00716484
0.00390143	-0.0089181
0.00250679	-0.00775635
0.00404731	-0.00700914
0.00259653	-0.00731499
-0.0189634	-0.00665595
0.00192785	-0.00796969
0.00333011	-0.00834305
0.00208229	-0.00941663
0.00401766	-0.00737528
0.00260782	-0.00861662
-0.0202705	-0.010727
0.0029054	-0.0078073
-0.0199734	0.00859365
-0.0205632	-0.00904095
0.00454462	-0.0101729
-0.0198549	-0.00854953
-0.0197879	-0.00958013
0.00188956	-0.00863952
0.00246812	-0.00730081
-0.0211863	-0.0103231
0.00196342	-0.00894644
0.00264783	-0.00789309
0.00198754	-0.0105106
0.00418917	-0.0112634
-0.0208539	-0.00901915
0.00355714	-0.00773998
0.00175599	-0.00955203
0.00409137	-0.00878487
0.0021204	-0.00784892
0.00177644	-0.00843006
-0.0231373	-0.00820446
0.00475639	0.00807138
-0.0224249	-0.00824398
0.00383119	-0.00723478
0.00247254	-0.0107487
0.00456361	-0.00985555
-0.0245015	-0.00876644
0.00153504	-0.00798637
0.001542	-0.011009
0.00315415	-0.00916469
-0.0224208	-0.00846977
0.00536758
0.00393752	-0.00898601
0.00461142	-0.0108911
0.00478332	-0.00967568
-0.0246488	-0.00880294
0.00334807	-0.00849105
0.00321106	-0.00938625
0.00284927	-0.00854164
0.00424364	-0.00827086
0.00308455	-0.00944364
-0.0235788	-0.00834273
-0.0254094	-0.0087493
-0.024374	-0.0083971
-0.0245136	-0.00847372
0.0046454	-0.008283
0.00395711	-0.00845019
0.00243033	-0.0100232
0.00439416	-0.0083458
0.00221237	-0.00831475
-0.0283123	-0.0085908
0.00524964	-0.00894297
0.00185697	-0.00847581
0.00323031	-0.0070013
-0.0269835	-0.00764058
-0.0248083	-0.00660026
0.00184849	-0.00779891
0.00249793	-0.00824142
-0.0269019	-0.00909499
0.00480373	-0.00852064
-0.026803	-0.00660718
0.00449448	-0.00562282
0.00252469	-0.00754991
0.00451014	-0.00688051
0.00141278	-0.00758499
-0.0225054	-0.0080211
0.00252808	-0.00751408
-0.0234779	-0.00752383
-0.0294158	-0.00812972
0.00407772	-0.00664998
0.00209495	-0.00833368
0.00409889	0.00986253
-0.0268899	-0.00601059
0.00336257	-0.00568991
0.00292345	-0.0083202
0.00382834	-0.0060861
0.00315412	-0.00690732
0.00417824	-0.00664768
0.00297032	-0.00683336
0.00269953	-0.00860532
0.00127011	-0.00603574
0.0024267	-0.0069215
-0.0283184	-0.00709269
-0.0284485	-0.0066815
0.00586044	-0.00758884
0.00273888	-0.00654342
0.0032188	-0.00711159
0.00449851	-0.00689714
0.00457415	-0.00691028
0.00493172	-0.00583148
0.00219963	-0.00766486
0.00258441	0.00988887
0.0050709	0.0105844
-0.0268495	-0.00573177
-0.0299933	-0.00634283
-0.0305603	-0.00728596
0.00440252	-0.00811895
0.00566308	-0.00802223
-0.0309626	-0.00672058
0.00395483	-0.00649077
0.00373326	-0.00885253
0.00439918	0.0102772
-0.0309697	-0.00813298
0.00373495	-0.00796128
0.00296841	-0.00860182
0.00482693	-0.00782756
0.00335165	-0.00729037
-0.0308917	-0.00705929
0.00321427	-0.00664666
-0.0313601	-0.00786555
0.00300812	0.00861872
0.00439441	-0.00719505
0.00262571	-0.00912621
0.00308307	0.00728124
0.00268803	-0.0105405
0.00228757	-0.00832881
0.00262211	0.00780374
-0.0332383	-0.00920318
0.00383824	-0.00841313
0.00435384	-0.00973882
0.00312945	-0.00948556
-0.0323523	-0.0120395
-0.0317867	-0.0085406
0.00328753	-0.0102328
0.00340687	-0.0109426
-0.0330647	-0.00902982
-0.0316062	-0.00966391
0.00277096	-0.00868038
-0.0320608	-0.011298
0.00330682	0.00745704
0.0027678	-0.00881248
0.00401764	-0.00963525
0.00238793
0.00192751	-0.00965453
0.00371225	-0.0117726
0.0038004	-0.0111664
-0.0339304	-0.0100117
0.00446278	0.00577746
0.00326938	-0.0077697
-0.0339483	-0.00954412
0.00366627	-0.00883297
0.00353507	-0.00993864
0.00386792	0.00799499
0.00403865	-0.0095901
0.00396975	-0.00969549
0.00313706	0.00800741
-0.0329241	-0.0104183
0.00413015	-0.0119431
-0.0333875	0.00663252
0.00300842	0.00739864
-0.0318096	-0.00983179
0.00272613	-0.00959657
0.00434915	0.00759329
0.0041714	-0.00854881
0.00377538	0.00771092
0.0059858	-0.0092017
0.00463642	-0.00899674
-0.0346781	-0.00941034
0.00515876	-0.0112854
0.00241538	0.00809842
0.00419504	-0.00902238
-0.0331314	-0.00840184
0.00418621	-0.00948624
-0.034905	-0.00876317
0.00373575	-0.00942419
-0.0354602	-0.00951894
-0.0352708	-0.00828321
-0.033765	0.00938511
-0.0355653	-0.00846588
0.00323123	-0.00778861
0.00440641	-0.0085408
0.00551236	-0.00762916
0.00349797	-0.00720072
0.00344294	-0.00897436
-0.0350681	-0.00894619
0.0024473	-0.0086111
0.00262663	-0.00996029
0.00391917	0.00853849
0.0053409	-0.00748267
0.00276066	-0.00953168
0.00374653	-0.00757689
0.00416108	-0.00874777
0.00483388	-0.00865803
-0.035358	-0.00897037
0.0043977	-0.00880577
0.00300557	0.00885256
-0.0348129	-0.00820721
-0.0358719	0.00875026
0.00498821	0.00821411
0.00373468	-0.0073909
0.00403016	-0.00790063
0.00529438	-0.00841025
-0.0353418	-0.00711065
0.00558909	-0.00693543
0.00381553	-0.00802694
-0.0355097	-0.00748122
0.00438297	-0.00886686
-0.036361	0.00890516
0.0037008	-0.0080512
0.00582415	-0.0078558
0.0051295	-0.00880114
0.00381326	-0.00852969
0.00431161	-0.00839678
-0.0330757	-0.00859726
0.00293152	-0.00782315
-0.036582	-0.00859136
0.00280169	-0.00919057
0.00312252	0.00822235
-0.0317952	-0.00700668
0.00225969	-0.0086369
0.00527493	-0.00891403
0.00470766	-0.00854614
[truncated: 98,001 more rows]
