# Supplementary material for: Functional networks of inhibitory neurons orchestrate synchrony in the hippocampus
Source: PLoS Biol. 2024 Oct 14;22(10):e3002837. doi: 10.1371/journal.pbio.3002837 (PMC11501041; doi:10.1371/journal.pbio.3002837)
Supplement: S9 Data — (XLSX) [file pbio.3002837.s018.xlsx]

## Sheet: S6a
Pairwise corr
Int-int	Int-pyr
0.373091	0.168446
0.40664	0.182421
0.121291	0.110315
0.342803	0.237925
0.0837675	0.0932633
0.405702	0.112521
0.247769	0.139916
0.0776248	0.0679248
0.218455	0.252402
0.0418171	0.0311059
0.15551	0.0802067

## Sheet: S6c2
Mean assembly weight
Pyr	Int
-0.00120077	-0.000405934
0.00426145	0.00750555
0.00837064	0.0183107
0.00871586	0.0128249
0.00113423	0.00870875
-0.0034938	-0.0060482
-0.0046972	-0.00786215
0.00435872	0.0113979
0.00405816	0.00461981
-0.00199504	-0.00678419
0.00407306	0.00659686

## Sheet: S6c4
Weight clustering
Pyr	Int
57.4597	1.35532
13.9613	1.41139
18.2608	1.65238
2.70123	0.76527
2.05133	2.60575
7.39483	85.4296
0.858244	-0.108937
3.64399	1.30133
2.1075	1.74717
2.38607	1.8789
3.9577	2.43638

## Sheet: S6d2
Same assembly DF/F
Int ON	Int OFF
0.564152	0.452245
0.877082	0.764145
0.561531	0.527838
1.2079	1.18868
0.541554	0.520769
0.404613	0.353111
