# Supplementary material for: Functional networks of inhibitory neurons orchestrate synchrony in the hippocampus
Source: PLoS Biol. 2024 Oct 14;22(10):e3002837. doi: 10.1371/journal.pbio.3002837 (PMC11501041; doi:10.1371/journal.pbio.3002837)
Supplement: S10 Data — (XLSX) [file pbio.3002837.s019.xlsx]

## Sheet: S7a1
Inter-SCE interval
baseline	stimulation
59.6908	8.20452
274.435	13.4364
184.661	9.7503
176.576	39.8335
53.9834	11.5339
263.615	21.8787
54.5779	18.3115
59.5719	1.30797
274.435	7.49108
47.3246	11.0583
137.337	37.8121
136.623	20.0951
93.9358	16.1712
260.166	17.9548
9.03686	3.21046
30.0832	3.44828
15.3389	13.1986
79.0725	7.72889
10.107	5.35077
43.5196	17.4792
18.9061	12.4851
41.2604	24.3757
19.2628	1.42687
377.765	7.01546
52.4376	2.97265
6.18312	11.0583
38.6445	4.28062
0.832342	3.56718
14.2687	14.1498
93.2224	13.7931
79.786	2.37812
28.2996	11.8906
147.8	2.61593
32.3424	11.415
25.0892	48.9893
108.205	1.54578
111.177	10.2259
14.9822	26.3971
61.4744	4.87515
4.63734	1.42687
24.019	6.77765
4.16171	50.8918
24.019	26.7539
208.323	62.9013
48.157	12.9608
21.9976	24.3757
84.3044	38.6445
74.1974	42.2117
41.4982	31.0345
90.4875	18.1926
61.1177	26.0404
5.46968	15.3389
6.18312	22.83
9.7503	29.7265
24.6136	2.14031
39.5957	5.8264
130.321	8.08561
39.0012	4.63734
6.06421	6.18312
26.5161	7.01546
4.28062	3.80499
12.7229	38.7634
1.78359	21.4031
55.1724	17.3603
25.8026	49.7027
4.63734	32.2235
12.1284	9.27467
34.7206	8.32342
13.7931	156.005
0.713436	3.68609
69.2033	6.18312
23.6623	51.6052
32.4614	8.44233
20.8086	10.9394
29.7265	5.11296
68.4899	10.3448
62.7824	23.6623
0.59453	33.4126
19.6195	86.2069
18.3115	34.8395
2.37812	32.4614
36.5042	7.49108
8.20452	35.0773
30.2021	3.80499
11.0583	44.5898
36.1474	14.2687
11.8906	21.0464
64.2093	12.604
18.4304	24.7325
129.013	11.1772
56.2426	107.848
44.1141	17.0036
19.7384	30.7967
17.8359	21.9976
48.2759	104.994
18.3115	9.27467
2.14031	8.56124
169.798	14.9822
24.1379	26.0404
21.1653	41.6171
4.75624	11.0583
22.9489	71.7004
24.6136	13.7931
54.3401	45.1843
4.28062	46.7301
44.2331	73.7218
21.2842	37.4554
17.8359	7.72889
111.891	20.0951
61.8312	16.7658
12.1284	2.14031
104.994	14.2687
7.72889	4.99405
43.8763	2.85375
15.5767	6.06421
60.2854	17.2414
3.9239	13.0797
18.3115	3.80499
37.931	42.9251
17.8359	13.3175
88.8228	12.1284
40.7848	6.89655
9.98811	14.5065
55.0535	4.63734
16.6468	19.8573
48.2759	4.75624
20.5707	1.42687
193.817	2.61593
21.1653	2.97265
4.63734	14.8633
21.6409	7.37218
1.42687	2.73484
9.39358	0.832342
22.7111	4.75624
36.3853	5.46968
10.4637	4.87515
4.28062	9.15577
24.1379	10.7015
1.54578	0.713436
18.5493	2.49703
7.60999	12.604
6.77765	4.99405
6.89655	13.3175
17.8359	6.89655
173.722	0.59453
12.1284	8.20452
9.51249	1.42687
95.4816	2.73484
7.72889	7.13436
52.5565	22.83
8.44233	9.7503
0.713436	8.20452
22.3543	1.54578
6.06421	4.51843
20.5707	9.27467
34.8395	7.25327
135.91	5.35077
51.0107	5.11296
25.9215	0.59453
10.7015	10.5826
49.346	9.7503
7.37218	6.89655
13.5553	0.832342
11.2961	6.77765
9.03686	10.2259
40.4281	4.04281
24.4946	4.39952
17.717	4.51843
24.6136	5.8264
54.6968	19.9762
74.3163	11.5339
8.56124	30.7967
192.747	27.5862
81.6885	10.5826
134.839	14.1498
60.2854	4.28062
46.849	102.259
9.15577	8.08561
15.22	4.87515
99.2866	9.39358
222.473	27.7051
58.264	6.06421
26.3971	3.32937
7.01546	5.23187
153.151	1.18906
37.6932	2.49703
15.9334	4.39952
29.3698	3.68609
98.2164	4.28062
4.28062	11.0583
58.8585	21.4031
3.68609	13.4364
9.27467	6.30202
6.18312	1.66468
51.6052	1.42687
2.0214	16.0523
9.27467	12.604
18.4304	2.14031
9.27467	3.21046
65.1605	22.83
9.51249	8.44233
7.8478	17.1225
23.9001	26.3971
31.629	19.2628
48.3948	8.56124
52.7943	19.9762
41.736	8.44233
10.9394	73.6029
16.8847	28.5375
19.025	7.49108
13.1986	8.44233
27.1106	86.6825
26.0404	7.13436
62.1879	13.912
142.212	2.37812
14.5065	3.09156
4.87515	1.30797
14.1498	18.0737
115.101	2.61593
38.0499	16.6468
14.5065	8.44233
40.0713	39.8335
15.5767	21.8787
10.107	71.9382
6.53983	44.8276
14.1498	7.96671
6.65874	98.692
10.107	12.1284
39.4768
48.157
15.6956
36.0285
37.8121
40.547
18.5493
74.3163
17.3603
103.805
94.5303
10.9394
36.0285
9.03686
31.2723
25.9215
219.025
18.9061
91.3199
10.3448
106.183
15.6956
9.8692
6.53983
14.2687
6.77765
142.806
56.0048
10.2259
4.87515
13.4364
100.832
1.9025
21.2842
18.4304
4.28062
5.46968
4.87515
34.7206
31.3912
15.8145
3.68609
8.44233
2.61593
66.9441
4.75624
15.8145
5.11296
37.8121
10.3448
7.96671
8.44233
70.9869
49.8216
3.56718
21.9976
5.46968
13.5553
7.37218
4.51843
5.8264
12.0095
121.76
10.8205
25.6837
8.56124
17.2414
20.9275
18.9061
11.6528
118.312
42.3306
6.53983
8.20452
4.75624
37.0987
13.912
4.87515
10.3448
4.87515
7.37218
4.63734
87.7527
2.25922
12.2473
1.78359
21.4031
1.66468
3.80499
6.77765
6.06421
4.39952
5.46968
0.951249
2.61593
1.30797
1.66468
3.9239
14.3876
6.65874
7.96671
31.5101
15.8145
3.68609
8.44233
2.61593
66.9441
4.87515
15.6956
5.11296
15.22
22.7111
3.44828
5.70749
1.18906
3.09156
13.3175
8.91795
7.25327
24.8514
29.8454
7.37218
32.4614
2.85375
7.13436
3.44828
1.66468
7.60999
12.7229
5.46968
7.49108
6.18312
0.951249
5.11296
1.30797
4.51843
5.8264
5.23187
6.65874
7.96671
83.8288
9.27467
16.2901
4.51843
10.8205
19.8573
5.8264
8.68014
2.73484
6.18312
3.80499
4.39952
5.23187
1.54578
14.1498
18.9061
2.85375
8.79905
8.56124
2.73484
3.9239
21.2842
81.8074
2.0214
30.7967
10.4637
6.53983
12.604
8.44233
10.7015
7.13436
10.107
5.9453
11.415
8.20452
14.6254
11.8906
19.9762
8.08561
7.13436
5.58859
12.8419
4.39952
2.85375
4.16171
11.7717
4.28062
12.0095
10.4637
9.63139
5.23187
37.8121
4.63734
13.5553
2.85375
20.6897
62.069
4.39952
5.23187
10.4637
15.4578
7.13436
1.78359
26.8728
21.1653
23.0678
52.7943
12.2473
17.1225
87.0392
33.7693
13.4364
26.9917
104.4
15.8145
12.0095
99.0488
17.2414
27.5862
4.75624
11.1772
25.4459
9.03686
9.27467
10.4637
2.14031
5.70749
12.8419
11.0583
28.1807
27.2295
5.9453
43.044
6.30202
8.20452
5.23187
14.2687
20.214
2.37812
9.27467
9.7503
11.5339
87.0392
0.59453
21.1653
4.99405
59.9287
13.7931
5.46968
3.56718
8.91795
1.07015
9.15577
29.0131
6.30202
6.30202
10.4637
6.06421
2.49703
4.39952
7.8478
4.75624
3.68609
0.713436
3.44828
9.8692
7.72889
4.28062
7.49108
9.8692
6.30202
32.937
3.68609
23.1867
2.49703
8.91795
3.68609
5.9453
10.107
1.9025
6.18312
29.3698
8.56124
1.66468
13.0797
7.25327
8.08561
2.97265
6.77765
1.30797
15.3389
5.35077
0.713436
10.107
4.39952
4.99405
6.65874
9.51249
5.70749
4.51843
5.23187
5.58859
104.875
29.2509
15.8145
2.14031
12.0095
5.8264
2.0214
14.2687
16.2901
54.6968
30.7967
14.2687
11.0583
6.30202
13.4364
36.8609
9.27467
5.70749
4.04281
11.5339
1.78359
85.2556
0.59453
12.8419
5.35077
3.09156
4.87515
59.9287
13.7931
5.46968
3.68609
8.79905
1.07015
2.25922
1.30797
4.87515
0.713436
29.0131
6.30202
6.30202
10.4637
6.06421
2.49703
4.39952
7.8478
4.75624
3.68609
4.16171
9.8692
1.30797
6.30202
4.39952
7.49108
9.8692
6.30202
32.937
3.68609
23.1867
2.49703
4.99405
3.9239
3.80499
5.8264
10.107
1.78359
6.30202
29.3698
8.56124
1.66468
13.0797
7.25327
8.08561
2.37812
7.37218
1.30797
12.9608
7.8478
0.713436
8.91795
1.07015
4.39952
4.99405
16.0523
5.70749
4.63734
5.23187
5.58859
9.51249
95.3627
29.3698
9.8692
5.8264
2.14031
12.0095
5.8264
2.0214
14.2687
16.2901
54.5779
10.5826
9.8692
8.08561
11.5339
24.4946
8.20452
17.9548
7.37218
37.4554
10.3448
9.15577
23.6623
15.22
20.3329
5.46968
3.56718
15.9334
1.42687
99.2866
29.132
9.51249
13.3175
4.28062
19.7384
2.25922
3.68609
5.11296
6.30202
17.4792
7.49108
28.1807
23.5434
2.49703
7.60999
0.713436
2.14031
97.2652
4.39952
0.832342
12.9608
19.8573
5.8264
5.35077
27.824
4.04281
4.63734
12.0095
6.30202
34.126
34.6017
4.04281
26.7539
30.6778
9.51249
1.54578
16.5279
15.4578
7.37218
19.1439
2.73484
3.21046
8.68014
20.3329
2.49703
12.7229
18.6683
12.7229
2.37812
6.53983
43.6385
8.32342
1.07015
2.37812
3.56718
4.87515
13.3175
13.1986
210.702
49.8216
18.1926
66.9441
188.228
2.37812
18.4304
29.6076
15.5767
8.20452
2.37812
29.4887
30.2021
8.44233
1.42687
7.13436
2.49703
17.4792
7.37218
22.7111
39.8335
35.6718
17.717
7.8478
7.96671
89.893
11.6528
18.6683
14.2687
5.11296

## Sheet: S7a2
SCE amplitude
baseline	stimulation
5	7.4
7.6	6.8
6.2	6.8
6.6	6.8
5.2	12.2
5.2	5.8
8.4	9
6.42398	10.4
6.42398	6.2
8.77944	5.8
5.78158	8.2
5.78158	7.4
7.28051	10.8
6.42398	5.8
5.78158	6.6
12.6338	7.49465
8.77944	7.06638
6.74603	14.7752
7.53968	8.35118
5.95238	11.7773
7.14286	9.85011
7.93651	9.20771
6.34921	8.13704
5.95238	11.5632
8.73016	5.56745
6.34921	8.56531
7.14286	10.9208
6.74603	11.7773
6.34921	9.63597
7.93651	7.92291
5.15873	14.3469
7.93651	10.4925
5.95238	9.42184
7.14286	8.35118
5.15873	9.42184
6.34921	9.20771
8.33333	10.4925
10.7595	7.92291
6.32911	10.9208
5.06329	11.7773
5.06329	8.99358
8.86076	8.35118
12.0253	7.70878
6.96203	6.74603
7.59494	7.53968
9.49367	5.95238
6.96203	7.14286
5.6962	7.53968
8.86076	6.32911
5.06329	7.59494
6.32911	5.6962
5.06329	9.49367
7.09677	8.22785
6.45161	8.22785
7.09677	5.6962
5.80645	5.06329
20.6452	8.86076
12.9032	5.06329
5.80645	5.6962
10.3226	6.96203
10.3226	6.32911
12.9032	5.80645
13.5484	5.80645
5.16129	10.9677
10.9677	9.03226
5.16129	12.2581
5.16129	17.4194
12.2581	19.3548
6.45161	9.67742
11.6129	9.03226
17.4194	14.1935
6.45161	6.80851
5.16129	7.65957
6.45161	6.38298
9.67742	5.10638
11.6129	5.53191
14.1935	5.53191
7.74194	5.95745
23.871	5.53191
6.45161	6.66667
5.16129	5.12821
6.45161	6.15385
10.9677	6.15385
16.7742	5.12821
12.9032	7.17949
7.09677	7.59494
8.3871	8.22785
5.80645	5.6962
6.45161	5.6962
7.09677	13.9241
9.67742	5.06329
7.74194	6.32911
7.23404	9.49367
5.95745	8.22785
7.65957	13.0178
5.95745	6.50888
5.53191	7.69231
5.95745	5.32544
5.10638	5.91716
5.95745	5.32544
6.38298	5.91716
6.38298	8.67347
9.3617	11.7347
5.10638	6.12245
5.10638	8.16327
6.80851	5.10204
7.23404	8.16327
8.51064	14.2857
5.10638	7.14286
6.38298	20.4082
9.3617	7.65306
6.38298	5
5.53191	9.28571
8.51064	5
6.38298	9.28571
6.80851	5.71429
8.51064	8.57143
5.10638	5.71429
10.6383	5.40541
7.65957	5.40541
5.95745	5.40541
7.17949	6.08108
8.71795	5.40541
5.64103	6.75676
5.64103	6.08108
5.64103	8.78378
7.69231	7.43243
5.64103	11.4865
6.66667	7.43243
6.15385	5.40541
7.17949	8.10811
9.23077	5.40541
8.71795	5.40541
7.69231	9.45946
5.64103	9.45946
6.66667	5.40541
7.69231	8.10811
5.12821	10.1351
9.74359	5.40541
5.12821	6.75676
5.12821	7.43243
5.64103	9.45946
6.15385	9.43396
11.7949	7.07547
6.66667	5.18868
7.17949	5.66038
9.23077	8.96226
5.12821	9.43396
6.66667	5.18868
5.12821	7.07547
8.71795	9.90566
7.69231	5.18868
7.69231	6.60377
5.12821	8.49057
7.69231	8.49057
11.2821	15.0943
5.06329	10.3774
6.96203	11.7925
5.6962	8.49057
6.32911	8.96226
5.06329	14.6226
5.06329	7.54717
6.32911	5.66038
6.96203	9.90566
6.32911	5.18868
5.06329	5.66038
6.32911	11.3208
6.96203	6.60377
5.06329	15.566
5.6962	6.13208
10.1266	8.96226
6.32911	7.07547
6.96203	18.8679
5.06329	16.9811
5.6962	7.54717
5.6962	8.96226
5.06329	6.60377
8.86076	9.43396
5.6962	12.2642
5.6962	19.3396
10.1266	10.8491
7.59494	10.3774
5.06329	16.0377
5.6962	9.43396
5.32544	9.62963
5.91716	6.66667
6.50888	6.66667
8.28402	5.92593
8.28402	5.92593
7.10059	9.62963
6.50888	9.62963
8.28402	5.18519
8.87574	7.03518
8.87574	8.0402
8.28402	9.04523
5.91716	5.02513
7.69231	6.03015
8.28402	5.52764
5.32544	6.03015
8.28402	5.52764
5.61224	6.03015
5.10204	7.53769
7.65306	9.04523
5.10204	7.53769
5.61224	10.0503
9.18367	7.03518
9.69388	10.0503
6.63265	6.53266
7.65306	7.53769
7.65306	7.53769
5.61224	5.52764
8.67347	7.53769
6.12245	8.54271
7.65306	10.0503
7.14286	7.53769
7.65306	7.53769
9.18367	9.04523
8.67347	5.52764
7.65306	6.03015
7.14286	7.06522
7.14286	5.97826
18.8776	5.43478
9.69388	7.06522
5.61224	8.15217
5.10204	6.52174
11.2245	12.5
6.63265	6.52174
10.7143	5.97826
8.16327	15.493
5.61224	5.6338
5.10204	7.04225
7.65306	6.33803
7.14286	7.04225
7.65306	7.74648
8.16327	5.6338
13.7755	7.74648
14.2857	7.04225
7.14286	9.15493
9.69388	7.74648
11.2245	8.0292
7.65306	5.10949
6.63265	10.9489
5	9.48905
5.71429	5.10949
5.71429	7.29927
5.71429	10.219
6.42857
5
7.85714
5.71429
5.71429
6.42857
5.71429
10
5
5
8.57143
5
5
6.42857
7.14286
5.71429
5.71429
7.14286
7.14286
5
7.43243
6.75676
6.08108
8.78378
6.08108
5.40541
8.10811
5.40541
7.43243
7.43243
9.45946
5.40541
7.43243
5.40541
5.40541
6.08108
8.78378
10.1351
9.45946
8.10811
8.10811
6.08108
5.40541
5.40541
6.08108
6.75676
8.10811
5.40541
6.08108
8.10811
7.43243
6.75676
9.45946
8.10811
7.43243
8.78378
6.08108
6.75676
5.40541
7.43243
6.08108
9.45946
7.43243
5.40541
5.40541
6.75676
6.08108
5.40541
7.43243
6.13208
8.01887
6.13208
10.8491
10.3774
8.96226
6.13208
5.18868
5.18868
6.60377
8.96226
13.2075
8.01887
6.60377
5.18868
9.90566
11.3208
7.07547
10.8491
9.90566
6.13208
10.8491
5.18868
6.60377
5.18868
6.60377
11.7925
5.18868
6.60377
8.01887
8.01887
16.0377
14.6226
11.7925
11.7925
8.96226
8.01887
6.60377
6.60377
5.18868
11.3208
5.18868
9.90566
7.54717
7.07547
9.43396
7.54717
6.60377
7.07547
5.18868
5.66038
8.49057
6.13208
5.18868
12.7358
8.96226
5.18868
7.54717
6.60377
5.18868
14.1509
8.49057
9.43396
8.96226
14.6226
5.66038
5.18868
5.66038
6.13208
6.60377
6.13208
8.01887
6.13208
9.90566
5.18868
7.07547
6.13208
8.96226
6.13208
5.66038
10.3774
8.96226
8.01887
8.01887
8.49057
7.07547
7.54717
5.18868
11.3208
5.66038
5.66038
12.7358
10.3774
5.18519
5.18519
6.66667
5.18519
6.66667
5.18519
15.5556
7.40741
7.40741
8.88889
5.18519
5.92593
7.40741
5.18519
6.66667
5.92593
5.92593
5.18519
8.14815
7.40741
5.18519
5.92593
6.66667
5.18519
5.92593
7.40741
7.40741
6.66667
5.18519
5.18519
5.18519
11.1111
5.92593
11.8519
7.40741
5.92593
5.92593
8.88889
12.5926
5.92593
8.14815
5.18519
7.40741
6.66667
5.18519
8.88889
5.18519
6.66667
5.18519
5.92593
8.88889
7.40741
5.92593
5.18519
5.92593
9.62963
5.18519
7.40741
6.66667
5.18519
8.14815
5.92593
10.3704
5.92593
8.88889
5.18519
9.04523
10.0503
7.53769
5.02513
8.54271
5.02513
5.02513
5.02513
6.03015
5.52764
6.53266
5.52764
7.03518
9.54774
10.5528
6.03015
11.0553
9.54774
5.02513
7.53769
5.02513
7.03518
5.02513
11.5578
9.04523
5.02513
7.03518
6.53266
9.54774
8.0402
5.52764
6.03015
5.02513
7.03518
7.03518
9.04523
7.03518
10.0503
9.54774
7.03518
8.54271
10.5528
12.0603
7.53769
7.53769
5.52764
7.03518
7.03518
6.03015
7.03518
7.53769
8.0402
6.03015
9.04523
10.5528
11.0553
6.03015
9.04523
14.0704
6.03015
10.5528
6.03015
7.03518
6.53266
6.53266
5.02513
13.5678
6.03015
9.54774
7.03518
6.03015
8.0402
6.53266
9.04523
11.5578
14.5729
5.52764
14.5729
8.54271
7.03518
5.52764
5.52764
5.97826
5.97826
10.3261
7.06522
6.52174
7.06522
8.15217
5.43478
7.06522
9.23913
5.97826
6.52174
6.52174
5.43478
7.6087
11.9565
9.23913
5.43478
10.8696
10.3261
5.43478
5.43478
8.15217
5.43478
5.43478
7.6087
8.15217
5.43478
12.5
8.15217
5.43478
5.97826
7.6087
8.69565
8.69565
7.6087
8.69565
5.97826
7.6087
5.97826
5.43478
7.6087
10.3261
9.78261
8.15217
9.78261
8.15217
11.9565
8.69565
5.97826
8.15217
7.6087
8.15217
6.52174
5.43478
7.6087
10.3261
8.15217
7.6087
10.8696
10.8696
10.3261
5.43478
8.15217
13.0435
5.43478
12.5
9.23913
5.43478
7.6087
6.52174
5.97826
10.8696
5.43478
9.78261
6.52174
5.97826
5.97826
8.15217
5.97826
5.97826
8.69565
10.3261
14.6739
5.97826
12.5
8.69565
7.06522
5.97826
7.04225
5.6338
6.33803
7.04225
7.04225
11.9718
7.04225
5.6338
9.15493
7.04225
5.6338
14.7887
5.6338
5.6338
9.85915
8.4507
8.4507
6.33803
8.4507
6.33803
7.04225
9.15493
8.4507
5.6338
7.04225
9.15493
6.33803
5.6338
7.04225
5.6338
7.74648
7.04225
9.85915
10.5634
7.74648
11.9718
6.33803
7.74648
13.3803
5.6338
5.6338
8.4507
15.493
9.85915
11.2676
6.33803
5.6338
8.4507
7.74648
7.04225
9.15493
7.74648
7.74648
7.04225
10.5634
5.6338
6.33803
6.33803
7.04225
6.33803
10.5634
9.85915
13.3803
5.6338
5.6338
6.33803
7.04225
6.33803
7.74648
12.6761
9.15493
11.2676
14.7887
6.56934
5.83942
6.56934
5.83942
9.48905
5.10949
5.83942
6.56934
5.83942
5.83942
5.10949
8.75912
6.56934
5.10949
7.29927
5.10949
6.56934
6.56934
8.0292
5.10949
5.10949
5.10949
5.10949
7.29927
11.6788
5.10949
5.10949
5.10949
5.83942
7.29927
7.29927
8.0292
7.29927
8.0292
9.48905
5.10949

## Sheet: S7b1
Inter-SCE interval (unresponsive cells)
Baseline	Stimulation
17.3603	5.46968
5.46968	6.06421
12.1284	13.6742
12.8419	88.8228
53.151	7.25327
12.8419	80.4994
4.28062	41.736
35.6718	11.6528
26.0404	1.78359
4.75624	0.832342
15.9334	12.8419
8.44233	8.44233
8.56124	4.63734
21.0464	8.68014
19.7384	5.58859
14.2687	12.3662
4.87515	6.89655
27.7051	25.2081
4.63734	4.75624
6.18312	13.0797
1.66468	2.61593
18.9061	9.27467
5.35077	14.5065
3.21046	14.0309
15.3389	10.7015
36.742	5.9453
11.415	22.5922
37.8121	18.6683
12.604	19.8573
4.75624	6.06421
4.51843	39.8335
10.5826	2.85375
13.3175	9.51249
9.7503	6.77765
5.8264	12.2473
38.5256	6.06421
55.648	4.63734
83.9477	5.23187
34.6017	3.80499
9.03686	41.8549
77.7646	12.0095
5.9453	85.1367
38.6445	4.51843
2.61593	9.51249
19.8573	7.96671
11.415	17.5981
75.8621	11.8906
6.65874	6.06421
11.8906	14.9822
10.3448	14.6254
5.11296	3.21046
4.28062	86.9203
8.56124	16.1712
6.53983	7.37218
7.8478	76.3377
14.5065	13.3175
8.68014	15.6956
6.53983	21.6409
39.239	9.39358
1.9025	10.8205
3.21046	24.4946
11.2961	10.3448
4.51843	13.0797
11.0583	28.8942
3.09156	6.89655
6.30202	26.3971
0.713436	18.6683
10.9394	9.51249
5.35077	10.7015
4.16171	9.27467
8.44233	50.5351
12.3662	10.5826
53.151	7.49108
1.42687	12.8419
4.75624	12.604
4.63734	80.2616
2.14031
4.28062
35.7907
25.9215
4.87515
2.14031
10.8205
2.85375
8.44233
8.56124
19.2628
1.78359
4.63734
10.8205
4.28062
2.49703
11.7717
4.87515
5.9453
2.37812
19.3817
4.63734
7.8478
24.2568
3.21046
15.3389
48.2759
37.6932
2.37812
10.107
4.87515
4.51843
10.5826
13.4364
9.63139
5.8264
82.5208
11.6528
83.9477
34.6017
9.03686
77.7646
5.9453
38.6445
2.61593
7.01546
12.8419
11.415
3.21046
72.6516
6.53983
3.80499
23.6623
12.8419
6.65874
7.72889
14.5065
3.9239
4.63734
6.77765
21.0464
18.0737
2.0214
3.09156
15.8145
11.0583
3.09156
6.30202
14.3876
10.2259
19.025
10.2259
4.75624
114.388
1.78359
23.1867
10.4637
6.18312
14.6254
34.6017
51.0107
8.44233
2.61593
66.9441
4.75624
15.8145
42.9251
10.4637
57.4316
29.7265
53.5077
21.9976
5.46968
13.5553
7.37218
4.51843
2.37812
3.44828
5.11296
6.77765
117.36
4.51843
10.8205
72.4138
18.9061
11.6528
118.43
65.2794
34.0071
11.2961
8.20452
14.5065
10.3448
1.66468
40.9037
12.7229
11.415
27.3484
11.1772
9.63139
42.9251
4.75624
29.3698
48.5137
25.5648
5.35077
10.4637
13.1986
2.25922
35.7907
14.9822
6.06421
23.0678
65.1605
58.7396
92.6278
258.145
17.4792
68.8466
18.3115
4.39952
4.51843
9.39358
23.9001
55.2913
6.18312
18.6683
19.7384
24.3757
8.20452
16.1712
9.15577
56.956
19.7384
19.1439
25.8026
3.68609
17.2414
137.931
4.63734
12.9608
21.9976
8.79905
31.2723
13.5553
27.2295
11.0583
2.25922
7.72889
0.713436
2.14031
6.53983
9.39358
81.4507
4.16171
14.0309
19.7384
5.8264
5.35077
6.89655
12.2473
8.56124
4.16171
4.75624
0.59453
17.5981
34.126
34.6017
22.5922
8.20452
7.72889
6.77765
16.1712
9.51249
1.54578
16.5279
22.9489
19.025
2.73484
3.09156
8.79905
22.9489
31.2723
15.1011
6.65874
16.7658
44.2331
2.37812
8.44233
13.3175
302.021
47.5624
9.27467
188.347
2.25922
18.4304
29.6076
15.6956
10.4637
29.4887
18.5493
11.6528
9.7503
9.8692
17.3603
7.37218
22.5922
31.1534
8.79905
53.3888
7.8478
7.96671
89.893
11.6528
18.6683
14.3876
60.0476

## Sheet: S7b2
SCE amplitude (unresponsive cells)
Baseline	Stimulation
5.96026	6.62252
7.94702	8.60927
9.93377	6.62252
6.62252	8.60927
5.29801	6.62252
10.596	5.96026
10.596	5.96026
9.27152	6.62252
5.29801	10.596
5.29801	7.69231
6.62252	7.69231
6.62252	7.05128
7.28477	7.69231
7.28477	5.76923
5.96026	5.12821
6.62252	10.2564
9.27152	7.69231
9.93377	6.41026
7.94702	7.05128
9.93377	6.41026
5.29801	6.41026
5.96026	5.76923
5.96026	6.41026
7.28477	7.69231
7.94702	8.33333
7.94702	8.97436
6.62252	5.12821
6.62252	5.12821
7.94702	7.05128
8.60927	5.12821
7.28477	8.33333
7.94702	9.61538
10.596	5.12821
7.94702	6.70732
7.94702	8.53659
9.27152	6.09756
5.29801	6.09756
5.29801	9.14634
5.96026	6.09756
7.28477	6.09756
5.96026	7.31707
13.9073	5.4878
8.60927	7.31707
5.29801	7.31707
5.96026	6.09756
7.28477	5.4878
7.94702	8.53659
5.96026	6.09756
6.62252	7.31707
5.29801	7.31707
5.96026	7.92683
13.245	5.4878
5.29801	6.09756
5.96026	5.4878
9.27152	7.63889
6.62252	5.55556
6.62252	5.55556
5.29801	5.55556
7.94702	5.55556
6.62252	10.274
5.96026	6.84932
5.29801	5.47945
5.96026	7.53425
9.93377	5.47945
5.96026	8.21918
8.60927	6.16438
10.596	5.47945
6.62252	8.90411
5.12821	5.47945
10.2564	6.84932
10.2564	6.16438
5.12821	6.16438
7.69231	6.33803
5.12821	9.15493
12.1795	9.85915
5.76923	7.04225
5.12821	7.04225
5.76923	9.15493
9.61538	5.6338
9.61538	9.15493
6.41026	7.04225
5.76923	8.4507
8.33333
6.41026
5.12821
5.76923
7.69231
8.33333
5.76923
6.41026
5.12821
6.41026
7.05128
5.12821
13.4615
8.97436
6.41026
5.12821
5.76923
8.33333
7.05128
8.33333
7.05128
8.97436
8.33333
9.61538
7.69231
7.05128
9.61538
7.69231
6.41026
7.69231
7.05128
10.2564
5.12821
7.05128
5.12821
9.61538
6.41026
14.7436
8.97436
5.76923
7.05128
5.76923
8.33333
10.2564
5.76923
7.69231
5.76923
5.76923
13.4615
5.76923
13.4615
7.05128
6.41026
5.76923
6.41026
9.61538
7.05128
7.05128
6.41026
5.76923
9.61538
5.76923
7.69231
12.8205
7.05128
10.2564
7.92683
5.4878
6.09756
5.4878
8.53659
9.14634
6.09756
5.4878
6.09756
5.4878
7.92683
7.31707
6.70732
10.9756
9.7561
9.14634
6.70732
5.4878
6.09756
6.09756
7.92683
9.14634
6.70732
6.09756
7.31707
9.14634
6.09756
6.09756
6.09756
6.09756
7.31707
5.4878
6.09756
6.09756
6.70732
6.70732
6.09756
6.09756
5.4878
5.55556
10.4167
6.94444
5.55556
6.94444
6.25
6.94444
6.25
5.55556
7.63889
6.25
6.94444
5.55556
7.63889
5.55556
5.55556
6.25
9.02778
6.25
10.4167
6.94444
6.94444
6.94444
6.25
6.94444
6.25
5.55556
6.25
9.72222
7.63889
6.25
7.63889
8.33333
6.25
6.25
6.94444
9.02778
6.94444
5.55556
5.47945
7.53425
9.58904
13.6986
6.84932
6.84932
9.58904
12.3288
5.47945
6.84932
6.16438
8.90411
7.53425
8.21918
6.84932
6.16438
7.53425
8.21918
6.84932
6.16438
5.47945
8.21918
15.7534
8.90411
6.84932
6.84932
7.53425
6.16438
11.6438
7.53425
5.47945
9.58904
13.0137
6.16438
5.47945
6.84932
8.21918
6.16438
6.84932
6.16438
7.53425
8.21918
7.53425
6.84932
6.84932
6.16438
5.47945
5.47945
8.90411
6.84932
5.47945
10.9589
6.84932
7.53425
8.90411
10.9589
5.47945
7.53425
6.84932
12.3288
6.16438
5.6338
7.04225
6.33803
5.6338
9.85915
6.33803
5.6338
5.6338
6.33803
9.85915
8.4507
5.6338
8.4507
9.15493
7.74648
6.33803
7.74648
5.6338
7.04225
8.4507
13.3803
5.6338
5.6338
6.33803
6.33803
7.04225
6.33803
5.6338
8.4507
9.85915
10.5634
7.74648
